# Supplementary material for: Role of NRP1 in Bladder Cancer Pathogenesis and Progression
Source: Front Oncol. 2021 Jun 23;11:685980. doi: 10.3389/fonc.2021.685980 (PMC8261128; doi:10.3389/fonc.2021.685980)
Supplement: Supplementary file 4 [file Table_1.xlsx]

## Sheet: Differential Data
Supplementary Table 1 | Information for the DEGs identified after NRP1 knockdown when compared with those in the negative control group (|logFC| ≥ 1.0 and corrected P-value < 0.05).
Differential	NC			shRNA NRP1	KD	KD	P-value	Fold change (FC)			Annotation
Data2	(mRNA expression)			(mRNA expression)	KD	KD
probeSet	3005-1.CEL	3005-2.CEL	3005-3.CEL	3006-1.CEL	3006-2.CEL	3006-3.CEL	P-value	FC	Log FC	Regulation	Gene Symbol	Entrez Gene
11731445_at	-3.2224	-3.06251	-2.93065	3.02202	2.93065	3.01179	2.8081e-07	66.718	6.06	up	ANKRD1	27063
11758013_s_at	-2.16418	-2.49783	-2.50147	2.23423	2.23394	2.16418	2.27485e-06	24.2281	4.59861	up	C8orf4	56892
11719657_a_at	-2.10935	-2.01848	-2.31113	2.24416	2.01848	2.15657	2.46232e-06	19.5089	4.28606	up	MMP9	4318
11727906_at	-2.38131	-2.46508	-1.80719	2.04819	1.80719	1.88013	4.63392e-05	17.5051	4.1297	up	MMP10	4319
11737184_at	-2.20124	-2.27754	-1.88767	1.97572	2.10075	1.88767	6.80246e-06	17.2701	4.1102	up	SAA2	6289
11728828_at	-2.22263	-2.73726	-1.70404	1.70404	1.87784	1.86728	0.000184588	16.4235	4.03769	up	F2RL1	2150
11739787_a_at	-1.9974	-2.1467	-1.84978	2.02517	1.98355	1.84978	2.52435e-06	15.4634	3.95079	up	IGF2	3481 / 723961
11739787_a_at	-1.9974	-2.1467	-1.84978	2.02517	1.98355	1.84978	2.52435e-06	15.4634	3.95079	up	INS-IGF2	3481 / 723961
11743350_a_at	-2.05213	-2.21983	-1.86379	1.90873	1.86379	1.89367	2.88138e-06	15.2844	3.93398	up	C15orf48	84419
11725749_a_at	-1.73076	-2.19966	-1.58135	1.81124	1.73786	1.58135	5.72943e-05	11.6916	3.54741	up	GAL	51083
11728012_at	-1.89429	-1.4541	-2.35189	1.69293	1.48214	1.4541	0.000217621	10.8765	3.44315	up	PRTG	283659
11734548_a_at	-1.7207	-1.6645	-1.65762	1.66968	1.8239	1.65762	4.7874e-07	10.5415	3.39801	up	TGFBI	100652886 / 100653157 / 7045
11734548_a_at	-1.7207	-1.6645	-1.65762	1.66968	1.8239	1.65762	4.7874e-07	10.5415	3.39801	up	LOC100653157	100652886 / 100653157 / 7045
11734548_a_at	-1.7207	-1.6645	-1.65762	1.66968	1.8239	1.65762	4.7874e-07	10.5415	3.39801	up	LOC100652886	100652886 / 100653157 / 7045
11733442_x_at	-1.7708	-1.8122	-1.56097	1.71204	1.56097	1.57905	3.35e-06	10.0701	3.33201	up	SAA1	6288
11756072_s_at	-1.56359	-1.76137	-1.51119	1.51119	1.67258	1.63708	3.73795e-06	9.31145	3.21901	up	SAA2-SAA4	100528017 / 6288 / 6289
11715763_a_at	-1.76577	-1.52081	-1.59255	1.63268	1.59906	1.52081	2.29252e-06	9.2571	3.21056	up	PODXL	5420
11722015_at	-1.65348	-1.50244	-1.58059	1.68935	1.65806	1.50244	1.57633e-06	9.16064	3.19545	up	OLR1	4973
11757989_s_at	-1.68028	-1.96581	-1.44207	1.51019	1.44207	1.54408	3.21751e-05	9.15673	3.19483	up	ANKRD46	157567
11727015_s_at	-1.32731	-2.01565	-1.33988	1.5928	1.32731	1.54293	0.000226825	8.27423	3.04863	up	PAPPA	5069
11741897_a_at	-1.31253	-1.86584	-1.4115	1.31253	1.55709	1.47401	8.68776e-05	7.87801	2.97783	up	MMP1	4312
11727620_a_at	-1.3722	-1.3722	-1.45465	1.6335	1.3722	1.6726	7.22956e-06	7.77646	2.95911	up	LIPH	200879
11736958_at	-1.41357	-1.68358	-1.43571	1.50231	1.41357	1.42797	5.2901e-06	7.77533	2.9589	up	TNFSF15	9966
11748808_a_at	-1.45924	-1.68632	-1.36333	1.36333	1.54176	1.41429	1.13908e-05	7.6888	2.94276	up	ARID3B	10620
11734657_s_at	-1.32278	-1.52368	-1.49362	1.32278	1.58428	1.51539	8.24056e-06	7.57289	2.92084	up	SLC2A3	144195 / 6515
11734657_s_at	-1.32278	-1.52368	-1.49362	1.32278	1.58428	1.51539	8.24056e-06	7.57289	2.92084	up	SLC2A14	144195 / 6515
11721902_a_at	-1.48595	-1.46192	-1.35597	1.60038	1.46532	1.35597	3.62312e-06	7.5084	2.9085	up	SERPINI1	5274
11728469_a_at	-1.36191	-1.67275	-1.42703	1.49256	1.36724	1.36191	9.84894e-06	7.43569	2.89447	up	BTBD11	121551
11730593_at	-1.61989	-1.415	-1.33691	1.58698	1.36824	1.33691	1.511e-05	7.40231	2.88798	up	SLC16A12	387700
11724828_at	-1.39881	-1.44403	-1.37447	1.5326	1.37447	1.45896	5.59447e-07	7.26577	2.86112	up	CCL20	6364
11719344_a_at	-1.49923	-1.33758	-1.49406	1.53223	1.33758	1.34159	4.36897e-06	7.19715	2.84743	up	ATF3	467
11748678_a_at	-1.30131	-1.36787	-1.25271	1.25271	1.56973	1.76854	5.08711e-05	7.14841	2.83762	up	F2R	2149
11727682_at	-1.50911	-1.71658	-1.18285	1.53746	1.37301	1.18285	0.000108411	7.13026	2.83396	up	ACVR2B	93
11728695_at	-1.49722	-1.45622	-1.32256	1.32256	1.36372	1.40621	1.11821e-06	6.91388	2.7895	up	ARG2	384
11729003_at	-1.1951	-1.27674	-1.55041	1.32046	1.1951	1.71145	0.000129815	6.72603	2.74976	up	ADRB1	153
11721651_at	-1.81572	-1.0045	-2.1076	1.0045	1.2193	1.08324	0.00122098	6.70368	2.74495	up	CDH5	1003
11737749_a_at	-1.29809	-1.24366	-1.27596	1.24366	1.5117	1.58468	1.31415e-05	6.58531	2.71925	up	SGK1	6446
11716941_at	-1.21609	-1.51384	-1.58206	1.33907	1.21609	1.28584	2.09659e-05	6.57807	2.71766	up	TRIB2	28951
11721208_at	-1.34378	-1.63152	-1.20398	1.47864	1.20398	1.27468	5.55911e-05	6.55315	2.71219	up	IFFO2	126917
11724037_at	-1.32454	-1.43589	-1.27389	1.37283	1.32701	1.27389	1.13728e-06	6.36143	2.66935	up	PTGS2	5743
11742922_at	-1.33897	-1.31485	-1.28228	1.28228	1.35591	1.34098	7.42911e-08	6.2265	2.63842	up	LAPTM5	7805
11716328_a_at	-1.05611	-1.64327	-1.43166	1.05611	1.18469	1.43917	0.000222586	6.07833	2.60367	up	GJA1	2697
11738892_a_at	-1.35992	-1.33273	-1.23712	1.31585	1.29355	1.23712	4.96884e-07	6.02976	2.5921	up	TPM1	7168
11716376_at	-1.18959	-1.25157	-1.18258	1.27738	1.65915	1.18258	6.22793e-05	5.98334	2.58095	up	SERPINA5	5104
11728884_a_at	-1.21049	-1.17806	-1.26892	1.33484	1.17806	1.44612	6.53878e-06	5.81117	2.53883	up	TM6SF1	53346
11717196_a_at	-1.18154	-1.30843	-1.50643	1.18154	1.202	1.19322	1.17815e-05	5.7533	2.52439	up	MEST	4232
11729749_at	-1.09904	-1.31114	-1.54084	1.09904	1.3539	1.10059	8.21813e-05	5.6628	2.50152	up	SAA4	100528017 / 6291
11754095_a_at	-1.2398	-1.41023	-1.09513	1.29244	1.09513	1.25638	2.30617e-05	5.51377	2.46304	up	TAGLN	6876
11723244_at	-1.35381	-1.30234	-1.14674	1.14674	1.17699	1.25364	3.89071e-06	5.5025	2.46009	up	CDK6	1021
11743306_at	-1.20064	-1.2749	-1.08876	1.08876	1.31007	1.22441	9.04785e-06	5.26287	2.39585	up	FHDC1	85462
11727690_at	-1.11875	-1.19234	-1.21789	1.33964	1.11875	1.19199	4.7352e-06	5.25293	2.39312	up	IL11	3589
11723522_a_at	-1.10246	-1.43274	-1.13875	1.21298	1.16386	1.10246	2.61707e-05	5.22133	2.38442	up	PAEP	5047
11733616_at	-1.10065	-1.15199	-1.14078	1.34114	1.30435	1.10065	6.32725e-06	5.20485	2.37986	up	HNMT	3176
11719479_at	-1.19472	-1.27272	-1.13545	1.15025	1.17559	1.13545	5.74455e-07	5.11496	2.35472	up	ALOX5AP	241
11718901_at	-1.36673	-1.0203	-1.16257	1.28385	1.0203	1.12307	5.14241e-05	5.01276	2.3256	up	TGFBR3	7049
11762533_a_at	-1.04906	-1.03315	-1.30387	1.03315	1.26653	1.26417	3.83509e-05	4.98172	2.31664	up	RAP1A	RAP1A
11753942_a_at	-1.14889	-1.07442	-1.11006	1.21736	1.2675	1.07442	3.1081e-06	4.9162	2.29754	up	UCA1	652995
11717256_at	-1.00524	-1.32018	-1.08186	1.00524	1.22459	1.13421	3.86658e-05	4.78032	2.25711	up	PIM1	5292
11743569_a_at	-1.2681	-1.39726	-0.947297	0.947297	1.07896	1.1263	9.73302e-05	4.77358	2.25507	up	EML1	2009
11718002_at	-0.980338	-1.07258	-1.10194	0.980338	1.32654	1.30271	4.34512e-05	4.77273	2.25481	up	C10orf54	64115
11724795_at	-1.2985	-0.923822	-0.962664	1.47208	0.923822	1.16878	0.000343537	4.75646	2.24989	up	ZG16B	124220
11732537_x_at	-0.998294	-1.15161	-1.28249	1.22984	0.998293	1.07963	2.98565e-05	4.74602	2.24672	up	MSS51	118490
11723679_s_at	-1.1482	-1.27148	-1.03118	1.03118	1.14839	1.09893	8.37346e-06	4.73419	2.24312	up	CD69	969
11715441_a_at	-1.12195	-1.33055	-0.980181	0.980181	1.12529	1.17544	4.46172e-05	4.71698	2.23786	up	CTGF	1490
11728022_a_at	-1.11256	-1.16755	-1.01516	1.21874	1.18213	1.01516	8.30493e-06	4.71447	2.2371	up	TMEM45A	55076
11726381_a_at	-1.06297	-1.1437	-1.18385	1.06297	1.14901	1.10705	8.45787e-07	4.71257	2.23651	up	TMEM41B	440026
11743286_at	-1.02216	-1.13348	-1.15658	1.02216	1.17176	1.17162	4.29971e-06	4.67809	2.22592	up	DTX4	23220
11716663_a_at	-1.11887	-1.04525	-1.26635	1.13107	1.06076	1.04525	5.91895e-06	4.66706	2.22251	up	GDF15	9518
11744209_s_at	-1.07003	-1.06553	-1.09738	1.06553	1.18854	1.14561	4.90101e-07	4.62955	2.21087	up	SERPINH1	871
11725514_a_at	-1.07473	-1.24937	-1.02171	1.05666	1.15407	1.02171	1.02059e-05	4.57175	2.19275	up	SMAD7	4092
11725039_at	-1.08154	-1.14701	-1.05567	1.142	1.08318	1.05567	5.02416e-07	4.55786	2.18836	up	FOXP3	50943
11759005_a_at	-1.09492	-1.50917	-0.922291	0.922291	1.08964	0.926667	0.000295266	4.45367	2.155	up	C12orf39	80763
11719738_at	-1.14854	-1.31987	-0.941196	0.941196	1.07672	0.997938	5.11797e-05	4.41318	2.14182	up	DCP2	167227
11729937_at	-1.11505	-1.00784	-1.06358	1.1698	1.03837	1.00784	3.38001e-06	4.38983	2.13417	up	NGF	4803
11726932_a_at	-1.29859	-0.810309	-1.58872	1.04053	0.818026	0.810309	0.000893555	4.35345	2.12216	up	TET1	80312
11747047_a_at	-1.165	-1.13813	-0.996439	1.04318	1.02262	0.996439	2.51332e-06	4.34875	2.1206	up	C21orf7	56911
11718688_a_at	-1.24986	-1.1162	-0.935052	0.940545	1.16048	0.935052	5.64939e-05	4.32409	2.1124	up	NES	10763
11729063_a_at	-0.984356	-1.16675	-0.953699	1.15463	0.953698	1.09479	1.92662e-05	4.29495	2.10264	up	PDGFA	5154
11723030_at	-0.918893	-0.918697	-1.19579	1.2739	0.918697	1.04846	0.000113368	4.26185	2.09148	up	CRISPLD2	83716
11751415_a_at	-1.15118	-0.937438	-1.04903	0.937437	1.11084	1.07955	1.38321e-05	4.25303	2.08849	up	TSC22D3	1831
11716639_a_at	-1.13975	-0.924383	-1.19273	1.04069	1.00044	0.924383	1.99682e-05	4.21089	2.07412	up	COL4A1	1282
11720823_at	-1.12363	-0.978738	-0.942002	1.15965	0.942002	1.02883	1.65491e-05	4.16491	2.05828	up	JAG1	182
11764077_s_at	-0.954054	-1.34968	-0.927629	1.04125	0.927629	0.973301	0.000126164	4.16365	2.05785	up	EDIL3	10085
11755284_s_at	-1.05534	-1.15155	-0.969266	0.988275	1.0256	0.969266	3.11741e-06	4.14997	2.0531	up	TSPAN13	27075
11745277_a_at	-1.07672	-0.934116	-1.07065	1.13709	0.934116	0.940966	1.51718e-05	4.0875	2.03122	up	SSH1	54434
11724460_a_at	-0.924092	-1.05872	-0.910579	0.91058	1.11461	1.17503	2.59321e-05	4.08746	2.03121	up	MCAM	4162
11721939_a_at	-0.86438	-1.15138	-0.900312	1.16445	0.86438	1.14147	0.000104826	4.08063	2.02879	up	ADORA2A	135
11740663_a_at	-1.08798	-1.29805	-0.873922	0.937435	0.974824	0.873922	8.91297e-05	4.04287	2.01538	up	GXYLT1	283464
11727117_at	-1.09527	-0.934632	-0.922728	1.10018	1.03248	0.922728	1.22936e-05	4.00741	2.00267	up	NPPB	4879
11738147_a_at	-1.25512	-0.856965	-0.9542	1.01677	1.00668	0.856965	0.000109561	3.95105	1.98223	up	LRIG3	121227
11722917_s_at	-0.939176	-0.947426	-0.978813	0.939176	1.12985	0.997819	4.31472e-06	3.93789	1.97742	up	IGF2BP3	10643
11715585_a_at	-1.01044	-1.01801	-0.928439	1.11195	0.928439	0.933326	7.78096e-06	3.93638	1.97687	up	PMP22	5376
11751942_a_at	-1.10583	-0.874621	-0.979905	0.874621	1.08922	0.993527	2.70424e-05	3.92469	1.97258	up	DNMT3B	1789
11759644_at	-1.0868	-1.05156	-0.901712	0.96485	0.901711	0.966685	5.48322e-06	3.88462	1.95777	up	OSMR	9180
11724028_a_at	-1.0383	-0.941863	-0.942884	1.00032	0.941863	1.00265	8.22152e-07	3.87974	1.95596	up	HIC2	23119
11716338_a_at	-0.963587	-0.964491	-0.931281	0.931281	0.994575	1.05045	7.11135e-07	3.85097	1.94522	up	INSIG1	3638
11742287_a_at	-0.745148	-0.999642	-0.93792	0.745148	1.24397	1.14147	0.000340359	3.83113	1.93777	up	CHAC1	79094
11757442_a_at	-1.02679	-1.18994	-0.887357	0.892096	0.887357	0.913573	2.52344e-05	3.81682	1.93237	up	SERPINE2	5270
11754777_a_at	-1.03624	-0.779445	-0.875145	1.21713	1.09729	0.779445	0.000214227	3.80589	1.92824	up	SH2D2A	9047
11718685_a_at	-0.991852	-0.995828	-0.842396	0.842396	0.998325	1.10017	2.88089e-05	3.79383	1.92366	up	TXNRD2	10587
11721398_a_at	-0.894157	-1.397	-0.784509	1.07155	0.784509	0.833979	0.00076742	3.78922	1.9219	up	DOT1L	84444
11744031_at	-0.933025	-0.800634	-1.13969	0.800634	1.1531	0.93845	0.000173944	3.78907	1.92184	up	MMP7	4316
11741959_x_at	-0.871583	-0.794135	-0.792457	0.792457	1.22434	1.27805	0.000250899	3.77813	1.91767	up	IL6R	3570
11731202_a_at	-0.851158	-0.96665	-0.880419	1.22916	0.851159	0.972158	8.04661e-05	3.77611	1.9169	up	AIM1L	55057
11719218_at	-0.935465	-1.16635	-0.881431	0.881432	0.914372	0.96833	3.00467e-05	3.77321	1.91579	up	SOCS3	9021
11721135_s_at	-0.95823	-0.996722	-0.88114	1.06909	0.934792	0.88114	8.24207e-06	3.75039	1.90704	up	IGFBP3	3486
11721090_at	-1.09564	-1.20411	-0.841667	0.881718	0.853368	0.841667	6.06728e-05	3.74783	1.90606	up	THBS1	7057
11756746_s_at	-0.953948	-0.897027	-0.953948	1.05147	0.950981	0.897027	2.64944e-06	3.73593	1.90147	up	AKIP1	56672 / 81788
11755981_a_at	-1.11973	-0.976564	-0.783484	0.783484	1.00279	1.02029	0.00010573	3.72037	1.89545	up	HBEGF	1839
11749014_a_at	-0.938956	-1.01099	-0.742305	1.08488	0.742305	1.155	0.000231703	3.71015	1.89148	up	SEMA3F	6405
11756230_a_at	-0.93143	-0.974732	-0.909489	0.962811	0.956495	0.909489	2.02251e-07	3.68453	1.88148	up	FLNB	2317
11757261_at	-1.06136	-0.776655	-0.963017	1.00093	0.776655	1.05627	9.56772e-05	3.67641	1.8783	up	SCARNA14	692149
11727141_s_at	-1.06855	-0.843416	-0.872382	1.08268	0.843416	0.897369	5.06373e-05	3.65348	1.86927	up	EPB41L3	23136
11727215_a_at	-0.805625	-0.841082	-0.902093	1.23784	1.00863	0.805626	0.000128457	3.64765	1.86697	up	NRG1	3084
11727273_a_at	-1.05587	-0.66656	-1.38573	0.924085	0.896864	0.66656	0.00112334	3.64324	1.86522	up	SHROOM2	357
11717731_at	-0.900078	-0.892024	-0.934169	0.892024	0.992018	0.979861	6.67216e-07	3.63862	1.86339	up	SQLE	6713
11752999_a_at	-0.73344	-0.722829	-1.00539	0.722829	1.20201	1.18167	0.000517905	3.62017	1.85606	up	GALNT2	2590
11732403_a_at	-0.9331	-0.828835	-0.831449	0.828835	1.10116	0.945335	2.93306e-05	3.53793	1.82291	up	OGFRL1	79627
11715306_s_at	-1.00879	-0.899649	-0.840278	1.01129	0.860052	0.840278	1.54942e-05	3.53108	1.82011	up	AREG	374 / 727738
11715306_s_at	-1.00879	-0.899649	-0.840278	1.01129	0.860052	0.840278	1.54942e-05	3.53108	1.82011	up	AREGB	374 / 727738
11722765_a_at	-0.861496	-0.954769	-0.878763	0.990219	0.861496	0.896677	2.90512e-06	3.51731	1.81447	up	GIT2	9815
11729128_at	-0.946261	-0.91154	-0.880037	0.922774	0.888617	0.880037	1.60596e-07	3.50583	1.80976	up	CPA4	51200
11719524_a_at	-1.05202	-0.876414	-0.848183	0.898087	0.848183	0.884955	1.03615e-05	3.48852	1.80261	up	GATSL3	652968
11757759_s_at	-0.839432	-1.05937	-0.843874	0.839432	0.928884	0.890296	1.99001e-05	3.48324	1.80043	up	PEG10	23089
11730399_at	-0.933145	-0.741044	-1.02464	1.01188	0.741044	0.866004	0.000101586	3.41666	1.77259	up	ARID3A	1820
11716666_a_at	-0.835563	-0.857125	-0.819469	0.938285	0.819469	1.03709	1.00946e-05	3.40818	1.769	up	ID3	3399
11716780_s_at	-0.685173	-0.917951	-1.26326	0.685173	0.812057	0.919112	0.000625469	3.38911	1.76091	up	CLDN4	1364
11743129_at	-1.0538	-1.02508	-0.731654	0.971235	0.753609	0.731654	0.000164801	3.37685	1.75568	up	SORL1	6653
11716987_a_at	-1.03863	-0.919649	-0.762008	0.762007	0.954826	0.826654	5.74871e-05	3.37431	1.75459	up	HMGCS1	3157
11751666_a_at	-0.711037	-0.863386	-0.824259	0.711037	1.05615	1.09558	0.000176824	3.3725	1.75382	up	TUFT1	7286
11737440_a_at	-0.827236	-0.926069	-0.921337	0.900589	0.858915	0.827236	1.3979e-06	3.37244	1.75379	up	BMF	90427
11759295_at	-0.99707	-1.2743	-0.672709	0.84142	0.800788	0.672709	0.000637713	3.37059	1.753	up	EHF	26298
11717863_a_at	-0.908866	-0.900076	-0.842003	0.888889	0.842003	0.856446	2.5764e-07	3.35449	1.74609	up	DUSP5	1847
11715346_at	-0.913202	-0.82493	-0.897522	0.906187	0.868104	0.82493	1.0743e-06	3.35185	1.74496	up	EBI3	10148
11760491_at	-0.802302	-1.04737	-0.72826	1.06204	0.72826	0.842485	0.000225746	3.33319	1.7369	up	CASP4	837
11722851_at	-1.0297	-1.02902	-0.76691	0.815347	0.783102	0.766911	4.05953e-05	3.31803	1.73033	up	BIRC3	330
11744313_a_at	-0.990232	-1.00983	-0.788671	0.806134	0.788671	0.791207	1.69263e-05	3.30561	1.72492	up	ST20	400410
11721365_a_at	-0.822034	-1.02361	-0.681846	0.681847	1.03708	0.923857	0.00028139	3.30219	1.72342	up	IREB2	3658
11725102_at	-0.979857	-0.989342	-0.726951	0.726951	0.84027	0.895167	6.4956e-05	3.29325	1.71951	up	EGFR	1956
11746554_a_at	-0.807611	-0.865319	-0.685651	0.685651	1.01268	1.09532	0.000225286	3.28846	1.71741	up	SPARC	100505813 / 6678
11727375_a_at	-0.77019	-0.793907	-0.828076	0.77019	0.991919	0.991513	2.2504e-05	3.28357	1.71526	up	HMGCR	3156
11718788_a_at	-0.833195	-0.797796	-0.828004	0.797795	0.933849	0.942994	3.76611e-06	3.27436	1.71121	up	ADA	100
11726559_s_at	-0.922135	-0.979	-0.791399	0.838441	0.791398	0.792192	7.79837e-06	3.25996	1.70486	up	LCP1	3936
11729406_a_at	-0.898823	-0.904474	-0.796751	0.860133	0.796751	0.832048	1.76045e-06	3.24075	1.69633	up	IFNGR1	3459
11730753_at	-0.783305	-1.07995	-0.696739	1.02266	0.794178	0.696739	0.000361616	3.22923	1.69119	up	AGPAT5	55326
11726557_a_at	-0.840942	-0.816925	-0.808108	0.947018	0.808108	0.848158	2.37538e-06	3.22602	1.68975	up	GSDMB	55876
11748775_a_at	-0.81005	-0.808294	-0.872147	0.946504	0.820163	0.808294	4.21664e-06	3.22318	1.68848	up	UPP1	7378
11721736_s_at	-0.932731	-0.907771	-0.736932	0.909252	0.841399	0.736932	2.88605e-05	3.22285	1.68834	up	TNFRSF19	55504
11730319_at	-0.956	-0.828714	-0.800631	0.800631	0.831057	0.840956	4.36776e-06	3.21762	1.686	up	TNFRSF11B	4982
11738115_at	-0.883135	-0.689478	-1.06953	0.858874	0.850663	0.689477	0.000165182	3.20513	1.68038	up	ROR1	4919
11756522_a_at	-0.919847	-0.776463	-0.898787	0.776463	0.823182	0.833408	4.01866e-06	3.19552	1.67605	up	SCARB1	949
11758198_s_at	-0.806597	-0.732582	-0.976986	0.732582	0.900919	0.877659	4.78936e-05	3.19491	1.67577	up	DDIT3	1649
11757631_s_at	-0.99602	-1.11599	-0.697196	0.697196	0.773864	0.74257	0.00018824	3.1916	1.67428	up	VGLL3	389136
11729529_at	-0.753221	-1.07399	-0.826016	0.807117	0.804301	0.753221	7.09698e-05	3.18793	1.67262	up	LOC100509764	100509764
11740018_a_at	-0.836099	-0.735228	-0.874654	0.735228	1.00504	0.830194	4.78572e-05	3.18689	1.67215	up	INSR	3643
11747152_a_at	-0.743866	-0.896978	-0.7144	0.7144	0.90519	1.03505	0.00010575	3.18206	1.66996	up	PHLDB2	90102
11751308_a_at	-0.711794	-0.990418	-0.748482	0.711794	0.901408	0.938353	0.000118928	3.17645	1.66742	up	RBM24	221662
11753025_a_at	-0.952607	-0.65833	-1.07165	0.65833	0.83696	0.816867	0.000249864	3.17095	1.66491	up	TNFRSF1B	7133
11716402_at	-0.767121	-0.715999	-0.933774	0.716	0.87974	0.975091	7.73811e-05	3.16581	1.66257	up	EIF4EBP2	1979
11745651_a_at	-1.00664	-1.06497	-0.662344	0.662344	0.85933	0.730814	0.000274419	3.16487	1.66215	up	EPCAM	4072
11724779_at	-0.924809	-0.974633	-0.706916	0.844865	0.827633	0.706916	5.75166e-05	3.16438	1.66192	up	PGM2L1	283209
11722685_s_at	-0.975265	-1.18085	-0.672956	0.728948	0.733541	0.672956	0.000371753	3.14888	1.65484	up	LIFR	3977
11763871_at	-0.746714	-0.736316	-0.802164	1.01945	0.91715	0.736316	4.17549e-05	3.14422	1.6527	up	LOC100505813	100505813
11727159_a_at	-0.859177	-0.787617	-0.79864	0.892602	0.787617	0.822742	1.69078e-06	3.13717	1.64946	up	LRP5	4041
11757262_at	-0.828628	-0.959286	-0.687598	0.89073	0.885868	0.687598	8.9903e-05	3.13088	1.64657	up	SCARNA20	677681
11734135_at	-0.890141	-1.01284	-0.692742	0.692742	0.831838	0.7951	8.81953e-05	3.11335	1.63847	up	NANOS1	340719
11740596_a_at	-0.943899	-0.707786	-0.903834	0.707786	0.814445	0.83483	3.87578e-05	3.11132	1.63753	up	TGFB2	7042
11727707_a_at	-0.752672	-0.655161	-0.923306	1.01944	0.655161	0.889134	0.000248206	3.09862	1.63163	up	BBC3	27113
11745129_x_at	-0.807474	-0.785561	-0.819036	0.78556	0.828314	0.850326	1.7999e-07	3.08533	1.62542	up	CCRN4L	25819
11755223_a_at	-0.816105	-0.769724	-0.745946	1.02462	0.745947	0.758214	6.43285e-05	3.07415	1.62019	up	JHDM1D	80853
11716063_at	-0.833055	-0.860429	-0.702325	0.900393	0.853028	0.702325	3.05467e-05	3.06776	1.61719	up	TNC	3371
11743417_a_at	-0.801986	-0.922477	-0.757781	0.810113	0.757781	0.791334	6.19931e-06	3.06062	1.61382	up	LEPREL1	55214
11722721_a_at	-0.962696	-0.711146	-0.783608	0.826861	0.839534	0.711146	4.59809e-05	3.05604	1.61166	up	CENPV	201161
11752993_a_at	-0.729945	-0.836986	-0.798954	0.729945	0.862973	0.865561	7.94197e-06	3.04855	1.60812	up	DUSP1	1843
11753915_a_at	-0.763218	-0.893311	-0.659479	1.02355	0.824935	0.659479	0.00021126	3.04827	1.60799	up	SEL1L3	23231
11742862_a_at	-0.802094	-0.645475	-0.868854	0.928839	0.645475	0.926287	0.000152606	3.04338	1.60567	up	GPR116	221395
11755612_s_at	-0.786023	-0.737795	-0.880472	0.915303	0.756954	0.737795	2.16197e-05	3.0415	1.60478	up	SNRPA1	6627
11749031_a_at	-0.629394	-1.10329	-0.960777	0.629394	0.840391	0.65021	0.000499035	3.04087	1.60448	up	PTBP3	9991
11736061_a_at	-0.779877	-0.907847	-0.696691	0.696691	0.84318	0.888908	4.52253e-05	3.04069	1.6044	up	SERPINB5	5268
11756621_a_at	-0.882785	-0.732076	-0.777326	0.732075	0.860813	0.804516	1.04692e-05	3.02415	1.59653	up	MNX1	3110
11727655_s_at	-0.911908	-0.841703	-0.630671	0.987234	0.786534	0.630671	0.000279439	3.02354	1.59624	up	LOC100652766	100652766 / 667
11727655_s_at	-0.911908	-0.841703	-0.630671	0.987234	0.786534	0.630671	0.000279439	3.02354	1.59624	up	DST	100652766 / 667
11729026_a_at	-0.954184	-0.884168	-0.640521	1.0002	0.640521	0.65746	0.00045603	3.01541	1.59235	up	BMP1	649
11757658_a_at	-0.766219	-0.836035	-0.75068	0.83682	0.82864	0.750679	1.94771e-06	3.00985	1.58969	up	LZIC	84328
11728843_a_at	-0.771931	-0.867556	-0.748852	0.846737	0.748852	0.781671	4.32189e-06	3.00743	1.58853	up	C10orf47	254427
11724820_a_at	-0.755083	-0.80789	-0.807906	0.755083	0.793142	0.826158	5.12042e-07	2.99334	1.58175	up	NEK6	10783
11720094_a_at	-0.74317	-0.74989	-0.721751	0.721751	0.958193	0.850106	2.12921e-05	2.99306	1.58162	up	CUL4B	8450
11716233_a_at	-0.797238	-0.992071	-0.629665	0.629665	0.947652	0.747401	0.000349538	2.99225	1.58123	up	CTNNBIP1	56998
11742278_a_at	-0.689822	-0.920892	-0.839139	0.740547	0.841662	0.689821	4.14399e-05	2.97721	1.57396	up	CTH	1491
11726572_a_at	-0.845986	-0.735066	-0.801269	0.735066	0.829649	0.764005	3.25579e-06	2.96976	1.57035	up	SEMA7A	8482
11728388_at	-0.71743	-0.901438	-0.768082	0.791385	0.805741	0.71743	1.39213e-05	2.96323	1.56717	up	TSPAN2	10100
11741198_x_at	-0.746314	-0.636714	-0.584163	0.584163	1.14105	0.998919	0.000843799	2.95626	1.56377	up	ZNF138	7697
11739146_a_at	-0.785027	-0.709593	-0.70143	0.995814	0.794095	0.70143	6.71685e-05	2.95358	1.56246	up	MKNK2	2872
11719899_at	-0.801056	-1.03909	-0.653069	0.784176	0.750734	0.653069	0.000196099	2.94935	1.5604	up	C11orf96	387763
11716480_a_at	-0.655928	-1.0749	-0.712925	0.655929	0.822359	0.755781	0.000368014	2.94706	1.55927	up	SPINT1	6692
11728154_s_at	-0.671025	-0.889778	-0.74927	0.671024	0.804183	0.885461	6.39739e-05	2.94224	1.55691	up	FUT4	2526
11723805_a_at	-0.773859	-0.812304	-0.732775	0.82267	0.732775	0.794802	1.54953e-06	2.94118	1.55639	up	AKAP12	9590
11720411_s_at	-0.603899	-0.943759	-0.914487	0.758067	0.844206	0.603899	0.000274788	2.94059	1.55611	up	CYP1B1	1545
11717721_s_at	-1.19858	-0.60564	-0.619914	0.738957	0.887774	0.60564	0.00183948	2.93258	1.55217	up	ST6GAL1	6480
11717716_at	-0.797332	-1.03492	-0.680531	0.728252	0.680531	0.731984	0.000124857	2.93057	1.55118	up	FNDC3B	64778
11726271_a_at	-0.737608	-0.837955	-0.714377	0.714377	0.830015	0.805244	7.44132e-06	2.92113	1.54653	up	ATP1B1	481
11717760_a_at	-0.614415	-0.497873	-0.586375	1.22174	1.20693	0.497873	0.00308602	2.91145	1.54174	up	GMFG	9535
11750740_a_at	-0.720834	-0.73684	-0.747312	0.921543	0.720834	0.772198	1.43264e-05	2.90765	1.53985	up	ST3GAL5	8869
11752886_a_at	-0.618275	-0.673782	-0.753206	0.618275	0.905574	1.04632	0.000308904	2.90488	1.53848	up	EHD1	10938
11728953_a_at	-0.83741	-0.744187	-0.702205	0.903702	0.711683	0.702205	3.71819e-05	2.89547	1.5338	up	GPR98	84059
11732585_a_at	-0.979229	-1.05877	-0.617744	0.690621	0.633265	0.617744	0.000368924	2.89278	1.53246	up	IL1RAP	3556
11715562_x_at	-0.751316	-0.652716	-0.923546	0.652716	0.743496	0.864518	0.000107162	2.88673	1.52944	up	LOC100652751	100652751 / 100653313 / 6319
11715562_x_at	-0.751316	-0.652716	-0.923546	0.652716	0.743496	0.864518	0.000107162	2.88673	1.52944	up	LOC100653313	100652751 / 100653313 / 6319
11744184_a_at	-1.04967	-0.942948	-0.584376	0.755916	0.665506	0.584376	0.000512824	2.88305	1.5276	up	SIPA1L2	57568
11716153_a_at	-0.676207	-0.904249	-0.700597	0.890885	0.716812	0.676207	9.9562e-05	2.8712	1.52165	up	PAFAH1B1	5048
11725003_s_at	-0.72816	-0.774982	-0.69088	0.879875	0.778482	0.69088	1.44192e-05	2.85684	1.51442	up	C8orf58	541565
11746797_a_at	-0.936655	-0.800652	-0.582924	0.582924	0.752813	0.875821	0.000347716	2.84928	1.5106	up	SDC2	6383
11721623_a_at	-0.639552	-0.910008	-0.711901	0.701809	0.928888	0.639552	0.000225055	2.84923	1.51057	up	MEOX1	4222
11724635_at	-0.760261	-0.993688	-0.683306	0.683306	0.702748	0.708114	8.63288e-05	2.84904	1.51047	up	YOD1	55432
11757730_x_at	-0.944605	-0.630909	-0.666829	0.885981	0.753304	0.630909	0.000260751	2.83663	1.50418	up	LOC100653010	100653010
11733037_a_at	-0.736374	-0.95057	-0.656839	0.656839	0.775489	0.732977	9.06891e-05	2.83437	1.50303	up	DPH3	285381
11764032_at	-0.802481	-0.753479	-0.679558	0.858128	0.679559	0.730246	1.96155e-05	2.83068	1.50115	up	CDKN1C	1028
11724273_a_at	-0.629993	-0.904756	-0.734281	0.629993	0.837087	0.762618	0.000117058	2.8276	1.49958	up	PTPRK	5796
11716048_at	-0.807171	-0.804481	-0.660775	0.828098	0.732936	0.660775	2.58e-05	2.82466	1.49808	up	TRIB1	10221
11720509_a_at	-0.803893	-1.1856	-0.579487	0.674241	0.65018	0.579487	0.00113991	2.81076	1.49096	up	FBN1	2200
11724902_a_at	-0.778339	-0.684613	-0.790909	0.684612	0.74893	0.774354	4.11858e-06	2.80355	1.48725	up	MAP3K14	9020
11757114_at	-0.777341	-0.893659	-0.651258	0.796314	0.677327	0.651258	5.78132e-05	2.7941	1.48239	up	SNORA12	677800
11720464_x_at	-0.579796	-1.0318	-0.546436	0.546437	0.861367	0.874834	0.00145736	2.78992	1.48022	up	F11R	50848
11735385_s_at	-1.0883	-0.806441	-0.612082	0.612082	0.675909	0.644775	0.000446539	2.78922	1.47986	up	DACT1	51339
11733780_a_at	-0.630853	-0.985666	-0.644699	0.630853	0.775398	0.761316	0.00029259	2.78227	1.47626	up	SC5DL	6309
11724159_x_at	-0.593042	-0.744009	-0.651114	0.973047	0.593042	0.873476	0.0002675	2.78159	1.47591	up	ECSCR	641700
11730902_a_at	-0.670697	-0.57993	-0.710881	1.04196	0.57993	0.833845	0.000450689	2.77486	1.47241	up	JDP2	122953
11754236_a_at	-0.684194	-0.751578	-0.722309	0.684194	0.797108	0.76556	2.93722e-06	2.76698	1.46831	up	PTPRF	5792
11752004_s_at	-0.75152	-0.894343	-0.598115	0.598115	0.88802	0.670055	0.000275428	2.76393	1.46672	up	GCC2	285190 / 400966 / 653489 / 727851 / 729540 / 729857 / 84220 / 9648
11752004_s_at	-0.75152	-0.894343	-0.598115	0.598115	0.88802	0.670055	0.000275428	2.76393	1.46672	up	RGPD6	285190 / 400966 / 653489 / 727851 / 729540 / 729857 / 84220 / 9648
11752004_s_at	-0.75152	-0.894343	-0.598115	0.598115	0.88802	0.670055	0.000275428	2.76393	1.46672	up	RGPD5	285190 / 400966 / 653489 / 727851 / 729540 / 729857 / 84220 / 9648
11752004_s_at	-0.75152	-0.894343	-0.598115	0.598115	0.88802	0.670055	0.000275428	2.76393	1.46672	up	RGPD8	285190 / 400966 / 653489 / 727851 / 729540 / 729857 / 84220 / 9648
11752004_s_at	-0.75152	-0.894343	-0.598115	0.598115	0.88802	0.670055	0.000275428	2.76393	1.46672	up	RGPD2	285190 / 400966 / 653489 / 727851 / 729540 / 729857 / 84220 / 9648
11752004_s_at	-0.75152	-0.894343	-0.598115	0.598115	0.88802	0.670055	0.000275428	2.76393	1.46672	up	RGPD1	285190 / 400966 / 653489 / 727851 / 729540 / 729857 / 84220 / 9648
11752004_s_at	-0.75152	-0.894343	-0.598115	0.598115	0.88802	0.670055	0.000275428	2.76393	1.46672	up	RGPD4	285190 / 400966 / 653489 / 727851 / 729540 / 729857 / 84220 / 9648
11752004_s_at	-0.75152	-0.894343	-0.598115	0.598115	0.88802	0.670055	0.000275428	2.76393	1.46672	up	RGPD3	285190 / 400966 / 653489 / 727851 / 729540 / 729857 / 84220 / 9648
11719230_at	-0.748096	-0.6099	-0.627445	1.12703	0.6099	0.677678	0.000947892	2.76386	1.46668	up	PCDH1	5097
11731496_at	-0.817719	-1.04176	-0.613893	0.673086	0.63851	0.613893	0.000299722	2.76309	1.46629	up	INHBA	3624
11718223_a_at	-0.678949	-0.824261	-0.673788	0.673788	0.783053	0.760722	1.61816e-05	2.76036	1.46485	up	GSPT1	2935
11726369_at	-0.766773	-0.869964	-0.682447	0.682448	0.698781	0.693792	1.13427e-05	2.76013	1.46474	up	BACH1	100379661 / 571
11726369_at	-0.766773	-0.869964	-0.682447	0.682448	0.698781	0.693792	1.13427e-05	2.76013	1.46474	up	GRIK1-AS2	100379661 / 571
11745469_a_at	-0.649369	-0.958056	-0.713377	0.69218	0.71264	0.649369	0.000108994	2.7479	1.45833	up	INPP4B	8821
11726811_at	-0.63406	-0.767019	-0.818264	0.839957	0.680944	0.634059	6.17666e-05	2.74746	1.4581	up	GPR143	4935
11718705_at	-0.867645	-1.09946	-0.506721	0.506721	0.768305	0.621261	0.00150505	2.74481	1.4567	up	IGF1R	3480
11729574_at	-0.779615	-0.685629	-0.680019	0.832014	0.697933	0.680019	1.49433e-05	2.73538	1.45174	up	ENC1	8507
11758967_s_at	-0.909639	-0.965208	-0.549611	0.549611	0.719289	0.65393	0.000482502	2.73037	1.4491	up	TFPI2	7980
11721957_at	-1.09382	-0.915966	-0.517979	0.716947	0.564848	0.517979	0.00132949	2.71794	1.44251	up	YPEL2	388403
11734547_a_at	-1.0543	-0.55721	-0.671592	0.557209	0.615806	0.869476	0.00126943	2.71672	1.44186	up	TGM4	7047
11715466_at	-0.892222	-0.959739	-0.590448	0.590448	0.638577	0.647053	0.000233462	2.71226	1.4395	up	ARHGDIB	397
11715561_s_at	-0.786307	-0.604013	-0.769807	0.604013	0.753043	0.792574	6.16061e-05	2.7068	1.43659	up	SCD	6319
11725209_at	-0.831218	-0.654235	-0.749656	0.723663	0.690115	0.654235	1.27801e-05	2.70265	1.43437	up	LETM1	3954
11753764_s_at	-0.862274	-0.796227	-0.607965	0.659826	0.768245	0.607965	8.92039e-05	2.70226	1.43417	up	TNFRSF21	27242
11744636_a_at	-0.629169	-0.791598	-0.679218	0.832039	0.741294	0.629169	4.60133e-05	2.70225	1.43416	up	OPRL1	4987
11747988_a_at	-0.518991	-0.806512	-0.773227	0.518991	0.822879	0.858514	0.000526232	2.70015	1.43304	up	SLC39A10	57181
11747870_a_at	-0.786483	-0.801765	-0.572119	0.765243	0.794838	0.572118	0.000148931	2.69607	1.43086	up	MLLT3	4300
11717757_s_at	-0.834954	-0.987822	-0.535606	0.535605	0.669118	0.728759	0.000585155	2.69563	1.43062	up	RALA	5898
11737272_a_at	-0.730109	-0.93887	-0.537587	0.827173	0.537587	0.716525	0.000568185	2.69313	1.42928	up	ZNF805	390980
11720223_at	-0.799655	-0.850082	-0.629705	0.649263	0.629705	0.719851	3.84717e-05	2.68717	1.42609	up	GFPT1	2673
11728034_a_at	-0.708057	-0.797229	-0.65524	0.717611	0.742772	0.65524	8.26363e-06	2.68586	1.42538	up	TBC1D7	51256
11730662_a_at	-0.637476	-0.581515	-0.619267	0.821016	1.01204	0.581515	0.000351461	2.67142	1.41761	up	RASL10A	10633
11741568_a_at	-0.770094	-0.790824	-0.635947	0.702384	0.710984	0.635947	1.26099e-05	2.66732	1.41539	up	FUT8	2530
11723377_a_at	-0.635855	-0.640185	-0.705818	0.960417	0.66387	0.635855	0.000184437	2.66475	1.414	up	MYZAP	100820829 / 145781
11723377_a_at	-0.635855	-0.640185	-0.705818	0.960417	0.66387	0.635855	0.000184437	2.66475	1.414	up	GCOM1	100820829 / 145781
11731135_a_at	-0.635676	-0.622497	-0.958276	0.622497	0.690066	0.712032	0.000235275	2.66416	1.41368	up	LTB4R	1241
11743505_a_at	-0.687499	-0.709482	-0.677337	0.677337	0.780774	0.707946	1.59272e-06	2.66375	1.41346	up	NARS2	79731
11722199_at	-0.67054	-0.63842	-0.714047	0.79214	0.63842	0.782877	1.3064e-05	2.66133	1.41215	up	ADAM12	8038
11726024_at	-0.70105	-0.666032	-0.636515	0.636515	0.738873	0.849432	2.55458e-05	2.6564	1.40947	up	EDN1	1906
11735128_a_at	-0.930182	-1.07805	-0.532941	0.532942	0.59704	0.554747	0.00100567	2.65486	1.40864	up	TSC22D2	9819
11724446_a_at	-0.7058	-0.724645	-0.669045	0.743927	0.669045	0.700973	8.3594e-07	2.64722	1.40448	up	PDE4D	5144
11757688_a_at	-0.850531	-0.954424	-0.521425	0.750298	0.521425	0.608602	0.000666778	2.64311	1.40223	up	ANKHD1	404734 / 54882
11757688_a_at	-0.850531	-0.954424	-0.521425	0.750298	0.521425	0.608602	0.000666778	2.64311	1.40223	up	ANKHD1-EIF4EBP3	404734 / 54882
11758911_at	-0.764232	-1.36427	-0.448954	0.51504	0.664916	0.448954	0.00707595	2.6429	1.40212	up	DYRK2	8445
11716331_a_at	-0.70216	-0.779822	-0.5789	0.5789	0.794878	0.771693	9.9314e-05	2.64289	1.40212	up	DNAJB6	10049
11716343_a_at	-0.695404	-0.679669	-0.699245	0.732607	0.691785	0.679669	1.36075e-07	2.62587	1.39279	up	JUP	3728
11743434_a_at	-0.677769	-0.655743	-0.651656	0.651656	0.769738	0.762149	3.70768e-06	2.62001	1.38957	up	CHST11	50515
11721467_s_at	-0.640425	-0.758513	-0.678009	0.756717	0.692933	0.640425	8.78305e-06	2.61898	1.38901	up	CD276	80381
11722537_at	-0.659076	-0.584204	-0.592104	0.584205	0.946992	0.797804	0.000210657	2.61739	1.38813	up	TMEFF1	100526694 / 8577
11722537_at	-0.659076	-0.584204	-0.592104	0.584205	0.946992	0.797804	0.000210657	2.61739	1.38813	up	MSANTD3-TMEFF1	100526694 / 8577
11722615_s_at	-0.615818	-0.834885	-0.669147	0.644101	0.615818	0.77277	7.13325e-05	2.61023	1.38418	up	HCAR3	338442 / 8843
11722615_s_at	-0.615818	-0.834885	-0.669147	0.644101	0.615818	0.77277	7.13325e-05	2.61023	1.38418	up	HCAR2	338442 / 8843
11726961_at	-0.619219	-0.774909	-0.815186	0.671138	0.651885	0.61922	2.33134e-05	2.60964	1.38385	up	SGTB	54557
11734792_at	-0.644387	-0.844668	-0.655421	0.644387	0.689257	0.654403	3.191e-05	2.59819	1.37751	up	SNAPC1	6617
11750571_a_at	-0.579519	-1.04784	-0.609135	0.579519	0.629329	0.678715	0.000872932	2.59311	1.37469	up	AGTPBP1	23287
11722022_s_at	-0.90842	-0.820262	-0.489378	0.489378	0.638529	0.775301	0.000829114	2.59144	1.37376	up	CDK5R1	8851
11727623_at	-0.818022	-1.10536	-0.519486	0.519486	0.631853	0.519981	0.00137734	2.58721	1.3714	up	EID3	493861
11722531_a_at	-0.699844	-0.968101	-0.53594	0.53594	0.644847	0.722449	0.000564871	2.58299	1.36904	up	CALD1	800
11758928_at	-0.786211	-0.779737	-0.605201	0.616311	0.682283	0.605202	2.91058e-05	2.56386	1.35831	up	NLN	57486
11743154_at	-0.612287	-0.658794	-0.627461	0.612287	0.760126	0.802303	2.14351e-05	2.56286	1.35775	up	C16orf72	29035
11729267_a_at	-0.835593	-0.920079	-0.537362	0.67186	0.569232	0.537362	0.000383194	2.56181	1.35716	up	WWC1	23286
11718347_a_at	-0.89215	-0.545455	-0.657865	0.702011	0.545456	0.710517	0.000303924	2.55116	1.35115	up	S100P	6286
11743767_a_at	-0.596543	-0.775728	-0.564334	0.83922	0.70783	0.564334	0.000196618	2.54794	1.34933	up	DLGAP4	22839
11756079_a_at	-0.740992	-0.628013	-0.58613	0.75444	0.738178	0.586131	4.52623e-05	2.53965	1.34463	up	RHBDD1	84236
11725352_a_at	-0.575359	-0.831482	-0.700701	0.649343	0.575359	0.69309	7.98312e-05	2.53464	1.34178	up	KIAA0930	23313
11718738_a_at	-0.668118	-0.756573	-0.640458	0.667224	0.640458	0.646147	3.09713e-06	2.53091	1.33966	up	ST3GAL1	6482
11716301_a_at	-0.834854	-1.09445	-0.482806	0.482805	0.52373	0.585231	0.00175526	2.5221	1.33463	up	ITGAV	3685
11725523_at	-0.706151	-0.744103	-0.608415	0.608415	0.691656	0.643656	9.21959e-06	2.52124	1.33413	up	DSG2	1829
11718502_at	-0.603343	-0.73261	-0.72124	0.703661	0.603343	0.619389	1.36783e-05	2.5103	1.32786	up	GPCPD1	56261
11719179_a_at	-0.764488	-0.749727	-0.597184	0.636882	0.597184	0.620257	1.73956e-05	2.49996	1.32191	up	PVR	5817
11739144_a_at	-0.722507	-0.557527	-0.822757	0.557528	0.666093	0.631567	9.46014e-05	2.4955	1.31933	up	SKP2	6502
11729820_at	-0.52503	-1.0535	-0.757263	0.566326	0.525052	0.52503	0.00101368	2.49217	1.3174	up	USMG5	84833
11728362_s_at	-0.77065	-0.87107	-0.554006	0.590679	0.603353	0.554006	0.000156261	2.48731	1.31459	up	KLHL28	54813
11746408_a_at	-0.613631	-0.762188	-0.58287	0.729211	0.58287	0.672094	4.69669e-05	2.4868	1.31429	up	SORT1	6272
11755062_a_at	-0.731811	-0.787997	-0.52459	0.764376	0.605612	0.52459	0.000250109	2.48456	1.31299	up	KDELC1	79070
11719643_s_at	-0.495921	-0.956554	-0.574887	0.495921	0.702789	0.693721	0.00115075	2.47357	1.3066	up	CDS1	1040
11743343_at	-0.711959	-0.764999	-0.523495	0.613608	0.523495	0.781093	0.000241828	2.47292	1.30622	up	RMND5A	64795
11746760_a_at	-0.587127	-0.796097	-0.613109	0.587128	0.620178	0.704983	6.28922e-05	2.4672	1.30287	up	ERGIC1	57222
11727131_at	-0.694638	-0.642414	-0.623706	0.679113	0.64091	0.623706	1.07669e-06	2.46484	1.3015	up	CPD	1362
11752387_a_at	-0.840455	-0.72507	-0.468404	0.468404	0.749159	0.652719	0.000692756	2.46469	1.3014	up	ETS1	2113
11747888_a_at	-0.663002	-0.51977	-0.646317	0.51977	0.753588	0.798361	0.000182748	2.46275	1.30027	up	SH3YL1	26751
11724610_a_at	-0.720374	-0.708675	-0.589909	0.66226	0.620279	0.589909	9.95697e-06	2.4574	1.29714	up	E2F5	1875
11727463_at	-0.705413	-0.720231	-0.514037	0.917093	0.514037	0.520575	0.000956274	2.45739	1.29713	up	ZXDC	79364
11719788_s_at	-0.677943	-0.596551	-0.684136	0.736009	0.596551	0.599322	1.78214e-05	2.4569	1.29684	up	TUBB2A	7280
11746509_a_at	-0.471591	-0.754714	-0.671846	0.471591	0.812815	0.706786	0.000589569	2.45623	1.29645	up	TDG	6996
11728717_at	-0.601997	-0.70734	-0.462835	0.462835	0.867324	0.778023	0.000798159	2.45114	1.29345	up	CXCL5	6374
11715436_at	-0.744206	-0.56665	-0.785384	0.566649	0.633027	0.576911	5.14721e-05	2.44688	1.29094	up	TIMP3	7078
11749564_a_at	-0.599479	-0.580392	-0.673148	0.580392	0.738784	0.698483	2.0008e-05	2.44566	1.29023	up	EFEMP1	2202
11723319_a_at	-0.826675	-0.634899	-0.536673	0.766636	0.564395	0.536673	0.000323779	2.44299	1.28865	up	KIAA1467	57613
11731062_s_at	-1.02833	-0.938514	-0.421927	0.505462	0.548873	0.421927	0.00259701	2.44248	1.28835	up	ZNF516	9658
11757504_a_at	-0.649975	-0.724166	-0.60595	0.638505	0.638071	0.60595	3.70476e-06	2.44111	1.28754	up	DDAH1	23576
11745791_a_at	-0.599372	-0.634443	-0.671437	0.599372	0.70968	0.64441	4.63418e-06	2.43891	1.28624	up	LOC100288152	100288152
11734920_s_at	-0.624613	-0.538907	-0.657523	0.910037	0.585296	0.538908	0.000459178	2.43698	1.28509	up	PCYOX1L	78991
11748548_a_at	-0.510336	-0.547195	-0.509576	0.509576	0.907599	0.860468	0.00052899	2.43106	1.28158	up	P2RX4	5025
11745724_at	-0.677992	-0.720232	-0.566392	0.714091	0.566392	0.597881	3.72547e-05	2.43006	1.28099	up	LOC100507645	100507645 / 378938
11745724_at	-0.677992	-0.720232	-0.566392	0.714091	0.566392	0.597881	3.72547e-05	2.43006	1.28099	up	MALAT1	100507645 / 378938
11743808_a_at	-0.54229	-0.695946	-0.664894	0.54229	0.665029	0.727583	5.84492e-05	2.42729	1.27934	up	DHCR7	1717
11719994_a_at	-0.689659	-0.862472	-0.540405	0.540405	0.584156	0.614649	0.000180865	2.42376	1.27725	up	NLK	51701
11725569_at	-0.61894	-0.716646	-0.52709	0.720189	0.694845	0.52709	0.000100258	2.40872	1.26827	up	KLHL15	80311
11753971_a_at	-0.496567	-0.677331	-0.722896	0.496567	0.708178	0.702693	0.000206707	2.4084	1.26808	up	LAMB1	3912
11755700_a_at	-0.74187	-0.845838	-0.520634	0.520634	0.531786	0.643374	0.000255738	2.40835	1.26805	up	TIPARP	25976
11763984_s_at	-0.740589	-0.704371	-0.551112	0.575686	0.677718	0.551112	5.42486e-05	2.40638	1.26686	up	PLEKHA8	84725
11735202_a_at	-0.81441	-1.12393	-0.427837	0.528918	0.427837	0.471824	0.00340779	2.40314	1.26492	up	N4BP2	55728
11744456_s_at	-0.700519	-0.787629	-0.526582	0.708194	0.526582	0.540486	0.000195796	2.40049	1.26333	up	GSK3B	2932
11723551_x_at	-0.629064	-0.520863	-0.803095	0.693656	0.615327	0.520863	0.000195575	2.39655	1.26096	up	SH2D3A	10045
11749122_a_at	-0.669857	-0.781253	-0.558734	0.558735	0.650919	0.562485	5.89384e-05	2.39606	1.26066	up	MAP7D3	79649
11752744_a_at	-0.71001	-0.545579	-0.759644	0.545579	0.601261	0.619745	5.10657e-05	2.39596	1.26061	up	LGMN	5641
11745209_a_at	-0.671005	-0.655454	-0.583924	0.667593	0.583924	0.609098	4.24764e-06	2.38998	1.257	up	SAMD4A	23034
11725530_a_at	-0.918658	-1.04179	-0.405262	0.491787	0.505928	0.405262	0.00312845	2.38871	1.25623	up	DSC2	1824
11721426_at	-0.698465	-0.88377	-0.526726	0.526726	0.584021	0.547166	0.000274505	2.38771	1.25563	up	FZD5	7855
11720986_at	-0.555404	-0.740269	-0.550876	0.737946	0.550876	0.631336	0.000109373	2.38761	1.25557	up	YRDC	79693
11729229_at	-0.647945	-0.567819	-0.706473	0.659049	0.567819	0.617	1.27664e-05	2.38728	1.25537	up	KLF3	51274
11723316_a_at	-0.520996	-0.687036	-0.748293	0.520996	0.729482	0.557765	0.000178132	2.38643	1.25486	up	DUSP16	80824
11755908_s_at	-0.701554	-0.686279	-0.516598	0.747135	0.595012	0.516599	0.000153416	2.38567	1.25439	up	IGSF3	3321
11752515_a_at	-0.627937	-0.607311	-0.688521	0.611317	0.6136	0.607311	8.69053e-07	2.38171	1.252	up	ODC1	4953
11719431_a_at	-0.697879	-0.45029	-0.869182	0.645613	0.642254	0.45029	0.000811002	2.38144	1.25184	up	TMC6	11322
11727589_a_at	-0.616197	-0.510164	-0.849858	0.750599	0.510164	0.514432	0.000614798	2.37919	1.25047	up	IL20RB	53833
11717223_a_at	-0.565541	-0.579513	-0.561374	0.843369	0.639767	0.561374	0.00011985	2.37893	1.25031	up	EXTL3	2137
11719347_a_at	-0.574542	-0.676323	-0.569908	0.69853	0.569908	0.653814	1.68981e-05	2.37458	1.24768	up	ARHGAP19	84986
11745836_x_at	-0.857582	-0.615106	-0.529706	0.577994	0.62812	0.529706	0.000260055	2.37195	1.24607	up	DYSF	8291
11730525_a_at	-0.890245	-0.427689	-1.00065	0.556436	0.427689	0.435139	0.00230506	2.37174	1.24595	up	SRCRB4D	136853
11720562_a_at	-0.600314	-0.61392	-0.576507	0.701055	0.576507	0.646592	5.1067e-06	2.3592	1.2383	up	PLXNA2	5362
11717599_s_at	-0.79049	-0.808278	-0.444099	0.570659	0.654664	0.444099	0.000751319	2.35778	1.23743	up	SLC20A2	6575
11740393_at	-0.559402	-0.696101	-0.550959	0.734544	0.550959	0.618328	6.49256e-05	2.35669	1.23676	up	TNFRSF9	3604
11741012_a_at	-0.54631	-0.577101	-0.708283	0.54631	0.651432	0.67801	4.21302e-05	2.35514	1.23582	up	MSMO1	6307
11758850_at	-0.474211	-0.84001	-0.635239	0.688678	0.474211	0.589987	0.000548839	2.35237	1.23411	up	EMC1	23065
11747049_a_at	-0.403508	-0.65203	-0.519464	0.403508	0.84029	0.882523	0.00187677	2.35181	1.23377	up	B4GALT1	2683
11716259_at	-0.748692	-0.813594	-0.437273	0.437273	0.654218	0.606876	0.00076511	2.34997	1.23264	up	RHEB	6009
11731667_s_at	-0.697733	-0.730058	-0.520615	0.663607	0.564572	0.520615	9.20047e-05	2.34957	1.2324	up	PDGFB	5155
11715659_s_at	-0.629496	-0.598251	-0.631426	0.619829	0.598252	0.600267	7.04873e-08	2.33892	1.22584	up	ERRFI1	54206
11733932_s_at	-0.638059	-0.637182	-0.564978	0.564978	0.671597	0.598447	6.58199e-06	2.33768	1.22508	up	TMEM68	137695
11720633_a_at	-0.597712	-0.557501	-0.602639	0.778744	0.56134	0.557501	8.18033e-05	2.32701	1.21848	up	FLNC	2318
11763704_a_at	-0.552198	-0.766953	-0.522305	0.522305	0.59008	0.700198	0.000195124	2.32626	1.21801	up	SAT1	6303
11756138_a_at	-0.659293	-0.8006	-0.498018	0.534866	0.498018	0.647799	0.000248342	2.31798	1.21287	up	HK2	3099
11747759_a_at	-0.512096	-0.447539	-0.576558	0.447539	0.90723	0.747005	0.000971248	2.31764	1.21266	up	MOSPD1	56180
11721194_a_at	-0.464155	-0.842112	-0.581665	0.617436	0.464155	0.668185	0.000680466	2.3175	1.21257	up	RRP1B	23076
11744454_a_at	-0.606272	-0.809856	-0.487475	0.680077	0.556667	0.487475	0.000384922	2.31221	1.20927	up	PARD3	56288
11721418_at	-0.642197	-0.607917	-0.487233	0.694602	0.701518	0.487233	0.000140004	2.30841	1.2069	up	SH3RF3	344558
11747523_a_at	-1.01831	-0.551458	-0.477802	0.477802	0.595109	0.496864	0.00223237	2.30662	1.20578	up	TRAF4	9618
11725298_x_at	-0.821081	-0.49759	-0.555251	0.725137	0.49759	0.514395	0.000623201	2.30327	1.20368	up	TUBB2B	347733
11744664_a_at	-0.670901	-0.603398	-0.572602	0.582778	0.604752	0.572602	2.48661e-06	2.30113	1.20234	up	ADAMTS12	81792
11726840_a_at	-0.580534	-0.80739	-0.520915	0.520916	0.607743	0.565277	0.000188805	2.29887	1.20093	up	AVL9	23080
11743507_a_at	-0.516097	-0.644638	-0.516097	0.74844	0.661157	0.516097	0.000115734	2.29874	1.20084	up	ARHGAP26	23092
11757146_at	-0.456217	-0.951795	-0.4821	0.625843	0.456217	0.62975	0.00216303	2.29842	1.20064	up	SNORA84	100124534 / 100500918
11757146_at	-0.456217	-0.951795	-0.4821	0.625843	0.456217	0.62975	0.00216303	2.29842	1.20064	up	MIR3651	100124534 / 100500918
11721242_s_at	-0.554212	-0.656173	-0.583353	0.684537	0.56735	0.554212	1.98579e-05	2.29731	1.19995	up	FDFT1	2222
11726536_at	-0.837044	-0.420174	-0.992541	0.420174	0.473296	0.454539	0.00220455	2.29621	1.19926	up	CYP1A1	1543
11728687_at	-0.512439	-0.591232	-0.58568	0.512439	0.631567	0.76405	9.91415e-05	2.29602	1.19914	up	SFXN1	94081
11756303_a_at	-0.451602	-0.884002	-0.473834	0.676739	0.656872	0.451603	0.00161847	2.29456	1.19822	up	SH3TC1	54436
11743010_at	-0.685028	-0.642166	-0.555394	0.558584	0.593754	0.555394	7.47845e-06	2.29226	1.19677	up	NFIL3	4783
11758889_a_at	-0.639109	-0.768651	-0.495566	0.606469	0.495565	0.584056	0.000153563	2.29179	1.19647	up	FAM46A	55603
11718157_s_at	-0.585621	-0.611406	-0.517942	0.517942	0.658218	0.694488	3.90284e-05	2.28978	1.19521	up	PTX3	5806
11731413_at	-0.577047	-0.40843	-0.605061	0.408431	0.83851	0.741806	0.00115894	2.28643	1.19309	up	GALM	130589
11717694_a_at	-0.680306	-0.668504	-0.495068	0.685538	0.54718	0.495068	0.000134367	2.2824	1.19055	up	CEBPG	1054
11733359_a_at	-0.4469	-0.667592	-0.737447	0.4469	0.565734	0.696536	0.000471042	2.27685	1.18704	up	CCDC19	25790
11726410_at	-0.580947	-0.614143	-0.60399	0.580947	0.583041	0.58855	3.15058e-08	2.27186	1.18387	up	C17orf39	79018
11733061_s_at	-0.494075	-0.834614	-0.453321	0.662884	0.652425	0.453321	0.00103735	2.27135	1.18355	up	PELI1	57162
11727545_at	-0.531848	-0.607754	-0.465407	0.465407	0.876006	0.602448	0.000750762	2.27042	1.18296	up	PANK3	79646
11735140_at	-0.596657	-0.843687	-0.479138	0.479139	0.635635	0.513418	0.000547457	2.26979	1.18256	up	TNFSF9	8744
11717472_at	-0.535799	-0.432768	-0.456553	0.432768	0.746639	0.9409	0.00144882	2.26861	1.18181	up	PRKCA	5578
11744953_a_at	-0.626871	-0.686038	-0.521936	0.538027	0.635683	0.521936	3.90903e-05	2.2608	1.17683	up	ANXA1	301
11720478_at	-0.701434	-0.938352	-0.396557	0.623661	0.47269	0.396557	0.00230977	2.26015	1.17642	up	BCCIP	56647
11748126_a_at	-0.518986	-0.596198	-0.538662	0.787377	0.565182	0.518986	0.000166304	2.25813	1.17513	up	TIMP2	7077
11755110_a_at	-0.684859	-0.661239	-0.503712	0.606182	0.562314	0.503713	5.23993e-05	2.25637	1.17401	up	LRIG1	26018
11732233_a_at	-0.546411	-0.492277	-0.925168	0.502615	0.492277	0.554464	0.00104342	2.25179	1.17107	up	RND1	27289
11747805_a_at	-0.482009	-0.745922	-0.579852	0.598615	0.482009	0.624006	0.000189232	2.25137	1.1708	up	BAG4	9530
11748075_a_at	-0.655723	-0.530237	-0.496254	0.496254	0.694919	0.637226	0.000105855	2.25044	1.1702	up	NFE2L1	4779
11736982_at	-0.519501	-0.70495	-0.617864	0.519501	0.605531	0.54284	3.9197e-05	2.25021	1.17006	up	COLEC10	10584
11756694_a_at	-0.582595	-0.760824	-0.441457	0.667315	0.609468	0.441458	0.000522039	2.24654	1.16771	up	RNF44	22838
11729341_at	-0.445837	-0.824152	-0.602164	0.658351	0.521854	0.445837	0.00076129	2.24399	1.16607	up	POU2F2	5452
11715636_a_at	-0.572912	-0.486523	-0.664768	0.486524	0.615659	0.666494	9.67723e-05	2.24123	1.16429	up	SERPINE1	5054
11745025_a_at	-0.818464	-0.554691	-0.460685	0.654731	0.460685	0.54063	0.000654132	2.23968	1.1633	up	ERLIN2	11160
11731324_a_at	-0.697903	-0.454124	-0.753881	0.562423	0.564607	0.454124	0.000300831	2.23822	1.16235	up	LSS	4047
11736478_a_at	-0.557158	-0.45255	-0.513106	0.452551	0.80281	0.703254	0.000433318	2.23531	1.16048	up	ELL2	22936
11722453_at	-0.658843	-0.910492	-0.454004	0.501514	0.491952	0.454003	0.000956136	2.22983	1.15694	up	QKI	9444
11724507_a_at	-0.532673	-0.66756	-0.565476	0.547829	0.532673	0.623051	1.95799e-05	2.22904	1.15642	up	DUS2L	54920
11757677_x_at	-0.569522	-0.708446	-0.529655	0.56266	0.529655	0.565838	3.12712e-05	2.22724	1.15526	up	UBE2F	140739
11736027_a_at	-0.66915	-0.727428	-0.424986	0.424986	0.580179	0.638896	0.000506999	2.22717	1.15521	up	ADAM10	102
11720514_at	-0.681434	-0.608803	-0.519993	0.577662	0.551957	0.519993	2.02323e-05	2.22419	1.15328	up	LURAP1L	286343
11716385_at	-0.535897	-0.849743	-0.45555	0.455549	0.665421	0.492538	0.00108283	2.22155	1.15157	up	TGFB1	7040
11725496_a_at	-0.804526	-0.779315	-0.428463	0.428463	0.481782	0.531914	0.000771389	2.22143	1.15149	up	AGPAT9	84803
11742698_at	-0.729353	-0.60985	-0.520368	0.543981	0.520368	0.528979	4.62486e-05	2.22063	1.15097	up	SCG5	6447
11751172_a_at	-0.477852	-0.418876	-0.556342	0.418876	0.809869	0.770157	0.000912072	2.22015	1.15066	up	TRIB3	57761
11741757_a_at	-0.687847	-0.434557	-0.85573	0.434557	0.460433	0.578594	0.000905014	2.22002	1.15057	up	SCARF1	8578
11754198_at	-0.697411	-0.6107	-0.485952	0.673634	0.49547	0.485951	0.000185673	2.21869	1.14971	up	LINC00341	79686
11727234_at	-0.5941	-0.642719	-0.490355	0.697083	0.534075	0.490355	0.000119071	2.21846	1.14956	up	EPG5	57724
11719533_a_at	-0.542291	-0.711372	-0.467783	0.467783	0.594771	0.664222	0.000238102	2.21823	1.14941	up	STX3	6809
11763916_at	-0.635182	-0.667177	-0.461002	0.461002	0.505485	0.716132	0.000347048	2.21708	1.14866	up	SNORA14B	677802
11727556_a_at	-0.65904	-0.804546	-0.407445	0.407445	0.631306	0.535403	0.000985976	2.21667	1.1484	up	GRHL1	29841
11734495_a_at	-0.620203	-0.557811	-0.564871	0.580694	0.557811	0.562869	6.58926e-07	2.2162	1.14809	up	GRB10	2887
11733156_a_at	-0.599794	-0.538327	-0.550581	0.538327	0.63146	0.585422	3.97559e-06	2.21602	1.14797	up	CCDC50	152137
11725548_a_at	-0.52526	-0.400003	-0.482222	1.0094	0.625537	0.400003	0.00321181	2.21526	1.14747	up	PDE4A	5141
11724763_s_at	-0.683395	-0.659296	-0.461846	0.628009	0.545195	0.461846	0.000174844	2.21381	1.14653	up	DEPTOR	64798
11715838_a_at	-0.597633	-0.780847	-0.480815	0.517765	0.581634	0.480815	0.000239946	2.21377	1.1465	up	NEU1	4758
11723356_a_at	-0.536399	-0.553592	-0.46695	0.46695	0.818812	0.589751	0.000424811	2.21016	1.14415	up	CHD7	55636
11749905_a_at	-0.508863	-0.489772	-0.703545	0.489772	0.603277	0.632767	0.000146719	2.20789	1.14267	up	CYR61	3491
11736783_s_at	-0.665195	-0.686442	-0.457185	0.536806	0.62505	0.457185	0.000200695	2.20782	1.14262	up	RAB11FIP1	80223
11741306_a_at	-0.66176	-0.581961	-0.490408	0.693428	0.490409	0.506921	0.000152736	2.2063	1.14163	up	SAMD8	142891
11727871_at	-0.471959	-0.727468	-0.567631	0.60802	0.47196	0.574698	0.000178715	2.20469	1.14058	up	PPM1K	152926
11748629_a_at	-0.555022	-0.53303	-0.535355	0.53303	0.631742	0.630904	4.45299e-06	2.20334	1.13969	up	IFRD1	3475
11731535_a_at	-0.574291	-0.7876	-0.43858	0.675992	0.500565	0.43858	0.000781089	2.20158	1.13854	up	CCDC85C	317762
11718065_a_at	-0.721961	-0.489704	-0.535164	0.683831	0.489704	0.49085	0.000290692	2.19934	1.13707	up	PVRL2	5819
11756653_x_at	-0.466471	-0.511457	-0.717759	0.500074	0.744859	0.46647	0.000629951	2.19725	1.1357	up	FGF1	2246
11756787_a_at	-0.771342	-0.412797	-0.737517	0.412797	0.437455	0.634282	0.00106552	2.19679	1.1354	up	HAPLN3	145864
11755883_a_at	-0.473692	-0.57039	-0.472469	0.841681	0.574454	0.472469	0.000586488	2.19626	1.13505	up	PGPEP1	54858
11755222_a_at	-0.642622	-0.804695	-0.474502	0.509201	0.494901	0.474503	0.000292764	2.19386	1.13347	up	GNA13	10672
11737146_a_at	-0.546893	-0.453589	-0.782559	0.453589	0.625981	0.530962	0.000501606	2.19039	1.13119	up	SOCS1	8651
11724720_a_at	-0.594503	-0.730613	-0.461907	0.651785	0.492788	0.461907	0.000313544	2.19036	1.13117	up	GALNT12	79695
11728050_s_at	-0.914192	-0.745366	-0.410896	0.418513	0.49344	0.410896	0.00166568	2.19026	1.1311	up	FAM126B	285172
11731702_a_at	-0.607774	-0.545269	-0.572671	0.570243	0.545269	0.54822	5.56944e-07	2.18831	1.12982	up	CLEC2D	29121
11733374_s_at	-0.650595	-0.728386	-0.402985	0.402985	0.634182	0.568488	0.000706658	2.18738	1.12921	up	ZNF23	7571
11743972_a_at	-0.540541	-0.533012	-0.546764	0.533012	0.581006	0.652089	5.39616e-06	2.18678	1.12881	up	DDIT4	54541
11746337_a_at	-0.472387	-0.433401	-0.475212	0.4334	0.798526	0.772667	0.000676685	2.18636	1.12853	up	AP1S2	8905
11716689_s_at	-0.675314	-0.550657	-0.508295	0.550626	0.591476	0.508295	3.47792e-05	2.18589	1.12822	up	GOLGA3	2802
11758933_at	-0.736783	-0.564099	-0.506533	0.533462	0.536382	0.506533	8.59385e-05	2.18545	1.12793	up	TM4SF18	116441
11754036_s_at	-0.502802	-0.598183	-0.374633	0.374633	0.777773	0.748834	0.00148738	2.18195	1.12562	up	UBE2F-SCLY	100533179 / 140739 / 25943
11732293_a_at	-0.614269	-0.639498	-0.525924	0.525924	0.531762	0.5354	5.31354e-06	2.1799	1.12426	up	MTMR2	8898
11725058_a_at	-0.572732	-0.509554	-0.581771	0.683224	0.514297	0.509554	5.26615e-05	2.17907	1.12371	up	NEDD9	4739
11746940_a_at	-0.513824	-0.54318	-0.550534	0.513824	0.620333	0.628296	8.27211e-06	2.17849	1.12333	up	LOC100653288	100652804 / 100653288 / 928
11746940_a_at	-0.513824	-0.54318	-0.550534	0.513824	0.620333	0.628296	8.27211e-06	2.17849	1.12333	up	CD9	100652804 / 100653288 / 928
11746940_a_at	-0.513824	-0.54318	-0.550534	0.513824	0.620333	0.628296	8.27211e-06	2.17849	1.12333	up	LOC100652804	100652804 / 100653288 / 928
11755180_x_at	-0.527438	-0.627352	-0.50675	0.587301	0.614303	0.50675	2.19709e-05	2.17844	1.1233	up	TCF7	6932
11717917_a_at	-0.65321	-0.564739	-0.510138	0.517741	0.510138	0.612749	2.97205e-05	2.17785	1.1229	up	WFDC2	10406
11758441_s_at	-0.507666	-0.612637	-0.532059	0.623138	0.585476	0.507666	1.74392e-05	2.17781	1.12288	up	HOXA1	3198
11759525_at	-0.581303	-0.610334	-0.495308	0.646724	0.534443	0.495308	3.94761e-05	2.17519	1.12114	up	GADD45B	4616
11757738_s_at	-0.59511	-0.687774	-0.477299	0.61309	0.510049	0.477299	0.000107324	2.17378	1.12021	up	FAT1	2195
11731881_a_at	-0.531091	-0.702735	-0.445315	0.445315	0.627884	0.599326	0.000293747	2.16929	1.11722	up	PPP2R1B	5519
11757870_a_at	-0.574147	-0.494523	-0.521151	0.494523	0.662486	0.600541	3.32191e-05	2.16714	1.11579	up	NEURL	9148
11744032_at	-0.541483	-0.57569	-0.477386	0.577219	0.477386	0.696802	8.8991e-05	2.16643	1.11532	up	NACC2	138151
11729182_a_at	-0.355009	-0.413553	-0.527886	0.355009	0.856995	0.836427	0.00289957	2.16589	1.11496	up	NUAK2	81788
11723149_a_at	-0.587115	-0.921277	-0.381328	0.381328	0.558297	0.513855	0.00256699	2.16505	1.1144	up	SLC19A2	10560
11744896_a_at	-0.563107	-0.460299	-0.738194	0.599076	0.517128	0.460299	0.000252143	2.1625	1.1127	up	GPSM3	63940
11756652_a_at	-0.667342	-0.486451	-0.614478	0.589352	0.486611	0.486451	6.36412e-05	2.1588	1.11023	up	NTMT1	28989
11725365_at	-0.551714	-0.810255	-0.433758	0.474358	0.621861	0.433758	0.000893162	2.15632	1.10857	up	IER5L	389792
11718325_at	-0.784176	-0.375533	-0.76667	0.559402	0.463254	0.375533	0.0015166	2.15575	1.10819	up	SESN2	83667
11729227_a_at	-0.684168	-0.744897	-0.411257	0.411256	0.575758	0.494221	0.000609353	2.15425	1.10719	up	GRK5	2869
11736120_s_at	-0.524225	-0.604527	-0.521362	0.521361	0.591117	0.55566	5.25444e-06	2.15261	1.10608	up	ZFAND5	7763
11722399_a_at	-0.507494	-0.526481	-0.438993	0.438993	0.613491	0.786618	0.000442592	2.14953	1.10402	up	DAPK3	1613
11725931_at	-0.691398	-0.490147	-0.478781	0.635594	0.536921	0.478781	0.000183417	2.14931	1.10387	up	HSPA5	3309
11716865_a_at	-0.466379	-0.472126	-0.631351	0.466379	0.648469	0.626577	0.000151058	2.14914	1.10376	up	SLC1A5	6510
11737030_at	-0.511864	-0.53094	-0.547134	0.593999	0.615103	0.511864	4.82533e-06	2.14895	1.10363	up	SLC9A7	84679
11719525_s_at	-0.61007	-0.550404	-0.455546	0.716553	0.521522	0.455545	0.000258306	2.14833	1.10321	up	DICER1	23405
11715404_a_at	-0.640746	-0.634412	-0.430943	0.728903	0.443361	0.430943	0.000759061	2.14816	1.1031	up	COL6A1	1291
11722231_at	-0.56963	-0.576316	-0.51398	0.578579	0.51398	0.555197	2.25634e-06	2.14735	1.10256	up	PDP1	54704
11715703_s_at	-0.540339	-0.740367	-0.436639	0.657646	0.48949	0.436639	0.00058713	2.1441	1.10037	up	ITGA5	3678
11735181_a_at	-0.615181	-0.783955	-0.433316	0.543753	0.482409	0.433317	0.000494452	2.13955	1.09731	up	DLX2	1746
11720928_at	-0.513274	-0.493061	-0.610158	0.594562	0.493061	0.587757	2.3119e-05	2.13953	1.09729	up	SRM	6723
11716053_a_at	-0.48471	-0.620327	-0.507154	0.629725	0.556239	0.48471	5.06699e-05	2.13508	1.09429	up	LAMC1	3915
11718958_s_at	-0.580661	-0.582952	-0.481939	0.617407	0.481939	0.537434	2.90729e-05	2.13481	1.09411	up	PRKAB2	5565
11751165_a_at	-0.535729	-0.505623	-0.597527	0.544067	0.505623	0.58697	6.90815e-06	2.13147	1.09185	up	RBMS2	5939
11721554_a_at	-0.509361	-0.54424	-0.566214	0.567361	0.509361	0.57833	2.25361e-06	2.13114	1.09162	up	GLT25D1	79709
11740949_a_at	-0.383903	-0.729168	-0.654907	0.632455	0.383903	0.48726	0.00101975	2.12953	1.09053	up	KCNJ14	3770
11719208_s_at	-0.478381	-0.643666	-0.48397	0.478381	0.555835	0.629593	9.70274e-05	2.12865	1.08994	up	NPTN	27020
11718643_a_at	-0.628248	-0.884682	-0.38677	0.582444	0.395997	0.38677	0.00228776	2.12624	1.0883	up	OSBPL8	114882
11736424_a_at	-0.773052	-0.675492	-0.382308	0.382307	0.46045	0.581452	0.00115749	2.12141	1.08502	up	STARD4	134429
11722085_a_at	-0.480278	-0.685243	-0.518818	0.480278	0.572384	0.513357	9.29188e-05	2.1191	1.08345	up	PDCD2L	84306
11747890_a_at	-0.369711	-0.577399	-0.502141	0.369711	0.75238	0.676612	0.00119721	2.11792	1.08265	up	CTPS1	1503
11757605_s_at	-0.538603	-0.621372	-0.461084	0.58664	0.578257	0.461084	6.12836e-05	2.11748	1.08235	up	EPB41L4B	54566
11721618_a_at	-0.457914	-0.792409	-0.533274	0.543169	0.457914	0.461092	0.0005018	2.11686	1.08192	up	FAM211B	388886
11744937_x_at	-0.457715	-0.614119	-0.667368	0.457715	0.496986	0.549618	9.3159e-05	2.11576	1.08117	up	EGFL7	51162
11750773_a_at	-0.471404	-0.57945	-0.499899	0.471404	0.649573	0.571485	5.90147e-05	2.11561	1.08107	up	KIF2A	3796
11716788_at	-0.559576	-0.692645	-0.469331	0.499632	0.551809	0.469331	9.80723e-05	2.11517	1.08077	up	B3GNT1	11041
11728484_s_at	-0.441785	-0.66213	-0.470243	0.441785	0.681029	0.541645	0.000385799	2.11336	1.07954	up	LOC647859	100506658 / 647859
11728484_s_at	-0.441785	-0.66213	-0.470243	0.441785	0.681029	0.541645	0.000385799	2.11336	1.07954	up	OCLN	100506658 / 647859
11748048_a_at	-0.361415	-0.557476	-0.475907	0.361415	0.632617	0.849458	0.00208708	2.1132	1.07943	up	SUN2	25777
11749413_a_at	-0.422126	-0.549165	-0.677721	0.422127	0.562471	0.59702	0.000293501	2.10947	1.07688	up	ABLIM3	22885
11730383_a_at	-0.580352	-0.587723	-0.496694	0.561831	0.50479	0.496694	7.19223e-06	2.10822	1.07603	up	SNX18	112574
11758228_s_at	-0.68647	-0.831553	-0.4081	0.474318	0.418322	0.4081	0.0010314	2.10763	1.07562	up	AMMECR1	9949
11720758_s_at	-0.515968	-0.703993	-0.393836	0.393836	0.592705	0.62417	0.000741599	2.10648	1.07484	up	IVNS1ABP	10625
11720160_a_at	-0.389094	-0.754567	-0.702989	0.389094	0.547003	0.441138	0.000954252	2.10618	1.07463	up	DENND3	22898
11715477_at	-0.508615	-0.585141	-0.507572	0.507573	0.599748	0.513683	1.06684e-05	2.10542	1.07411	up	TFRC	7037
11715465_at	-0.5643	-0.643713	-0.473621	0.528075	0.473621	0.537596	3.51229e-05	2.10474	1.07364	up	IGFBP4	3487
11738984_x_at	-0.454735	-0.462739	-0.456887	0.454735	0.722297	0.658704	0.000187328	2.09948	1.07003	up	MAP1LC3B	81631
11726113_a_at	-0.453247	-0.662476	-0.576126	0.557264	0.453247	0.496966	9.53356e-05	2.09426	1.06644	up	FAM46B	115572
11720482_a_at	-0.467398	-0.47194	-0.630434	0.467398	0.53989	0.614915	0.000100071	2.09071	1.06399	up	POLM	27434
11745300_a_at	-0.674863	-0.679251	-0.405852	0.523474	0.501339	0.405852	0.000398607	2.09006	1.06354	up	DNAJC6	9829
11731516_at	-0.40573	-0.823087	-0.505261	0.523177	0.40573	0.526709	0.00128931	2.08961	1.06323	up	XPO4	64328
11740063_a_at	-0.390576	-0.911157	-0.420902	0.390576	0.560278	0.515295	0.00380405	2.08917	1.06293	up	CAMK2D	817
11723188_s_at	-0.571241	-0.507478	-0.462371	0.677796	0.50688	0.462371	0.000128516	2.08886	1.06271	up	ADAM19	8728
11723006_a_at	-0.657627	-0.572064	-0.41285	0.41285	0.598374	0.534235	0.00029468	2.08879	1.06267	up	S100A4	6275
11759803_a_at	-0.467787	-0.528666	-0.451197	0.607311	0.67756	0.451197	0.000116176	2.08672	1.06124	up	PDCD6	10016
11731599_a_at	-0.509012	-0.490452	-0.613584	0.507232	0.571227	0.490452	2.01557e-05	2.08588	1.06065	up	FOSL2	2355
11720980_a_at	-0.828019	-0.419559	-0.419559	0.419559	0.465651	0.624725	0.00210527	2.08352	1.05902	up	PTK2B	2185
11733042_at	-0.523684	-0.593886	-0.480734	0.57823	0.519566	0.480734	1.68655e-05	2.08341	1.05894	up	SLC7A2	6542
11749809_a_at	-0.507735	-0.433108	-0.618546	0.433108	0.554101	0.629129	0.000175001	2.08287	1.05858	up	PLAT	5327
11730139_a_at	-0.617648	-0.665005	-0.460308	0.497296	0.460308	0.472507	7.29333e-05	2.0816	1.05769	up	RIOK1	83732
11750783_a_at	-0.616749	-0.856834	-0.41014	0.41014	0.433124	0.445462	0.00122383	2.0813	1.05748	up	GALNT1	2589
11739134_a_at	-0.613417	-0.527286	-0.479444	0.564212	0.479444	0.507043	2.21354e-05	2.08053	1.05695	up	COL5A2	1290
11718927_a_at	-0.551475	-0.486876	-0.441558	0.701484	0.547222	0.441558	0.000208407	2.0802	1.05672	up	ARID5B	84159
11736257_at	-0.538586	-0.48699	-0.560374	0.525358	0.571742	0.486989	5.51405e-06	2.08014	1.05668	up	PRKCE	5581
11715514_a_at	-0.489041	-0.569379	-0.516595	0.489041	0.569876	0.535745	5.8344e-06	2.07996	1.05656	up	HERPUD1	9709
11726615_a_at	-0.506454	-0.505994	-0.462151	0.462151	0.619396	0.613313	3.87573e-05	2.07986	1.05649	up	CDH2	1000
11745930_a_at	-0.58435	-0.41254	-0.772868	0.435627	0.41254	0.55035	0.000716042	2.07929	1.05609	up	PAK6	56924
11723590_a_at	-0.518728	-0.72444	-0.398388	0.637073	0.489701	0.398388	0.000860462	2.07854	1.05557	up	TTC13	79573
11750723_x_at	-0.544948	-0.477303	-0.49519	0.670987	0.477303	0.500439	8.08483e-05	2.07828	1.05539	up	MICB	4277
11725336_a_at	-0.684985	-0.80174	-0.353273	0.521353	0.451263	0.353273	0.00179242	2.07814	1.0553	up	RLIM	51132
11733551_at	-0.52484	-0.786319	-0.406465	0.469104	0.571509	0.406465	0.000986854	2.07758	1.0549	up	ZIC5	85416
11725751_a_at	-0.482975	-0.638546	-0.512091	0.482975	0.536911	0.501807	3.09076e-05	2.07307	1.05177	up	FBXW7	55294
11748895_a_at	-0.529856	-0.426208	-0.865763	0.451205	0.453681	0.426208	0.00138544	2.07193	1.05097	up	GRPEL2	134266
11729550_a_at	-0.596677	-0.560431	-0.457748	0.546548	0.457748	0.532782	3.01343e-05	2.07146	1.05064	up	GPR126	57211
11758138_s_at	-0.526179	-0.688983	-0.426231	0.623918	0.455142	0.426231	0.000436955	2.06894	1.04889	up	MDC1	9656
11729203_a_at	-0.408682	-0.516169	-0.733196	0.408681	0.563968	0.513034	0.000583665	2.06753	1.04791	up	PLXND1	23129
11742219_a_at	-0.385476	-0.421661	-0.571001	0.385476	0.696599	0.679012	0.000830386	2.06538	1.04641	up	CD46	4179
11723664_a_at	-0.463178	-0.571349	-0.674144	0.492372	0.473363	0.463178	7.01387e-05	2.0646	1.04586	up	SREBF2	6721
11745250_a_at	-0.495458	-0.555282	-0.492987	0.492987	0.561073	0.53921	3.33778e-06	2.06432	1.04567	up	TMEM40	55287
11756509_a_at	-0.45916	-0.368023	-0.562236	0.766275	0.368023	0.612752	0.00125347	2.06407	1.04549	up	BAMBI	25805
11718180_s_at	-0.511056	-0.496969	-0.427981	0.427981	0.606004	0.660644	0.000152976	2.06129	1.04354	up	FERMT2	10979
11741388_a_at	-0.480084	-0.436347	-0.617863	0.436347	0.567796	0.588764	0.000136496	2.05965	1.0424	up	TSPAN14	81619
11731203_a_at	-0.45797	-0.45797	-0.385037	0.385037	0.829924	0.610216	0.00134158	2.05915	1.04205	up	TOR1AIP2	163590
11746009_a_at	-0.502907	-0.490262	-0.518892	0.619597	0.490262	0.498713	1.66714e-05	2.05653	1.04021	up	ACAT2	39
11725377_a_at	-0.435433	-0.604713	-0.494899	0.66167	0.435433	0.487743	0.000250002	2.05618	1.03996	up	LIG3	3980
11740005_s_at	-0.440047	-0.627711	-0.572607	0.467616	0.570908	0.440047	0.000109671	2.05572	1.03965	up	KIAA0895	23366
11750804_a_at	-0.525629	-0.660488	-0.457134	0.489248	0.527836	0.457133	7.97856e-05	2.05503	1.03916	up	LIMCH1	22998
11738035_s_at	-0.617394	-0.427317	-0.455828	0.685328	0.502717	0.427317	0.000427541	2.05428	1.03863	up	RTN4	57142
11719527_a_at	-0.487039	-0.384756	-0.836052	0.556225	0.466963	0.384756	0.00202716	2.05423	1.0386	up	FBXL16	146330
11719012_at	-0.638888	-0.425457	-0.491536	0.615807	0.425457	0.51479	0.000243471	2.0524	1.03731	up	FZD4	8322
11726193_at	-0.384946	-0.626252	-0.474176	0.65998	0.57934	0.384947	0.000654479	2.05131	1.03655	up	MARCH4	57574
11755028_a_at	-0.580994	-0.510312	-0.459112	0.622052	0.475102	0.459111	7.89409e-05	2.04991	1.03556	up	DENND1A	57706
11741396_s_at	-0.40557	-0.374818	-0.764709	0.614704	0.374818	0.566438	0.00204797	2.04725	1.03369	up	GGTLC2	2678 / 2679 / 728441 / 91227 / 92086
11741396_s_at	-0.40557	-0.374818	-0.764709	0.614704	0.374818	0.566438	0.00204797	2.04725	1.03369	up	GGTLC1	2678 / 2679 / 728441 / 91227 / 92086
11741396_s_at	-0.40557	-0.374818	-0.764709	0.614704	0.374818	0.566438	0.00204797	2.04725	1.03369	up	GGT3P	2678 / 2679 / 728441 / 91227 / 92086
11741396_s_at	-0.40557	-0.374818	-0.764709	0.614704	0.374818	0.566438	0.00204797	2.04725	1.03369	up	GGT2	2678 / 2679 / 728441 / 91227 / 92086
11741396_s_at	-0.40557	-0.374818	-0.764709	0.614704	0.374818	0.566438	0.00204797	2.04725	1.03369	up	GGT1	2678 / 2679 / 728441 / 91227 / 92086
11739399_s_at	-0.528786	-0.451248	-0.469934	0.669185	0.528735	0.451248	0.000108995	2.04634	1.03305	up	C20orf194	140739 / 25943
11719785_s_at	-0.764386	-0.882687	-0.340232	0.340232	0.423421	0.347933	0.00345695	2.04622	1.03296	up	B4GALT4	8702
11756882_a_at	-0.485018	-0.625291	-0.406037	0.604045	0.567933	0.406037	0.000308649	2.04408	1.03145	up	RTTN	25914
11739238_at	-0.566779	-0.529842	-0.412604	0.665669	0.506438	0.412604	0.000293457	2.04388	1.03131	up	SNAPC3	6619
11718912_a_at	-0.531914	-0.689179	-0.45255	0.495013	0.468235	0.45255	0.000128688	2.04176	1.02981	up	PDZD2	23037
11728275_at	-0.606611	-0.531298	-0.392071	0.506953	0.655236	0.392071	0.000480759	2.03931	1.02808	up	PLA2G12A	81579
11715350_a_at	-0.469169	-0.418776	-0.428324	0.523981	0.823245	0.418776	0.00109325	2.03838	1.02742	up	COL1A1	1277
11726321_a_at	-0.529803	-0.720118	-0.422693	0.422693	0.455844	0.529144	0.000374446	2.03745	1.02677	up	ERO1L	30001
11721447_at	-0.587913	-0.53722	-0.481519	0.481519	0.496661	0.4951	5.02108e-06	2.03728	1.02664	up	SNX4	8723
11757556_s_at	-0.495791	-0.492671	-0.555879	0.532038	0.492671	0.510693	1.64352e-06	2.03719	1.02658	up	BLMH	642
11743927_at	-0.464418	-0.629255	-0.494634	0.464419	0.545108	0.48032	5.35243e-05	2.03644	1.02605	up	SEC24A	10802
11739867_a_at	-0.48789	-0.444416	-0.596927	0.444416	0.504906	0.59489	8.36696e-05	2.03423	1.02448	up	GPR107	57720
11733165_s_at	-0.594695	-0.63601	-0.439623	0.501805	0.439623	0.460461	8.12616e-05	2.03365	1.02407	up	YIPF5	81555
11733699_a_at	-0.566916	-0.450665	-0.574384	0.546221	0.482983	0.450665	3.07523e-05	2.03347	1.02394	up	TEAD4	7004
11724915_at	-0.457369	-0.541195	-0.50453	0.457369	0.535081	0.574348	1.6952e-05	2.03256	1.0233	up	TMTC3	160418
11743172_a_at	-0.528105	-0.485171	-0.523286	0.54014	0.50737	0.485171	1.05396e-06	2.03225	1.02308	up	SLCO4A1	28231
11759658_a_at	-0.403829	-0.720603	-0.544705	0.486979	0.509211	0.403829	0.000458638	2.03221	1.02305	up	RECK	8434
11725683_at	-0.540111	-0.588382	-0.462165	0.531268	0.484037	0.462165	1.69489e-05	2.03173	1.02271	up	MRS2	57380
11715280_s_at	-0.432861	-0.457445	-0.679169	0.632571	0.432861	0.432861	0.000573484	2.03156	1.02259	up	KRT17	3728 / 3872
11734418_s_at	-0.595313	-0.569683	-0.433349	0.539904	0.479215	0.433349	6.63958e-05	2.02362	1.01694	up	MAMDC2	256691
11734013_a_at	-0.441895	-0.559111	-0.557659	0.441896	0.495	0.550582	3.45092e-05	2.02144	1.01538	up	BMP4	652
11752842_a_at	-0.36087	-0.377136	-0.5065	0.36087	0.659794	0.780781	0.00158253	2.02135	1.01532	up	FSTL1	11167
11719341_s_at	-0.535457	-0.531601	-0.461434	0.529438	0.526471	0.461433	6.43457e-06	2.02129	1.01528	up	TMEM41A	90407
11726869_a_at	-0.454	-0.556909	-0.446707	0.661369	0.479951	0.446708	0.000177907	2.0212	1.01521	up	MFSD12	126321
11725469_at	-0.509413	-0.451312	-0.537465	0.612401	0.482868	0.451312	5.23452e-05	2.0208	1.01492	up	LIPG	9388
11722417_a_at	-0.497441	-0.569751	-0.472709	0.472709	0.517308	0.511739	6.15286e-06	2.01934	1.01389	up	LARP6	55323
11733073_a_at	-0.504974	-0.490349	-0.513014	0.545775	0.490349	0.496691	6.97498e-07	2.01911	1.01372	up	DDX21	9188
11736479_s_at	-0.593238	-0.595687	-0.383816	0.383816	0.508421	0.575714	0.000353391	2.01889	1.01356	up	FAM72A	653820 / 728833 / 729533
11736479_s_at	-0.593238	-0.595687	-0.383816	0.383816	0.508421	0.575714	0.000353391	2.01889	1.01356	up	FAM72B	653820 / 728833 / 729533
11736479_s_at	-0.593238	-0.595687	-0.383816	0.383816	0.508421	0.575714	0.000353391	2.01889	1.01356	up	FAM72D	653820 / 728833 / 729533
11716923_a_at	-0.519758	-0.618737	-0.459502	0.505827	0.474445	0.459502	3.08051e-05	2.01753	1.01259	up	PURB	5814
11751921_s_at	-0.545701	-0.611454	-0.414414	0.554102	0.496661	0.414414	0.000138221	2.01705	1.01225	up	AHR	196
11758050_s_at	-0.461664	-0.449879	-0.53517	0.677159	0.457042	0.449879	0.000217892	2.01428	1.01026	up	RGS3	5998
11747232_a_at	-0.637905	-0.424048	-0.44103	0.540025	0.561903	0.424048	0.000236721	2.01343	1.00965	up	FGD4	121512
11731542_at	-0.769458	-0.887954	-0.330403	0.330403	0.35095	0.356936	0.00402479	2.0121	1.0087	up	SESTD1	91404
11721191_at	-0.48383	-0.498611	-0.417239	0.68841	0.417239	0.519642	0.000262513	2.01157	1.00832	up	CHST3	9469
11755396_a_at	-0.514917	-0.554849	-0.476157	0.476157	0.491535	0.510379	2.18226e-06	2.01112	1.008	up	PLA2G15	23659
11729123_a_at	-0.44252	-0.512455	-0.359829	0.359829	0.70486	0.638956	0.000927531	2.00854	1.00615	up	RCN2	5955
11748990_a_at	-0.510983	-0.43315	-0.509925	0.621069	0.509056	0.43315	7.59845e-05	2.00803	1.00578	up	KIF1B	23095
11744998_a_at	-0.514795	-0.538716	-0.473851	0.473851	0.489373	0.525547	2.05865e-06	2.00747	1.00538	up	MPZL1	9019
11755413_a_at	-0.432679	-0.5957	-0.600325	0.470217	0.432679	0.482931	6.14655e-05	2.00673	1.00484	up	FAM116B	414918
11744765_x_at	-0.383815	-0.566032	-0.682988	0.575102	0.383815	0.420944	0.000665531	2.00588	1.00423	up	ARHGEF16	27237
11723844_s_at	-0.425674	-0.88564	-0.38748	0.38748	0.473167	0.452018	0.00345925	2.0053	1.00382	up	TMEM183A	653659 / 92703
11723844_s_at	-0.425674	-0.88564	-0.38748	0.38748	0.473167	0.452018	0.00345925	2.0053	1.00382	up	TMEM183B	653659 / 92703
11729528_a_at	-0.525256	-0.457846	-0.594377	0.503723	0.469378	0.457846	1.78251e-05	2.0039	1.00281	up	POMT2	29954
11754242_a_at	-0.773851	-0.477351	-0.39956	0.481464	0.39956	0.474816	0.00102059	2.00305	1.0022	up	TJP1	7082
11716350_a_at	-0.505906	-0.594566	-0.442665	0.457609	0.559826	0.442665	6.35109e-05	2.0015	1.00108	up	HSPE1	100529241 / 3336
11716350_a_at	-0.505906	-0.594566	-0.442665	0.457609	0.559826	0.442665	6.35109e-05	2.0015	1.00108	up	HSPE1-MOB4	100529241 / 3336
11745624_s_at	0.516816	0.374322	0.624537	-0.374322	-0.62454	-0.486177	0.000615674	-2.00033	-1.00024	down	INADL	10207
11728889_s_at	0.665347	0.41008	0.511197	-0.41008	-0.520092	-0.487102	0.000246814	-2.0018	-1.0013	down	SERF1A	728492 / 8293
11728889_s_at	0.665347	0.41008	0.511197	-0.41008	-0.520092	-0.487102	0.000246814	-2.0018	-1.0013	down	SERF1B	728492 / 8293
11725330_a_at	0.559005	0.360135	0.575079	-0.360135	-0.582329	-0.570664	0.000555737	-2.0034	-1.00245	down	USP9X	8239
11750074_a_at	0.45511	0.409885	0.399161	-0.70544	-0.399161	-0.63944	0.000448924	-2.00379	-1.00273	down	RHBDL2	54933
11717610_s_at	0.520631	0.547107	0.437074	-0.584807	-0.437074	-0.483683	5.22443e-05	-2.0048	-1.00346	down	SUCLG2	8801
11725850_at	0.453023	0.431744	0.632641	-0.513667	-0.547872	-0.431743	0.000157337	-2.00495	-1.00356	down	USP48	84196
11737299_at	0.398509	0.522427	0.781926	-0.398508	-0.448054	-0.469745	0.000937085	-2.00888	-1.00639	down	RAB42	115273
11741829_a_at	0.375936	0.491683	0.650365	-0.612239	-0.375936	-0.513132	0.000661565	-2.00893	-1.00643	down	FAIM	55179
11730751_s_at	0.50492	0.425321	0.638303	-0.504942	-0.425322	-0.520856	0.000127001	-2.00911	-1.00656	down	CRNKL1	51340
11728255_s_at	0.433762	0.468272	0.395995	-0.395996	-0.658701	-0.667057	0.00038652	-2.00916	-1.00659	down	GLTSCR2	29997
11759738_at	0.386055	0.440753	0.55479	-0.386055	-0.758866	-0.496117	0.00114537	-2.01049	-1.00755	down	TMED4	222068
11763844_s_at	0.420094	0.433684	0.40042	-0.40042	-0.651256	-0.717112	0.000484109	-2.01065	-1.00766	down	UBXN6	80700
11715692_a_at	0.464295	0.439251	0.514637	-0.603968	-0.439251	-0.56979	5.11566e-05	-2.01447	-1.0104	down	CIRBP	1153
11736348_a_at	0.599775	0.570694	0.408416	-0.408416	-0.591335	-0.453117	0.000238403	-2.01473	-1.01058	down	HFE	3077
11758371_s_at	0.464218	0.41256	0.547956	-0.41256	-0.619028	-0.577365	0.000169312	-2.01563	-1.01123	down	KIF15	56992
11721013_a_at	0.455056	0.520965	0.466387	-0.622773	-0.513639	-0.455057	4.50753e-05	-2.01572	-1.01129	down	WTAP	9589
11731887_at	0.477985	0.43786	0.588592	-0.43786	-0.488784	-0.605209	0.00011171	-2.01684	-1.0121	down	KIF14	9928
11756626_s_at	0.523969	0.456605	0.577691	-0.497076	-0.525282	-0.456606	1.49084e-05	-2.01728	-1.01241	down	ZWINT	11130
11750739_a_at	0.478166	0.414855	0.625828	-0.636837	-0.414855	-0.46851	0.000379079	-2.01813	-1.01302	down	ANKRD32	84250
11754475_a_at	0.397892	0.497697	0.486826	-0.537868	-0.725695	-0.397892	0.000533082	-2.02037	-1.01462	down	IQCK	124152
11758942_s_at	0.526273	0.497765	0.439026	-0.439026	-0.550405	-0.591727	4.17172e-05	-2.02054	-1.01474	down	MOB1A	55233
11733495_a_at	0.481005	0.477312	0.497948	-0.477312	-0.573814	-0.537916	3.90351e-06	-2.02105	-1.0151	down	COMMD6	170622
11745191_a_at	0.545952	0.508778	0.473082	-0.473082	-0.514859	-0.53038	3.03754e-06	-2.02143	-1.01538	down	TRIP6	7205
11722182_a_at	0.461686	0.385865	0.700954	-0.596726	-0.385865	-0.515468	0.000850687	-2.02163	-1.01552	down	ATP6V1C1	528
11754595_s_at	0.478607	0.43907	0.626504	-0.43907	-0.494596	-0.574955	0.000125528	-2.02455	-1.0176	down	SLC26A2	1836
11719019_at	0.524183	0.444923	0.622287	-0.524773	-0.444923	-0.493049	5.50091e-05	-2.02517	-1.01805	down	CBFB	865
11726497_at	0.518839	0.416856	0.401023	-0.773442	-0.401023	-0.543447	0.000886693	-2.0254	-1.01821	down	LIF	3976
11722684_a_at	0.421141	0.453737	0.567145	-0.421141	-0.517573	-0.674046	0.000290684	-2.02548	-1.01826	down	MECP2	4204
11744692_s_at	0.461965	0.441718	0.531252	-0.441718	-0.580171	-0.598776	5.55676e-05	-2.02586	-1.01853	down	HP1BP3	50809
11718272_a_at	0.422729	0.460853	0.496811	-0.681139	-0.422729	-0.571857	0.00019727	-2.0261	-1.01871	down	TAX1BP1	8887
11734804_a_at	0.415568	0.398908	0.530933	-0.398908	-0.626634	-0.687867	0.000467232	-2.02737	-1.01961	down	KIF20B	9585
11723638_at	0.514924	0.406994	0.677258	-0.406994	-0.47883	-0.574561	0.000381949	-2.02771	-1.01985	down	C11orf58	10944
11719784_x_at	0.454198	0.438792	0.462572	-0.438792	-0.653793	-0.611467	0.000103128	-2.02774	-1.01987	down	RPS23	6228
11725355_at	0.538085	0.386201	0.684682	-0.514976	-0.386201	-0.551326	0.000512956	-2.02861	-1.02049	down	EPM2AIP1	9852
11729648_at	0.616219	0.417952	0.514854	-0.417952	-0.480668	-0.616217	0.000237284	-2.02973	-1.02129	down	MLF1IP	79682
11762602_x_at	0.422714	0.635007	0.619434	-0.481707	-0.483076	-0.422714	0.000136778	-2.0301	-1.02155	down	HOXD8	3234
11739460_x_at	0.548845	0.403408	0.788436	-0.41154	-0.510537	-0.403409	0.000959049	-2.03081	-1.02206	down	COX20	116228
11744021_at	0.569807	0.432707	0.724032	-0.432706	-0.480247	-0.434178	0.000278995	-2.03434	-1.02456	down	CHD6	84181
11725678_s_at	0.441796	0.445711	0.574427	-0.441796	-0.574946	-0.59509	9.40383e-05	-2.03438	-1.02459	down	LEPROT	54741
11750841_a_at	0.595616	0.443857	0.44101	-0.628907	-0.44101	-0.523977	0.000162595	-2.03467	-1.02479	down	PPP1R21	129285
11760304_at	0.517129	0.453551	0.511129	-0.453551	-0.532128	-0.607255	3.03359e-05	-2.03484	-1.02491	down	RBBP6	5930
11723039_x_at	0.498669	0.469834	0.574665	-0.518272	-0.469834	-0.545162	1.15109e-05	-2.03564	-1.02548	down	SRSF3	6428
11724022_a_at	0.561889	0.364301	0.924328	-0.364302	-0.489311	-0.372843	0.00371246	-2.03589	-1.02566	down	TRIM13	10206
11737747_a_at	0.518817	0.447858	0.669311	-0.544565	-0.447858	-0.448838	0.000146783	-2.03602	-1.02575	down	GMFB	2764
11715979_x_at	0.547745	0.416033	0.616013	-0.516966	-0.416033	-0.565488	0.000151588	-2.0365	-1.02609	down	BRK1	100653323 / 55845
11725039_at	0.547745	0.416033	0.616013	-0.516966	-0.416033	-0.565488	0.000151588	-2.0365	-1.02609	down	FGF2	2247
11759554_at	0.51876	0.453333	0.378134	-0.378134	-0.670647	-0.680181	0.000663277	-2.03693	-1.0264	down	PAPOLA	10914
11758267_s_at	0.469653	0.367569	0.538975	-0.780601	-0.367569	-0.555167	0.00136544	-2.03709	-1.02651	down	ZBTB1	22890
11732550_at	0.365324	0.440027	0.927703	-0.436906	-0.544906	-0.365324	0.00504668	-2.0374	-1.02673	down	PTGER2	5732
11731795_at	0.414403	0.462006	0.697307	-0.561809	-0.414403	-0.538386	0.000477194	-2.04123	-1.02944	down	EPHX4	253152
11727686_a_at	0.602697	0.390861	0.533684	-0.758524	-0.39086	-0.412287	0.00156409	-2.04151	-1.02964	down	KCTD18	130535
11732155_a_at	0.509983	0.463241	0.471506	-0.578015	-0.603125	-0.46324	2.2388e-05	-2.0416	-1.0297	down	OGT	8473
11739155_s_at	0.481778	0.492481	0.529002	-0.490276	-0.481778	-0.614153	2.17991e-05	-2.04177	-1.02982	down	FAM129A	116496
11761125_at	0.600513	0.379821	0.750094	-0.379821	-0.433573	-0.549207	0.000963587	-2.04345	-1.03101	down	SNX5	27131
11741427_a_at	0.445648	0.455578	0.580744	-0.445648	-0.5545	-0.611957	9.40682e-05	-2.04395	-1.03136	down	OSBPL1A	114876
11751940_a_at	0.3482	0.398836	0.553856	-0.880266	-0.3482	-0.564756	0.00344591	-2.04397	-1.03137	down	NR1D2	9975
11733295_s_at	0.566677	0.435347	0.58435	-0.435346	-0.577995	-0.496502	7.91537e-05	-2.04496	-1.03207	down	ZC3H14	79882
11744171_a_at	0.558021	0.417634	0.619277	-0.554464	-0.417633	-0.530175	0.000145641	-2.04543	-1.0324	down	DNAJC4	3338
11724626_a_at	0.582457	0.389231	0.773414	-0.493588	-0.389231	-0.470636	0.000860168	-2.04607	-1.03285	down	IFT74	80173
11719277_s_at	0.482243	0.519343	0.535192	-0.482243	-0.533193	-0.548538	2.19633e-06	-2.0471	-1.03358	down	MRPL17	63875
11739245_a_at	0.520931	0.455939	0.608892	-0.455939	-0.479671	-0.581618	6.10899e-05	-2.04816	-1.03433	down	ANKFY1	51479
11716595_s_at	0.482575	0.449815	0.617934	-0.449815	-0.525044	-0.577828	8.29321e-05	-2.04817	-1.03434	down	SLC44A1	23446
11717440_a_at	0.519004	0.491978	0.566597	-0.512744	-0.491978	-0.521495	1.59233e-06	-2.04854	-1.0346	down	EPS8	2059
11724478_s_at	0.539349	0.401568	0.766052	-0.401568	-0.470598	-0.528097	0.000769992	-2.05017	-1.03574	down	FOSL1	8061
11748269_a_at	0.521408	0.392612	0.541983	-0.392611	-0.572279	-0.686465	0.000443886	-2.05023	-1.03579	down	PHF23	79142
11722908_a_at	0.354175	0.371476	0.525912	-1.05978	-0.443391	-0.354175	0.0105275	-2.05097	-1.0363	down	KLHL13	90293
11747729_s_at	0.553397	0.642987	0.392278	-0.651811	-0.476863	-0.392278	0.000611152	-2.0513	-1.03654	down	SDHAP1	255812 / 6389 / 727956
11747729_s_at	0.553397	0.642987	0.392278	-0.651811	-0.476863	-0.392278	0.000611152	-2.0513	-1.03654	down	SDHAP2	255812 / 6389 / 727956
11755147_s_at	0.512447	0.470298	0.563159	-0.470298	-0.552845	-0.540697	9.85134e-06	-2.05136	-1.03658	down	STAT2	6773
11743670_s_at	0.596246	0.442765	0.628454	-0.442764	-0.510519	-0.489523	6.88597e-05	-2.05161	-1.03676	down	ZNF292	23036
11756496_a_at	0.60479	0.485451	0.431685	-0.699598	-0.431685	-0.458508	0.000475823	-2.0523	-1.03724	down	SERPINA6	866
11726243_a_at	0.401461	0.460489	0.87619	-0.551525	-0.421113	-0.40146	0.00269482	-2.05254	-1.03741	down	ANKDD1A	348094
11722256_a_at	0.436407	0.410201	0.683894	-0.410201	-0.620407	-0.551772	0.000631149	-2.05285	-1.03763	down	SCRN2	90507
11723437_at	0.49176	0.404131	0.518594	-0.404131	-0.607794	-0.688039	0.000341044	-2.05359	-1.03815	down	CEP41	95681
11721571_a_at	0.4237	0.421106	0.716967	-0.592711	-0.421106	-0.539874	0.000715012	-2.05407	-1.03849	down	FAM173B	134145
11735091_at	1.0319	0.302398	0.602968	-0.302398	-0.448651	-0.427236	0.00867239	-2.05412	-1.03852	down	SLC16A6	9120
11716724_x_at	0.391455	0.406147	0.562162	-0.391455	-0.644836	-0.720609	0.000791484	-2.05464	-1.03889	down	DPY19L1	23333
11749013_x_at	0.445673	0.622848	0.487506	-0.445673	-0.44855	-0.670823	0.000345044	-2.05674	-1.04036	down	ZBED1	9189
11735089_a_at	0.418735	0.45689	0.655774	-0.678547	-0.418735	-0.493088	0.000617448	-2.05707	-1.04059	down	MAP3K12	7786
11727272_x_at	0.511327	0.514836	0.396534	-0.517101	-0.785592	-0.396534	0.00101641	-2.05714	-1.04064	down	TRIM55	84675
11746499_a_at	0.419333	0.633509	0.717397	-0.419332	-0.508357	-0.424688	0.000367511	-2.05747	-1.04087	down	GSTO2	119391
11733102_at	0.47741	0.537681	0.558869	-0.550468	-0.477411	-0.522601	5.57053e-06	-2.05834	-1.04148	down	POLD3	10714
11743377_a_at	0.60045	0.445058	0.659559	-0.445058	-0.481635	-0.4939	9.20047e-05	-2.05892	-1.04189	down	NIN	51199
11744163_at	0.407554	0.667026	0.608381	-0.407554	-0.443716	-0.591884	0.000420619	-2.05913	-1.04204	down	AADAC	13
11722211_a_at	0.384287	0.540875	0.422955	-0.649683	-0.744618	-0.384287	0.000897079	-2.05942	-1.04224	down	NASP	4678
11758219_x_at	0.436405	0.471283	0.473091	-0.436405	-0.635919	-0.673677	0.000152001	-2.05945	-1.04226	down	RRM2	6241
11726245_s_at	0.584033	0.432662	0.632759	-0.599876	-0.44515	-0.432661	0.000207747	-2.05962	-1.04238	down	HIST1H4L	121504 / 554313 / 8294 / 8359 / 8360 / 8361 / 8362 / 8363 / 8364 / 8365 / 8366 / 8367 / 8368 / 8370
11726245_s_at	0.584033	0.432662	0.632759	-0.599876	-0.44515	-0.432661	0.000207747	-2.05962	-1.04238	down	HIST1H4K	121504 / 554313 / 8294 / 8359 / 8360 / 8361 / 8362 / 8363 / 8364 / 8365 / 8366 / 8367 / 8368 / 8370
11726245_s_at	0.584033	0.432662	0.632759	-0.599876	-0.44515	-0.432661	0.000207747	-2.05962	-1.04238	down	HIST1H4A	121504 / 554313 / 8294 / 8359 / 8360 / 8361 / 8362 / 8363 / 8364 / 8365 / 8366 / 8367 / 8368 / 8370
11726245_s_at	0.584033	0.432662	0.632759	-0.599876	-0.44515	-0.432661	0.000207747	-2.05962	-1.04238	down	HIST1H4B	121504 / 554313 / 8294 / 8359 / 8360 / 8361 / 8362 / 8363 / 8364 / 8365 / 8366 / 8367 / 8368 / 8370
11726245_s_at	0.584033	0.432662	0.632759	-0.599876	-0.44515	-0.432661	0.000207747	-2.05962	-1.04238	down	HIST1H4E	121504 / 554313 / 8294 / 8359 / 8360 / 8361 / 8362 / 8363 / 8364 / 8365 / 8366 / 8367 / 8368 / 8370
11726245_s_at	0.584033	0.432662	0.632759	-0.599876	-0.44515	-0.432661	0.000207747	-2.05962	-1.04238	down	HIST1H4F	121504 / 554313 / 8294 / 8359 / 8360 / 8361 / 8362 / 8363 / 8364 / 8365 / 8366 / 8367 / 8368 / 8370
11726245_s_at	0.584033	0.432662	0.632759	-0.599876	-0.44515	-0.432661	0.000207747	-2.05962	-1.04238	down	HIST1H4C	121504 / 554313 / 8294 / 8359 / 8360 / 8361 / 8362 / 8363 / 8364 / 8365 / 8366 / 8367 / 8368 / 8370
11726245_s_at	0.584033	0.432662	0.632759	-0.599876	-0.44515	-0.432661	0.000207747	-2.05962	-1.04238	down	HIST1H4D	121504 / 554313 / 8294 / 8359 / 8360 / 8361 / 8362 / 8363 / 8364 / 8365 / 8366 / 8367 / 8368 / 8370
11726245_s_at	0.584033	0.432662	0.632759	-0.599876	-0.44515	-0.432661	0.000207747	-2.05962	-1.04238	down	HIST1H4I	121504 / 554313 / 8294 / 8359 / 8360 / 8361 / 8362 / 8363 / 8364 / 8365 / 8366 / 8367 / 8368 / 8370
11726245_s_at	0.584033	0.432662	0.632759	-0.599876	-0.44515	-0.432661	0.000207747	-2.05962	-1.04238	down	HIST1H4J	121504 / 554313 / 8294 / 8359 / 8360 / 8361 / 8362 / 8363 / 8364 / 8365 / 8366 / 8367 / 8368 / 8370
11726245_s_at	0.584033	0.432662	0.632759	-0.599876	-0.44515	-0.432661	0.000207747	-2.05962	-1.04238	down	HIST1H4H	121504 / 554313 / 8294 / 8359 / 8360 / 8361 / 8362 / 8363 / 8364 / 8365 / 8366 / 8367 / 8368 / 8370
11726245_s_at	0.584033	0.432662	0.632759	-0.599876	-0.44515	-0.432661	0.000207747	-2.05962	-1.04238	down	HIST4H4	121504 / 554313 / 8294 / 8359 / 8360 / 8361 / 8362 / 8363 / 8364 / 8365 / 8366 / 8367 / 8368 / 8370
11726245_s_at	0.584033	0.432662	0.632759	-0.599876	-0.44515	-0.432661	0.000207747	-2.05962	-1.04238	down	HIST2H4A	121504 / 554313 / 8294 / 8359 / 8360 / 8361 / 8362 / 8363 / 8364 / 8365 / 8366 / 8367 / 8368 / 8370
11726245_s_at	0.584033	0.432662	0.632759	-0.599876	-0.44515	-0.432661	0.000207747	-2.05962	-1.04238	down	HIST2H4B	121504 / 554313 / 8294 / 8359 / 8360 / 8361 / 8362 / 8363 / 8364 / 8365 / 8366 / 8367 / 8368 / 8370
11748391_x_at	0.568061	0.522979	0.438569	-0.666276	-0.438569	-0.497434	0.000180983	-2.06188	-1.04396	down	ZDHHC16	84287
11750300_a_at	0.606112	0.402635	0.541592	-0.690345	-0.488599	-0.402635	0.000559589	-2.0619	-1.04397	down	ZNF277	11179
11716795_s_at	0.536572	0.415617	0.469218	-0.756579	-0.415617	-0.540436	0.000585197	-2.06291	-1.04468	down	IFI16	3428
11758147_s_at	0.56366	0.473095	0.566211	-0.473096	-0.484839	-0.573393	1.87285e-05	-2.06303	-1.04476	down	MAPK13	5603
11724014_a_at	0.433942	0.525571	0.535147	-0.433942	-0.614372	-0.592344	8.936e-05	-2.06352	-1.04511	down	SOAT1	6646
11718872_a_at	0.542391	0.499172	0.538034	-0.499172	-0.528998	-0.530324	4.27006e-07	-2.06484	-1.04603	down	DHRS1	115817
11726671_a_at	0.474454	0.553862	0.556229	-0.538261	-0.542499	-0.474454	7.22678e-06	-2.06564	-1.04659	down	DCLRE1B	64858
11748372_a_at	0.445405	0.397703	0.309233	-1.20097	-0.47777	-0.309233	0.0193188	-2.0659	-1.04677	down	C16orf62	57020
11736529_at	0.370271	0.529767	0.869996	-0.370271	-0.454165	-0.546824	0.00256097	-2.06637	-1.0471	down	KCND2	3751
11717937_at	0.416497	0.577931	0.497891	-0.708706	-0.525135	-0.416497	0.000419931	-2.06702	-1.04755	down	C5orf62	85027
11741436_a_at	0.487302	0.448627	0.511049	-0.448627	-0.659661	-0.58819	8.44422e-05	-2.0674	-1.04782	down	SPRYD7	57213
11758582_s_at	0.47872	0.434166	0.599403	-0.434166	-0.590445	-0.606964	0.000143887	-2.0676	-1.04795	down	SIX4	51804
11758094_s_at	0.576843	0.477583	0.595427	-0.477583	-0.516284	-0.50234	1.05696e-05	-2.06865	-1.04869	down	NFATC2IP	84901
11722421_at	0.498049	0.47832	0.619896	-0.47832	-0.544243	-0.527627	2.70392e-05	-2.06883	-1.04882	down	TMEM168	64418
11719372_s_at	0.541415	0.539058	0.46927	-0.469271	-0.555853	-0.571926	1.21988e-05	-2.069	-1.04893	down	NGFRAP1	27018
11724051_at	0.438694	0.392784	0.51835	-0.392784	-0.509072	-0.896	0.00257386	-2.06942	-1.04923	down	TRIM68	55128
11734898_at	0.564801	0.415926	0.818132	-0.515722	-0.415926	-0.424125	0.0009862	-2.07275	-1.05154	down	IPP	3652
11718303_a_at	0.536154	0.413143	0.461306	-0.413144	-0.631184	-0.700016	0.000357115	-2.0729	-1.05165	down	PAFAH1B3	5050
11745440_s_at	0.515438	0.488459	0.610687	-0.488459	-0.496024	-0.558807	1.69274e-05	-2.0743	-1.05262	down	RELA	5970
11730294_a_at	0.507022	0.392269	0.537558	-0.617365	-0.711644	-0.392269	0.000547322	-2.07442	-1.05271	down	SIN3A	25942
11758955_at	0.535063	0.498313	0.515107	-0.529379	-0.498313	-0.583426	2.59557e-06	-2.07513	-1.0532	down	LGALS8	3964
11744448_a_at	0.516128	0.546299	0.463338	-0.516127	-0.463338	-0.654839	7.05578e-05	-2.07535	-1.05336	down	MSRA	4482
11720731_a_at	0.481401	0.466115	0.633908	-0.466115	-0.579372	-0.533906	7.42747e-05	-2.07571	-1.05361	down	SUMF1	285362
11736249_x_at	0.401747	0.577621	0.737161	-0.604411	-0.401747	-0.438315	0.000793102	-2.0758	-1.05367	down	KIAA0101	9768
11744563_a_at	0.521538	0.459723	0.747043	-0.464758	-0.513319	-0.459723	0.00028921	-2.07825	-1.05537	down	FMR1	2332
11724032_a_at	0.54546	0.412371	0.640015	-0.412372	-0.55097	-0.605241	0.000270923	-2.0784	-1.05548	down	FST	10468
11717909_at	0.549353	0.514191	0.486221	-0.486221	-0.551223	-0.581619	6.0619e-06	-2.07956	-1.05628	down	IGFBP6	3489
11736578_a_at	0.62302	0.429209	0.622248	-0.42921	-0.530841	-0.534761	0.000133616	-2.07978	-1.05643	down	AP1G2	8906
11731775_a_at	0.690331	0.452721	0.585908	-0.533661	-0.454567	-0.452721	0.000137912	-2.08008	-1.05664	down	EMR1	2015
11727331_at	0.524103	0.468207	0.570625	-0.48234	-0.468207	-0.65772	9.86029e-05	-2.0807	-1.05707	down	SPAG4	6676
11759029_at	0.615716	0.355302	0.812207	-0.510136	-0.355302	-0.525974	0.00178286	-2.08235	-1.05821	down	BRI3BP	140707
11730096_a_at	0.468107	0.496424	0.629772	-0.634401	-0.479606	-0.468107	0.000132856	-2.08321	-1.05881	down	BCL2A1	597
11720851_s_at	0.646129	0.376486	0.768677	-0.376486	-0.452525	-0.558429	0.0011379	-2.08432	-1.05958	down	NFIA	4774
11722063_at	0.482214	0.567885	0.385648	-0.866968	-0.491649	-0.385648	0.00240427	-2.08494	-1.06	down	REEP3	221035
11727477_at	0.499182	0.417189	0.624806	-0.526492	-0.417189	-0.697793	0.000474461	-2.08621	-1.06088	down	SAP30	8819
11719123_a_at	0.471785	0.40314	0.641099	-0.40314	-0.760644	-0.506236	0.00113924	-2.08784	-1.06201	down	TIMELESS	8914
11720978_at	0.539289	0.488861	0.600004	-0.503381	-0.566069	-0.488862	1.18588e-05	-2.08805	-1.06216	down	WARS2	10352
11758149_s_at	0.456414	0.51964	0.736053	-0.501637	-0.456414	-0.520219	0.000254402	-2.08994	-1.06346	down	RACGAP1	29127
11757565_s_at	0.67025	0.402356	0.754167	-0.402356	-0.474825	-0.486671	0.000624897	-2.09006	-1.06354	down	SPIN2B	474343 / 54466
11757565_s_at	0.67025	0.402356	0.754167	-0.402356	-0.474825	-0.486671	0.000624897	-2.09006	-1.06354	down	SPIN2A	474343 / 54466
11737795_a_at	0.528005	0.460948	0.641386	-0.510933	-0.589147	-0.460947	7.93014e-05	-2.09041	-1.06379	down	KIAA1524	57650
11744263_s_at	0.546431	0.449989	0.514439	-0.449989	-0.629541	-0.602547	7.05396e-05	-2.09117	-1.06431	down	RAC2	5880
11763726_a_at	0.522135	0.515152	0.431199	-0.431199	-0.610183	-0.685424	0.000191886	-2.09231	-1.0651	down	SNORA70	26778 / 6134
11763726_a_at	0.522135	0.515152	0.431199	-0.431199	-0.610183	-0.685424	0.000191886	-2.09231	-1.0651	down	RPL10	26778 / 6134
11723163_s_at	0.45933	0.451029	0.6824	-0.451029	-0.587123	-0.566663	0.000252828	-2.09341	-1.06586	down	NR3C2	4306
11758459_s_at	0.58723	0.440644	0.473004	-0.794384	-0.465037	-0.440644	0.000954567	-2.09504	-1.06698	down	API5	8539
11719238_a_at	0.592553	0.437926	0.678655	-0.462372	-0.437926	-0.595076	0.000238205	-2.09677	-1.06817	down	EFTUD1	79631
11731658_at	0.537054	0.432242	0.378373	-0.378372	-0.767133	-0.712742	0.0011995	-2.09745	-1.06864	down	TRAM1L1	133022
11758707_s_at	0.558285	0.367457	0.804812	-0.367457	-0.536676	-0.572182	0.0016442	-2.09791	-1.06896	down	C5orf25	375484
11730858_at	0.497392	0.463895	0.604165	-0.463894	-0.646828	-0.530966	9.64296e-05	-2.09805	-1.06905	down	ZC2HC1A	51101
11744422_s_at	0.525802	0.559096	0.504455	-0.504455	-0.551615	-0.562758	1.49646e-06	-2.09855	-1.06939	down	CRADD	8738
11727558_a_at	0.492084	0.447336	0.731205	-0.447336	-0.534124	-0.557099	0.000343486	-2.09904	-1.06973	down	TK2	7084
11747369_x_at	0.551218	0.473757	0.594613	-0.473757	-0.598121	-0.517875	2.99151e-05	-2.09911	-1.06978	down	C1orf112	55732
11736693_a_at	0.474089	0.612469	0.606247	-0.494069	-0.548469	-0.474089	2.88989e-05	-2.09916	-1.06981	down	TRIM38	10475
11719099_at	0.531851	0.5493	0.49284	-0.49284	-0.53539	-0.608645	9.17382e-06	-2.09985	-1.07029	down	ISOC1	51015
11743496_a_at	0.459836	0.458153	0.52146	-0.458153	-0.827297	-0.487436	0.000880105	-2.10057	-1.07078	down	LOC100653301	100653301 / 340371
11743496_a_at	0.459836	0.458153	0.52146	-0.458153	-0.827297	-0.487436	0.000880105	-2.10057	-1.07078	down	NRBP2	100653301 / 340371
11722825_at	0.36857	0.358444	0.393384	-0.358444	-0.897367	-0.837827	0.00330452	-2.10139	-1.07135	down	NCAPG	64151
200055_PM_at	0.54706	0.531111	0.458327	-0.458327	-0.577627	-0.642249	5.92927e-05	-2.10172	-1.07157	down	TAF10	6881
11755916_a_at	0.455277	0.470553	0.507463	-0.455277	-0.670816	-0.657721	0.000114922	-2.10288	-1.07237	down	OCRL	4952
11746229_a_at	0.557136	0.443797	0.600561	-0.704294	-0.472857	-0.443797	0.00034506	-2.10548	-1.07415	down	RPL31	6160
11719191_s_at	0.556635	0.418106	0.677233	-0.612332	-0.418106	-0.540538	0.000333189	-2.10572	-1.07432	down	FBXO9	26268
11746930_a_at	0.618727	0.647102	0.397056	-0.683917	-0.397056	-0.480458	0.000760016	-2.10639	-1.07477	down	BHLHE41	79365
11747963_a_at	0.581706	0.489514	0.403624	-0.761712	-0.585025	-0.403624	0.000740284	-2.10682	-1.07507	down	ARFGAP2	84364
11744419_x_at	0.551599	0.471956	0.645507	-0.471956	-0.502644	-0.582254	5.68456e-05	-2.10717	-1.07531	down	MFF	56947
11716649_a_at	0.541551	0.479879	0.637081	-0.533674	-0.479879	-0.554951	2.96247e-05	-2.1077	-1.07567	down	DHX40	79665
11745231_a_at	0.583751	0.470398	0.700344	-0.486645	-0.517408	-0.470398	9.2015e-05	-2.10864	-1.07631	down	C3orf23	285343
11731050_at	0.427165	0.600432	0.461262	-0.427165	-0.72191	-0.591565	0.000428805	-2.10891	-1.0765	down	KIAA1377	57562
11717060_a_at	0.502902	0.5352	0.573274	-0.502902	-0.553738	-0.562539	2.55975e-06	-2.10943	-1.07685	down	DECR1	1666
11733030_s_at	0.589423	0.464005	0.648563	-0.549272	-0.464005	-0.515888	5.58587e-05	-2.10972	-1.07705	down	AIDA	64853
11723894_a_at	0.626681	0.399012	0.705589	-0.494545	-0.399011	-0.606768	0.000604757	-2.10994	-1.0772	down	TEP1	7011
11758572_s_at	0.521791	0.459074	0.706903	-0.459074	-0.539444	-0.545692	0.000171216	-2.11012	-1.07733	down	HELLS	3070
11717109_s_at	0.573085	0.431838	0.699065	-0.431837	-0.474056	-0.625786	0.000373471	-2.11192	-1.07856	down	PCM1	5108
11736656_a_at	0.446115	0.656952	0.505395	-0.446115	-0.673657	-0.507748	0.000309249	-2.11207	-1.07866	down	GPR176	11245
11722042_s_at	0.530924	0.431922	0.757396	-0.493339	-0.591685	-0.431922	0.000543483	-2.11266	-1.07906	down	PDSS2	57107
11743649_a_at	0.525816	0.478124	0.659651	-0.612619	-0.478124	-0.485018	0.000101592	-2.11372	-1.07978	down	DCAF6	55827
11724645_at	0.650851	0.47391	0.673315	-0.475422	-0.492501	-0.47391	6.9393e-05	-2.11399	-1.07997	down	SPOPL	339745
11717003_s_at	0.622579	0.459862	0.427854	-0.840457	-0.427854	-0.462252	0.00174633	-2.11445	-1.08029	down	FKBP9L	11328 / 360132
11747410_a_at	0.527651	0.477106	0.589542	-0.659893	-0.513651	-0.477106	7.46411e-05	-2.11645	-1.08165	down	MRRF	92399
11725726_a_at	0.49496	0.49191	0.578157	-0.620009	-0.49191	-0.574864	2.08795e-05	-2.11981	-1.08394	down	C1orf56	54964
11735662_a_at	0.608859	0.501068	0.467043	-0.507927	-0.700885	-0.467043	0.000206038	-2.12031	-1.08428	down	P2RY2	5029
11753483_a_at	0.591299	0.506782	0.414046	-0.746583	-0.580711	-0.414046	0.000568867	-2.12062	-1.08449	down	PARN	5073
11734553_s_at	0.508043	0.46057	0.537329	-0.819096	-0.46057	-0.46803	0.000840489	-2.12071	-1.08455	down	ANXA8L1	244 / 653145 / 728113
11734553_s_at	0.508043	0.46057	0.537329	-0.819096	-0.46057	-0.46803	0.000840489	-2.12071	-1.08455	down	ANXA8L2	244 / 653145 / 728113
11734553_s_at	0.508043	0.46057	0.537329	-0.819096	-0.46057	-0.46803	0.000840489	-2.12071	-1.08455	down	ANXA8	244 / 653145 / 728113
11728368_s_at	0.593462	0.538623	0.493132	-0.555394	-0.493132	-0.582126	1.01199e-05	-2.1218	-1.08529	down	CCP110	9738
11756992_a_at	0.545309	0.513616	0.652442	-0.513616	-0.513616	-0.520189	1.33512e-05	-2.12323	-1.08626	down	MARC2	54996
11735269_x_at	0.442248	0.485063	0.612743	-0.621897	-0.65552	-0.442248	0.000203125	-2.12369	-1.08657	down	SLC41A2	84102
11723778_at	0.648409	0.344498	0.885386	-0.487379	-0.344499	-0.555074	0.00295101	-2.1264	-1.08842	down	CYP2U1	113612
11730738_a_at	0.588119	0.495928	0.631452	-0.543617	-0.51127	-0.495928	1.36108e-05	-2.12693	-1.08877	down	SCCPDH	51097
11743896_at	0.655473	0.409474	0.807545	-0.409474	-0.520102	-0.467613	0.000822491	-2.12858	-1.08989	down	RCOR3	55758
11743577_s_at	0.479045	0.545836	0.738241	-0.479045	-0.515421	-0.514093	0.000156479	-2.12957	-1.09056	down	CPE	1363
11724836_at	0.537358	0.462417	0.681329	-0.610892	-0.462417	-0.517921	0.000147683	-2.12989	-1.09078	down	NCEH1	57552
11718464_s_at	0.512533	0.494452	0.686892	-0.494452	-0.591169	-0.494568	9.49848e-05	-2.13074	-1.09136	down	NEURL1B	54492
11729304_a_at	0.464251	0.511381	0.605977	-0.464251	-0.586431	-0.642715	8.38482e-05	-2.1312	-1.09167	down	UBE3B	89910
11725274_s_at	0.48785	0.536943	0.516498	-0.48785	-0.668098	-0.579469	3.51363e-05	-2.13204	-1.09224	down	RGS20	8601
11718998_x_at	0.508025	0.492944	0.640273	-0.560878	-0.492944	-0.582634	3.53187e-05	-2.13253	-1.09257	down	DHFR	1719
11755253_a_at	0.578012	0.44239	0.794219	-0.510154	-0.44239	-0.510607	0.0004804	-2.13257	-1.09259	down	KIAA2018	205717
11715804_s_at	0.652996	0.450299	0.670384	-0.511984	-0.4503	-0.542292	0.000133519	-2.1328	-1.09275	down	MIR3661	100500905 / 5515
11715804_s_at	0.652996	0.450299	0.670384	-0.511984	-0.4503	-0.542292	0.000133519	-2.1328	-1.09275	down	PPP2CA	100500905 / 5515
11742953_at	0.425888	0.456058	0.708014	-0.677139	-0.588358	-0.425888	0.000700737	-2.13433	-1.09378	down	ACTR8	93973
11753378_a_at	0.542272	0.597785	0.495979	-0.626699	-0.495979	-0.523982	2.46842e-05	-2.13499	-1.09423	down	CDK4	1019
11755250_x_at	0.549804	0.578155	0.510425	-0.510425	-0.569413	-0.566035	2.34873e-06	-2.13576	-1.09475	down	SNORD32A	23521 / 26816 / 26817 / 26818 / 26819
11755250_x_at	0.549804	0.578155	0.510425	-0.510425	-0.569413	-0.566035	2.34873e-06	-2.13576	-1.09475	down	SNORD35A	23521 / 26816 / 26817 / 26818 / 26819
11755250_x_at	0.549804	0.578155	0.510425	-0.510425	-0.569413	-0.566035	2.34873e-06	-2.13576	-1.09475	down	RPL13A	23521 / 26816 / 26817 / 26818 / 26819
11755250_x_at	0.549804	0.578155	0.510425	-0.510425	-0.569413	-0.566035	2.34873e-06	-2.13576	-1.09475	down	SNORD33	23521 / 26816 / 26817 / 26818 / 26819
11755250_x_at	0.549804	0.578155	0.510425	-0.510425	-0.569413	-0.566035	2.34873e-06	-2.13576	-1.09475	down	SNORD34	23521 / 26816 / 26817 / 26818 / 26819
11733798_at	0.421257	0.486416	0.610017	-0.916809	-0.428517	-0.421257	0.00319694	-2.13577	-1.09476	down	DDX5	1655
11717205_at	0.50923	0.554793	0.604688	-0.512854	-0.50923	-0.594286	9.69768e-06	-2.13617	-1.09503	down	RSAD1	55316
11758693_s_at	0.559305	0.600041	0.464279	-0.464279	-0.555138	-0.645926	7.73407e-05	-2.13809	-1.09632	down	PSME2	5721
11716700_at	0.563615	0.55245	0.520412	-0.520412	-0.528142	-0.60572	3.41172e-06	-2.13897	-1.09692	down	SNAPIN	23557
11733530_at	0.542852	0.480301	0.647821	-0.511362	-0.480301	-0.629303	7.99121e-05	-2.13956	-1.09731	down	C1RL	51279
11748910_a_at	0.565671	0.48432	0.700119	-0.54491	-0.48432	-0.514267	7.33869e-05	-2.14038	-1.09787	down	SOD2	100129518 / 6648
11748910_a_at	0.565671	0.48432	0.700119	-0.54491	-0.48432	-0.514267	7.33869e-05	-2.14038	-1.09787	down	LOC100129518	100129518 / 6648
11728101_at	0.531188	0.490298	0.71927	-0.490298	-0.552744	-0.51201	0.000112636	-2.14147	-1.0986	down	ZNF367	195828
11720892_at	0.579614	0.560483	0.517232	-0.517233	-0.537581	-0.587998	2.50041e-06	-2.14362	-1.10005	down	SOS1	6654
11729738_x_at	0.488392	0.623521	0.558341	-0.615791	-0.488392	-0.526684	3.49627e-05	-2.1441	-1.10037	down	RCCD1	91433
11746430_a_at	0.578357	0.381027	0.945792	-0.381027	-0.565686	-0.450556	0.00319592	-2.14476	-1.10081	down	SLC16A7	9194
11720070_s_at	0.522251	0.576768	0.546226	-0.534231	-0.522251	-0.601105	2.94203e-06	-2.14495	-1.10094	down	TIMM23	100287932
11740070_a_at	0.564869	0.418984	0.687661	-0.565992	-0.418984	-0.6466	0.000422933	-2.14508	-1.10103	down	KRT222	125113
11750709_x_at	0.399839	0.447208	0.590356	-0.81506	-0.399839	-0.651901	0.00118294	-2.14563	-1.1014	down	ZNF33B	7582
11722671_at	0.520644	0.537934	0.508398	-0.508399	-0.620474	-0.608433	7.21537e-06	-2.14567	-1.10143	down	AKAP11	11215
11743179_a_at	0.424946	0.604237	0.513713	-0.424945	-0.571647	-0.77357	0.000625676	-2.15002	-1.10435	down	RSF1	51773
11725742_a_at	0.517229	0.621145	0.529099	-0.517229	-0.583951	-0.544791	8.44717e-06	-2.15022	-1.10448	down	SORBS1	10580
11757884_s_at	0.495612	0.527192	0.564003	-0.495612	-0.57585	-0.659798	2.7492e-05	-2.15251	-1.10602	down	MSRB3	253827
11740425_at	0.792576	0.421548	0.751773	-0.452421	-0.421547	-0.479332	0.00073614	-2.15308	-1.1064	down	PPP4R4	57718
11736259_a_at	0.517665	0.544294	0.503085	-0.503085	-0.596066	-0.659281	1.91082e-05	-2.1552	-1.10782	down	SSPN	8082
11751388_a_at	0.55842	0.47244	0.631897	-0.678897	-0.509681	-0.47244	0.000146135	-2.15535	-1.10792	down	FEN1	2237
11725420_at	0.498687	0.48679	0.519636	-0.48679	-0.606545	-0.729735	9.68211e-05	-2.15755	-1.10939	down	ARHGAP35	2909
11744228_x_at	0.476573	0.466405	0.578728	-0.466405	-0.822019	-0.519391	0.000676332	-2.15822	-1.10984	down	ORAI3	93129
11723939_a_at	0.527485	0.515696	0.544008	-0.656906	-0.515696	-0.571734	1.20054e-05	-2.15922	-1.11051	down	CCNB1	891
11744218_at	0.537621	0.519535	0.585737	-0.519535	-0.557807	-0.616286	5.4413e-06	-2.16171	-1.11217	down	SNAI2	6591
11748807_a_at	0.578159	0.509129	0.48378	-0.753812	-0.528852	-0.48378	0.00022693	-2.16221	-1.1125	down	RDH11	51109
11717608_at	0.576117	0.491703	0.615291	-0.491703	-0.608694	-0.555053	2.36071e-05	-2.16273	-1.11285	down	VMA21	203547
11717137_s_at	0.566572	0.506413	0.683504	-0.51858	-0.506413	-0.561202	3.39978e-05	-2.16479	-1.11423	down	CDC42EP4	23580
11736246_a_at	0.646425	0.371527	0.812233	-0.593915	-0.371527	-0.547328	0.00155257	-2.16493	-1.11432	down	AMIGO2	347902
11716144_a_at	0.410843	0.469114	0.450433	-0.741921	-0.863134	-0.410843	0.00121281	-2.1666	-1.11543	down	PDCD6IP	10015
11742723_a_at	0.563339	0.542288	0.581213	-0.542288	-0.573942	-0.544939	2.03186e-07	-2.16746	-1.116	down	STAT6	6778
11725413_x_at	0.616139	0.448906	0.709349	-0.448905	-0.474461	-0.65286	0.000360153	-2.16876	-1.11687	down	TRIM14	9830
11741605_a_at	0.582184	0.462102	0.639191	-0.462102	-0.610019	-0.59723	9.22671e-05	-2.16987	-1.11761	down	CHD3	1107
11743394_a_at	0.628828	0.439025	0.630388	-0.439025	-0.626286	-0.59643	0.000201385	-2.17346	-1.11999	down	AIG1	51390
11726201_a_at	0.555664	0.477592	0.616256	-0.619931	-0.614314	-0.477592	5.32273e-05	-2.17415	-1.12045	down	OAS2	4939
11727532_a_at	0.510489	0.512033	0.511752	-0.510489	-0.669705	-0.649207	2.34343e-05	-2.17532	-1.12123	down	FEZ2	9637
11735152_a_at	0.605975	0.491027	0.725579	-0.516088	-0.53431	-0.491027	8.32518e-05	-2.17548	-1.12134	down	SLC8A1	6546
11745738_s_at	0.51059	0.544787	0.486691	-0.842097	-0.486691	-0.493252	0.000697766	-2.17553	-1.12137	down	LOC646890	646890 / 64853
11724238_at	0.740924	0.424774	0.762825	-0.513509	-0.424775	-0.499928	0.000570271	-2.17685	-1.12224	down	CYB5R4	51167
11717212_a_at	0.47315	0.581553	0.549632	-0.47315	-0.629907	-0.660693	7.16446e-05	-2.17753	-1.12269	down	NEO1	4756
11749599_a_at	0.406952	0.513657	0.497021	-0.796715	-0.754275	-0.406952	0.000918942	-2.1813	-1.12519	down	SEMA3C	10512
11716323_at	0.509474	0.604917	0.561259	-0.528903	-0.509474	-0.661994	3.44368e-05	-2.18153	-1.12534	down	ICMT	23463
11753514_s_at	0.563766	0.683463	0.488193	-0.589449	-0.488193	-0.565034	6.32679e-05	-2.18258	-1.12603	down	PNRC1	10957
11726136_a_at	0.559759	0.496201	0.653225	-0.546327	-0.496202	-0.627815	4.61007e-05	-2.1833	-1.12651	down	TMSB15A	11013 / 286527
11726136_a_at	0.559759	0.496201	0.653225	-0.546327	-0.496202	-0.627815	4.61007e-05	-2.1833	-1.12651	down	TMSB15B	11013 / 286527
11720836_a_at	0.508829	0.518006	0.624016	-0.508829	-0.611642	-0.61123	2.35602e-05	-2.18482	-1.12752	down	RIN2	54453
11728172_a_at	0.764802	0.56943	0.458062	-0.55711	-0.577983	-0.458063	0.000311743	-2.18629	-1.12848	down	MOB3C	148932
11757845_s_at	0.492529	0.512503	0.523542	-0.492529	-0.584116	-0.781815	0.000193029	-2.18709	-1.12901	down	ENDOD1	23052
11723176_s_at	0.829883	0.347581	1.01863	-0.416033	-0.430403	-0.347581	0.00495932	-2.18864	-1.13004	down	PLEKHA6	22874
11734752_a_at	0.684462	0.551336	0.50672	-0.579757	-0.561708	-0.50672	4.01386e-05	-2.18894	-1.13023	down	ARHGAP24	83478
11723782_at	0.562725	0.443685	0.595562	-0.443685	-0.626316	-0.719622	0.000265555	-2.18939	-1.13053	down	AGPS	8540
11758655_s_at	0.551102	0.522119	0.679603	-0.522119	-0.573024	-0.54852	2.3579e-05	-2.19187	-1.13216	down	RRAGA	10670
11734045_a_at	0.535506	0.46944	0.545224	-0.46944	-0.489321	-0.888666	0.00122165	-2.19243	-1.13253	down	SOGA3	387104 / 9729
11734045_a_at	0.535506	0.46944	0.545224	-0.46944	-0.489321	-0.888666	0.00122165	-2.19243	-1.13253	down	KIAA0408	387104 / 9729
11742184_a_at	0.615022	0.476485	0.710936	-0.596364	-0.52299	-0.476485	0.000120959	-2.19278	-1.13276	down	LAMA3	3909
11720971_at	0.564648	0.513534	0.698148	-0.553395	-0.557342	-0.513534	3.71627e-05	-2.19395	-1.13353	down	TOP2A	7153
11760477_a_at	0.507783	0.472432	0.816791	-0.491412	-0.647165	-0.472433	0.000753941	-2.19772	-1.13601	down	EP400NL	347918
11716446_at	0.527576	0.531655	0.594103	-0.536374	-0.527575	-0.692153	3.89905e-05	-2.19844	-1.13648	down	PRAF2	11230
11721869_at	0.580384	0.5524	0.483527	-0.751217	-0.483527	-0.559733	0.000177922	-2.19912	-1.13693	down	HIF1AN	55662
11741761_a_at	0.529234	0.445501	0.683109	-0.445501	-0.716027	-0.593757	0.000406855	-2.20031	-1.13771	down	C14orf93	60686
11733827_a_at	0.505468	0.528065	0.581602	-0.709061	-0.505468	-0.585585	5.64436e-05	-2.20139	-1.13842	down	C19orf48	84798
11734794_a_at	0.604305	0.505089	0.545329	-0.505089	-0.611587	-0.649089	2.53468e-05	-2.20406	-1.14016	down	MED31	51003
11727336_at	0.504811	0.499026	0.537347	-0.499026	-0.693618	-0.68896	6.26273e-05	-2.20523	-1.14093	down	SAMD12	401474
11723469_s_at	0.523466	0.596761	0.562355	-0.523466	-0.549567	-0.670389	2.17052e-05	-2.20687	-1.142	down	LPGAT1	9926
11758953_s_at	0.557296	0.496531	0.565614	-0.496531	-0.651951	-0.659368	3.75448e-05	-2.20752	-1.14243	down	RAN	5901
11730296_a_at	0.568908	0.484112	0.620428	-0.484112	-0.553013	-0.717611	0.000138555	-2.20798	-1.14273	down	TLR3	7098
11729137_at	0.575496	0.454225	0.791113	-0.454226	-0.487203	-0.666899	0.000648708	-2.20848	-1.14305	down	UGT2B7	7364
11747553_a_at	0.463418	0.441081	0.600506	-0.807389	-0.441081	-0.675755	0.000638754	-2.20852	-1.14308	down	MCCC1	56922
11739718_a_at	0.689803	0.438016	0.80966	-0.498389	-0.438016	-0.556076	0.000568957	-2.20889	-1.14332	down	ZFP1	162239
11732359_a_at	0.591624	0.448094	0.795109	-0.448094	-0.570506	-0.576732	0.000467491	-2.20899	-1.14339	down	ZNRF1	84937
11743305_a_at	0.638559	0.497273	0.663577	-0.631297	-0.497273	-0.504921	7.13746e-05	-2.21039	-1.1443	down	C19orf42	79086
11755160_a_at	0.63748	0.530452	0.55827	-0.530452	-0.604501	-0.57324	7.68236e-06	-2.21115	-1.1448	down	JOSD1	9929
11730556_s_at	0.471406	0.422684	0.789533	-0.644862	-0.422684	-0.683346	0.00124523	-2.21121	-1.14484	down	TRIM6-TRIM34	445372 / 53840
11730556_s_at	0.471406	0.422684	0.789533	-0.644862	-0.422684	-0.683346	0.00124523	-2.21121	-1.14484	down	TRIM34	445372 / 53840
11739435_a_at	0.566027	0.509559	0.688989	-0.595988	-0.509559	-0.564395	4.06954e-05	-2.21121	-1.14484	down	FN1	2335
11731678_s_at	0.465359	0.506287	0.564238	-0.465359	-0.674954	-0.763631	0.000248314	-2.21393	-1.14661	down	FAM20C	56975
11751598_a_at	0.602915	0.517806	0.572773	-0.628584	-0.517806	-0.600984	1.02767e-05	-2.21446	-1.14696	down	DPP7	29952
11743587_a_at	0.575835	0.47582	0.667002	-0.692262	-0.475819	-0.555564	0.000165698	-2.2152	-1.14743	down	BECN1	8678
11718766_at	0.557626	0.477244	0.638253	-0.477244	-0.602287	-0.699302	0.000131286	-2.22014	-1.15065	down	PRSS23	11098
11716056_a_at	0.755154	0.45068	0.571159	-0.649513	-0.450679	-0.575803	0.000406081	-2.22067	-1.151	down	STMN3	50861
11721004_x_at	0.611807	0.479585	0.765488	-0.606229	-0.479585	-0.513049	0.000223168	-2.22208	-1.15191	down	HEXIM1	10614
11718097_a_at	0.622107	0.510678	0.698019	-0.510678	-0.595306	-0.519308	4.53546e-05	-2.22227	-1.15203	down	MEF2A	4205
11734659_a_at	0.539143	0.424379	0.50354	-0.682033	-0.883161	-0.424379	0.00109518	-2.22254	-1.15221	down	FOS	2353
11751369_a_at	0.636588	0.470954	0.441734	-0.780675	-0.441734	-0.68637	0.00061173	-2.22327	-1.15269	down	PKD2	5311
11723678_at	0.478	0.556633	0.702709	-0.653292	-0.478	-0.59088	0.000159028	-2.22402	-1.15317	down	CKAP2	26586
11720715_at	0.769982	0.421248	0.983634	-0.435043	-0.429831	-0.421248	0.0021496	-2.22478	-1.15366	down	NIPA1	123606
11721357_at	0.468131	0.473899	0.700924	-0.468131	-0.533296	-0.819301	0.000950221	-2.22616	-1.15456	down	NMB	4828
11716839_a_at	0.488189	0.5304	0.501562	-0.781522	-0.674396	-0.488189	0.000182857	-2.22646	-1.15475	down	RASD1	51655
11753976_a_at	0.703188	0.489004	0.660218	-0.509334	-0.616122	-0.489004	0.000111243	-2.22781	-1.15562	down	ZMYM3	9203
11761807_at	0.778675	0.460639	0.546632	-0.516329	-0.460639	-0.705192	0.000657818	-2.22844	-1.15603	down	FER	2241
11718939_s_at	0.539217	0.58787	0.591961	-0.539217	-0.570349	-0.640546	4.68402e-06	-2.22898	-1.15639	down	TNFAIP3	7128
11716875_at	0.50416	0.502979	0.606134	-0.502979	-0.648293	-0.705246	7.52873e-05	-2.22931	-1.1566	down	C14orf142	84520
11733139_a_at	0.600738	0.475629	0.653139	-0.475629	-0.668608	-0.599256	0.000115144	-2.23096	-1.15767	down	ARL4A	10124
11739390_at	0.481296	0.624397	0.687172	-0.481296	-0.633721	-0.566147	0.000103793	-2.23149	-1.15801	down	OXTR	5021
11763303_at	0.561756	0.559773	0.577737	-0.559773	-0.641273	-0.574939	1.44038e-06	-2.23212	-1.15842	down	LOC100506748	100506748
11737871_a_at	0.453659	0.474077	0.610849	-0.727575	-0.453659	-0.758161	0.000437084	-2.23353	-1.15933	down	TMEFF2	23671
11757698_s_at	0.632894	0.466861	0.691137	-0.466861	-0.727683	-0.494237	0.000404947	-2.2344	-1.15989	down	MIG7	100132240 / 723788
11757698_s_at	0.632894	0.466861	0.691137	-0.466861	-0.727683	-0.494237	0.000404947	-2.2344	-1.15989	down	LOC100132240	100132240 / 723788
11763406_s_at	0.511001	0.547751	0.642345	-0.511001	-0.63732	-0.63732	3.5307e-05	-2.23806	-1.16225	down	BICC1	80114
11737325_a_at	0.591729	0.652645	0.5068	-0.721791	-0.507749	-0.5068	0.0001513	-2.23846	-1.1625	down	LAMC2	3918
11730207_at	0.738032	0.478815	0.761266	-0.514109	-0.478815	-0.521178	0.000219627	-2.24089	-1.16407	down	ARAP2	116984
11741588_a_at	0.605405	0.571033	0.539357	-0.539357	-0.632775	-0.607732	4.22937e-06	-2.24267	-1.16522	down	RTEL1-TNFRSF6B	100533107 / 8771
11741588_a_at	0.605405	0.571033	0.539357	-0.539357	-0.632775	-0.607732	4.22937e-06	-2.24267	-1.16522	down	TNFRSF6B	100533107 / 8771
11737037_x_at	0.497076	0.68232	0.770721	-0.497076	-0.498861	-0.549766	0.000145537	-2.24276	-1.16527	down	TCEAL6	158931
11733068_s_at	0.534584	0.537484	0.726748	-0.580588	-0.534584	-0.581877	5.84828e-05	-2.24278	-1.16529	down	KLF10	7071
11719323_at	0.880162	0.414136	0.863412	-0.489644	-0.414136	-0.4355	0.00164409	-2.24336	-1.16566	down	PTEN	5728
11717215_a_at	0.549513	0.484243	0.697557	-0.484243	-0.62734	-0.663144	0.00015104	-2.24806	-1.16868	down	ATP9A	10079
11719427_a_at	0.449458	0.49475	0.747195	-0.449458	-0.645937	-0.720768	0.00068328	-2.24885	-1.16919	down	BTBD7	55727
11725790_at	0.546528	0.613899	0.586078	-0.546528	-0.622696	-0.592318	2.43046e-06	-2.2491	-1.16935	down	DPYD	1806
11753913_a_at	0.491963	0.534903	0.648814	-0.491963	-0.71245	-0.62883	0.000124202	-2.24956	-1.16964	down	SSX2IP	117178
11723177_at	0.597566	0.417966	0.565723	-0.417966	-0.894445	-0.61607	0.00141638	-2.24998	-1.16991	down	FRAS1	80144
11758124_s_at	0.625809	0.520776	0.706408	-0.520776	-0.605916	-0.531356	4.08657e-05	-2.25066	-1.17035	down	RCBTB2	1102
11718523_s_at	0.564183	0.516803	0.63273	-0.516803	-0.58187	-0.698689	4.92872e-05	-2.25068	-1.17036	down	ANTXR1	84168
11730032_at	0.595396	0.38939	1.12812	-0.469357	-0.541701	-0.38939	0.00643721	-2.25186	-1.17112	down	MKX	283078
11716398_a_at	0.555308	0.540956	0.661688	-0.540956	-0.590682	-0.624874	1.31716e-05	-2.25244	-1.17149	down	MRPL1	65008
11729512_a_at	0.559658	0.5728	0.512884	-0.795806	-0.561936	-0.512884	0.000193461	-2.25322	-1.17199	down	CSF3	1440
11727174_at	0.573382	0.501286	0.661145	-0.501287	-0.630312	-0.651209	5.83306e-05	-2.2546	-1.17287	down	EPC2	26122
11758802_a_at	0.510523	0.565995	0.507535	-0.507535	-0.653699	-0.774711	0.000122952	-2.25532	-1.17333	down	ENY2	56943
11748631_a_at	0.463837	0.518595	0.581474	-0.939931	-0.463836	-0.553503	0.00143888	-2.25593	-1.17373	down	REEP5	7905
11721326_at	0.597911	0.533068	0.632248	-0.533068	-0.569774	-0.656064	1.47773e-05	-2.25643	-1.17404	down	C3orf14	57415
11723710_a_at	0.550123	0.550844	0.627277	-0.584106	-0.550123	-0.659836	9.12226e-06	-2.25653	-1.1741	down	COMMD3	23412
11754189_s_at	0.559313	0.576247	0.565697	-0.559313	-0.62972	-0.632316	1.11881e-06	-2.25668	-1.1742	down	LOC100653286	100653286 / 1645 / 1646
11754189_s_at	0.559313	0.576247	0.565697	-0.559313	-0.62972	-0.632316	1.11881e-06	-2.25668	-1.1742	down	AKR1C2	100653286 / 1645 / 1646
11763272_at	0.427404	0.503295	0.497938	-0.427404	-0.754022	-0.915058	0.00127792	-2.25799	-1.17504	down	UBR5	51366
11749016_a_at	0.621373	0.670602	0.507152	-0.605187	-0.507152	-0.614122	3.82734e-05	-2.25824	-1.1752	down	AMPD3	272
11736146_a_at	0.50091	0.54428	0.61105	-0.50091	-0.549701	-0.81987	0.000352221	-2.25883	-1.17557	down	LYRM2	57226
11716573_a_at	0.593724	0.44017	0.732677	-0.440169	-0.637629	-0.683171	0.000476516	-2.25925	-1.17585	down	KDM3A	55818
11735707_x_at	0.521358	0.569982	0.654577	-0.57587	-0.521358	-0.684658	4.49325e-05	-2.25939	-1.17593	down	NABP2	79035
11736729_a_at	0.873993	0.452343	0.714157	-0.542572	-0.494246	-0.452343	0.00072417	-2.26036	-1.17655	down	RIMS2	9699
11740145_a_at	0.532682	0.432567	0.788485	-0.432566	-0.676862	-0.669622	0.000896672	-2.26199	-1.17759	down	CEP164	22897
11732243_at	0.64469	0.572557	0.463769	-0.595298	-0.793624	-0.463769	0.000421053	-2.26248	-1.1779	down	APOL6	80830
11719392_a_at	0.711231	0.454688	0.86013	-0.454688	-0.500261	-0.553082	0.000638877	-2.26267	-1.17803	down	RNF14	9604
11718159_at	0.527008	0.511427	0.680431	-0.624569	-0.511427	-0.681801	8.87283e-05	-2.26402	-1.17889	down	NMI	9111
11718132_at	0.588973	0.529355	0.696297	-0.529355	-0.629588	-0.563898	3.22743e-05	-2.26444	-1.17915	down	RBP4	5950
11726362_a_at	0.824158	0.372131	1.03046	-0.560105	-0.38065	-0.372131	0.00442707	-2.26558	-1.17988	down	ATXN3	4287
11759148_at	0.612994	0.565722	0.615018	-0.571571	-0.565722	-0.611114	6.59232e-07	-2.26689	-1.18071	down	FBXO3	26273
11717131_a_at	0.580339	0.494984	0.552412	-0.494984	-0.676329	-0.743791	0.000113336	-2.26725	-1.18095	down	AHNAK2	113146
11735379_a_at	0.597227	0.480039	0.596882	-0.624495	-0.768235	-0.480039	0.000210341	-2.26939	-1.18231	down	KIAA1009	22832
11716238_at	0.586751	0.462513	0.665274	-0.462513	-0.707955	-0.661979	0.000246674	-2.26943	-1.18233	down	ARHGAP1	392
11715624_at	0.534862	0.491756	0.623791	-0.807539	-0.491756	-0.599734	0.000297752	-2.27071	-1.18315	down	SH3BGRL	6451
11757634_a_at	0.574989	0.549527	0.659045	-0.640779	-0.549527	-0.575582	1.01802e-05	-2.27072	-1.18315	down	LCN2	3934
11725356_a_at	0.610129	0.386827	1.04949	-0.386827	-0.619003	-0.503422	0.00451483	-2.274	-1.18523	down	PRTFDC1	56952
11721238_s_at	0.613271	0.513808	0.763979	-0.585012	-0.513809	-0.565824	9.75309e-05	-2.274	-1.18523	down	ATP5L	10632
11761019_at	0.563205	0.453125	0.947116	-0.453125	-0.558258	-0.587647	0.00156765	-2.27756	-1.18749	down	LINC00525	84847
11741658_s_at	0.504494	0.438289	0.585151	-0.438289	-0.733003	-0.863871	0.000865096	-2.27789	-1.1877	down	SYDE1	85360
11744197_s_at	0.655515	0.518186	0.670991	-0.601136	-0.518185	-0.60018	2.87799e-05	-2.27847	-1.18806	down	MYL12B	103910
11742435_a_at	0.585364	0.483499	0.601203	-0.483499	-0.702425	-0.708993	0.000136736	-2.27888	-1.18833	down	DNM1L	10059
11744538_a_at	0.726977	0.526523	0.596892	-0.589799	-0.526523	-0.599843	4.65644e-05	-2.27971	-1.18885	down	CALHM2	51063
11719859_a_at	0.64316	0.500654	0.757843	-0.53977	-0.500654	-0.62944	0.000141138	-2.28233	-1.19051	down	SLC2A4RG	56731
11716445_s_at	0.613193	0.560771	0.581168	-0.560771	-0.664425	-0.593997	4.0299e-06	-2.28381	-1.19144	down	COMMD4	440292 / 54939 / 646670 / 732265
11716445_s_at	0.613193	0.560771	0.581168	-0.560771	-0.664425	-0.593997	4.0299e-06	-2.28381	-1.19144	down	LOC440292	440292 / 54939 / 646670 / 732265
11716445_s_at	0.613193	0.560771	0.581168	-0.560771	-0.664425	-0.593997	4.0299e-06	-2.28381	-1.19144	down	LOC646670	440292 / 54939 / 646670 / 732265
11716445_s_at	0.613193	0.560771	0.581168	-0.560771	-0.664425	-0.593997	4.0299e-06	-2.28381	-1.19144	down	LOC732265	440292 / 54939 / 646670 / 732265
11726357_a_at	0.591906	0.557448	0.599063	-0.667852	-0.557448	-0.602545	4.1988e-06	-2.28483	-1.19209	down	MLL5	55904
11716289_a_at	0.585519	0.476453	0.648627	-0.476453	-0.601454	-0.788717	0.000327092	-2.28534	-1.19241	down	BLOC1S1	2647
11720653_a_at	0.705541	0.503298	0.753422	-0.503298	-0.527375	-0.586274	0.000120766	-2.28639	-1.19307	down	BBX	56987
11757453_s_at	0.547901	0.447875	0.73006	-0.447875	-0.819223	-0.599553	0.000912791	-2.29341	-1.1975	down	CEP68	23177
11752608_x_at	0.545655	0.505398	0.575216	-0.505399	-0.748994	-0.715664	0.000109368	-2.29545	-1.19878	down	ST7-OT3	7982 / 93655
11752608_x_at	0.545655	0.505398	0.575216	-0.505399	-0.748994	-0.715664	0.000109368	-2.29545	-1.19878	down	ST7	7982 / 93655
11726655_at	0.586495	0.629486	0.541131	-0.739879	-0.561461	-0.541131	6.09207e-05	-2.29718	-1.19986	down	IFIT5	24138
11719086_a_at	0.633335	0.494537	0.734742	-0.494537	-0.642864	-0.600701	0.000129368	-2.29778	-1.20024	down	SMARCC2	6601
11742714_a_at	0.734812	0.46698	0.569441	-0.650338	-0.714154	-0.46698	0.000366728	-2.29883	-1.2009	down	TBRG1	84897
11726041_x_at	0.627685	0.540951	0.697269	-0.651719	-0.540951	-0.547099	3.15179e-05	-2.30041	-1.20189	down	STK17B	9262
11724629_at	0.553802	0.570383	0.597986	-0.553802	-0.645523	-0.68833	8.60282e-06	-2.30262	-1.20328	down	TUSC1	286319
11760343_x_at	0.556368	0.407851	1.02188	-0.407851	-0.551075	-0.664985	0.00379825	-2.30272	-1.20334	down	ZNF726	730087
11757107_s_at	0.524518	0.652458	0.734451	-0.524518	-0.614471	-0.560211	5.46295e-05	-2.30304	-1.20354	down	GTF3C6	112495
11756268_a_at	0.707526	0.495704	0.574859	-0.495704	-0.633557	-0.707273	0.000161454	-2.30517	-1.20487	down	FBXO4	26272
11727916_a_at	0.633989	0.542925	0.787024	-0.550747	-0.558313	-0.542925	7.20136e-05	-2.30586	-1.20531	down	C2orf18	1058 / 54978
11727916_a_at	0.633989	0.542925	0.787024	-0.550747	-0.558313	-0.542925	7.20136e-05	-2.30586	-1.20531	down	CENPA	1058 / 54978
11738455_a_at	0.823012	0.42532	0.927852	-0.448692	-0.566303	-0.42532	0.00162895	-2.30617	-1.2055	down	C20orf197	284756
11741573_a_at	0.649277	0.482475	0.615072	-0.482476	-0.765182	-0.623013	0.000232748	-2.3067	-1.20583	down	ZNF219	51222
11724554_s_at	0.495504	0.566121	0.674865	-0.495504	-0.667033	-0.721391	0.000147994	-2.30826	-1.20681	down	PCGF5	84333
11729326_at	0.533903	0.553691	0.673146	-0.789763	-0.540371	-0.533904	0.000218295	-2.31059	-1.20826	down	ZFHX4	79776
11730439_a_at	0.608229	0.548746	0.671734	-0.548747	-0.652917	-0.595467	1.30921e-05	-2.31115	-1.20861	down	AKAP9	10142
11752817_s_at	0.686254	0.575976	0.633645	-0.575976	-0.579402	-0.576766	2.87779e-06	-2.31232	-1.20934	down	TPP1	1200
11756199_a_at	0.605235	0.555877	0.549774	-0.549775	-0.635454	-0.732612	2.65219e-05	-2.3127	-1.20958	down	ATMIN	23300
11726945_at	0.630853	0.464259	0.694666	-0.464259	-0.687372	-0.687372	0.000281125	-2.31272	-1.20959	down	PPM1A	5494
11718801_a_at	0.721928	0.494093	0.781472	-0.592451	-0.552708	-0.494092	0.000192556	-2.31698	-1.21225	down	C1orf216	127703
11724936_a_at	0.539319	0.555763	0.534195	-0.534195	-0.698983	-0.781346	7.62238e-05	-2.32077	-1.2146	down	C10orf76	79591
11744000_a_at	0.680742	0.514848	0.743615	-0.514848	-0.601359	-0.590982	7.82407e-05	-2.32216	-1.21546	down	NFKBIA	4792
11719602_a_at	0.732719	0.645099	0.511887	-0.599704	-0.511887	-0.645893	8.59762e-05	-2.32258	-1.21573	down	MOXD1	26002
11715745_a_at	0.627084	0.528443	0.660427	-0.528443	-0.620685	-0.682508	3.45062e-05	-2.3228	-1.21586	down	KIAA1191	57179
11739896_at	0.558201	0.564642	0.637778	-0.558201	-0.576786	-0.754613	5.60268e-05	-2.32421	-1.21674	down	ZNF280C	55609
11716392_s_at	0.554848	0.5994	0.605696	-0.684371	-0.554848	-0.65198	8.50537e-06	-2.3247	-1.21705	down	ADH5	128
11760121_at	0.495208	0.600857	0.582518	-0.495208	-0.830619	-0.651565	0.000283716	-2.3273	-1.21866	down	LONP2	83752
11719155_a_at	0.593499	0.563806	0.75005	-0.602174	-0.563806	-0.586022	3.19733e-05	-2.32912	-1.21979	down	DRAM1	55332
11728692_a_at	0.575667	0.609228	0.586526	-0.575668	-0.651667	-0.661212	1.86004e-06	-2.32945	-1.21999	down	PDE4DIP	728802 / 9659
11728692_a_at	0.575667	0.609228	0.586526	-0.575668	-0.651667	-0.661212	1.86004e-06	-2.32945	-1.21999	down	LOC728802	728802 / 9659
11728300_at	0.742418	0.489775	0.80851	-0.489774	-0.61042	-0.519417	0.000298385	-2.32964	-1.2201	down	CCNE2	9134
11751457_a_at	0.653434	0.64668	0.450395	-0.883182	-0.577042	-0.450395	0.00108232	-2.33007	-1.22038	down	MAT2A	4144
11722893_at	0.51718	0.539628	0.71465	-0.701577	-0.517181	-0.673483	0.000134939	-2.33146	-1.22123	down	HOXB7	3217
11753715_a_at	0.682603	0.556563	0.71052	-0.598728	-0.56059	-0.556563	1.56366e-05	-2.33247	-1.22186	down	MGST2	4258
11729600_a_at	0.704862	0.46604	0.877675	-0.575223	-0.58335	-0.46604	0.000612385	-2.33658	-1.2244	down	PPP6C	5537
11756291_a_at	0.649292	0.579501	0.672655	-0.597628	-0.579501	-0.600096	1.80042e-06	-2.33954	-1.22622	down	CCDC53	51019
11718030_at	0.618637	0.487997	0.677871	-0.487997	-0.699226	-0.708744	0.000177487	-2.34051	-1.22682	down	RAB11A	8766
11754662_s_at	0.564472	0.542522	0.64299	-0.542521	-0.699648	-0.693339	3.30043e-05	-2.34323	-1.2285	down	ADAMTS1	9510
11726565_at	0.631057	0.503622	0.413857	-0.413857	-1.06548	-0.658426	0.00357359	-2.34367	-1.22877	down	COL17A1	1308
11764033_s_at	0.729732	0.50126	0.763344	-0.670736	-0.501259	-0.526938	0.000229005	-2.34744	-1.23109	down	RFC5	5985
11732596_a_at	0.618741	0.579168	0.674415	-0.651839	-0.579168	-0.600677	3.87085e-06	-2.35327	-1.23467	down	SIGLEC15	284266
11716995_a_at	0.52585	0.497965	0.541547	-0.873849	-0.497965	-0.767705	0.000392711	-2.35375	-1.23496	down	WSB2	55884
11730901_at	0.607818	0.668009	0.57053	-0.612848	-0.57053	-0.677854	8.09146e-06	-2.35522	-1.23586	down	MBOAT2	129642
11721524_s_at	0.624621	0.495111	0.498556	-0.760229	-0.495111	-0.834421	0.000376076	-2.35547	-1.23602	down	ZNF706	51123
11721163_a_at	0.534982	0.699167	0.517304	-0.517304	-0.836112	-0.6036	0.000375548	-2.3557	-1.23616	down	KHNYN	23351
11745216_s_at	0.589199	0.510591	0.658332	-0.822601	-0.623967	-0.510591	0.000250896	-2.35941	-1.23843	down	PTPMT1	114971 / 55709
11755686_a_at	0.631785	0.546811	0.630938	-0.736815	-0.546811	-0.622408	3.70709e-05	-2.35957	-1.23852	down	CPOX	1371
11727167_at	0.807993	0.428811	0.94098	-0.428811	-0.651317	-0.461966	0.00181115	-2.36192	-1.23996	down	FAM40B	57464
11730912_at	0.617675	0.620086	0.567237	-0.567237	-0.674994	-0.675103	6.34251e-06	-2.36326	-1.24078	down	NPM1	4869
11724385_a_at	0.603811	0.578358	0.684173	-0.578358	-0.59158	-0.687338	1.20735e-05	-2.36396	-1.24121	down	HYLS1	219844
11725977_at	0.549142	0.499037	0.790323	-0.78433	-0.609781	-0.499037	0.000527915	-2.36835	-1.24388	down	NCBP1	4686
11741137_a_at	0.572955	0.554826	0.700679	-0.790213	-0.554826	-0.559646	0.000160117	-2.36917	-1.24438	down	CHN1	1123
11730940_a_at	0.6855	0.552665	0.630869	-0.552665	-0.644822	-0.671436	1.90218e-05	-2.3718	-1.24599	down	ZBTB8A	653121
11760894_s_at	0.699457	0.601038	0.46597	-0.896337	-0.609409	-0.46597	0.000967678	-2.37193	-1.24606	down	SRSF5	6430
11716671_x_at	0.571772	0.601597	0.617994	-0.571772	-0.673704	-0.703868	7.80684e-06	-2.37331	-1.2469	down	PIGY	84992
11754320_a_at	0.628482	0.577259	0.687756	-0.577259	-0.634316	-0.637458	4.84019e-06	-2.37431	-1.24751	down	SMC4	10051
11727516_at	0.708086	0.470059	0.872608	-0.470059	-0.665529	-0.557202	0.000654676	-2.37487	-1.24785	down	RAVER2	55225
11745830_a_at	0.669458	0.481668	0.811795	-0.481668	-0.630335	-0.676326	0.000368989	-2.3791	-1.25042	down	ALAD	210
11716527_a_at	0.561393	0.705456	0.537886	-0.537886	-0.611523	-0.802819	0.00018932	-2.38224	-1.25232	down	GSTK1	373156
11746443_a_at	0.639569	0.524717	0.75159	-0.641393	-0.524717	-0.677973	9.77002e-05	-2.38389	-1.25332	down	HARS	3035
11739605_a_at	0.535559	0.534378	0.693023	-0.534378	-0.617731	-0.84514	0.000301213	-2.38403	-1.2534	down	CCDC88A	55704
11744723_a_at	0.789294	0.576045	0.494182	-0.79112	-0.618917	-0.494181	0.000521763	-2.38598	-1.25458	down	APH1A	51107
11716633_a_at	0.682164	0.546353	0.729604	-0.626511	-0.546353	-0.637142	3.49139e-05	-2.3884	-1.25604	down	TMEM50A	23585
11719447_s_at	0.571856	0.672553	0.750708	-0.571856	-0.649142	-0.579225	2.49521e-05	-2.40346	-1.26511	down	GBP2	2634
11759544_at	0.854596	0.504062	0.702716	-0.650475	-0.581032	-0.504062	0.000325153	-2.40435	-1.26565	down	PRMT2	3275
11739056_s_at	0.647698	0.460747	1.08748	-0.549006	-0.460747	-0.592186	0.00262303	-2.40486	-1.26596	down	GPM6A	2823
11718761_a_at	0.788303	0.541575	0.692452	-0.58604	-0.659334	-0.541575	9.02733e-05	-2.41121	-1.26976	down	WLS	79971
11744743_a_at	0.526543	0.60864	0.702924	-0.564487	-0.526543	-0.880579	0.000500542	-2.41146	-1.26991	down	TSHZ1	10194
11758465_s_at	0.738705	0.535091	0.850773	-0.535091	-0.560142	-0.591376	0.000172179	-2.41227	-1.27039	down	ZBTB41	360023
11740268_at	0.677736	0.494948	0.960659	-0.597762	-0.585292	-0.494948	0.000801635	-2.41237	-1.27045	down	CCDC18	343099
11759939_x_at	0.711695	0.383472	1.13771	-0.383472	-0.566059	-0.635556	0.00528887	-2.41606	-1.27266	down	LOC100131541	100131541
11735431_x_at	0.596978	0.536095	0.790283	-0.790103	-0.536095	-0.569126	0.000325271	-2.41646	-1.27289	down	TMBIM4	51643
11723864_s_at	0.651003	0.569322	0.781707	-0.658653	-0.569322	-0.592691	4.60705e-05	-2.4187	-1.27423	down	MTMR11	10903
11744078_s_at	0.640636	0.709909	0.591125	-0.666445	-0.629602	-0.591125	6.18535e-06	-2.42214	-1.27628	down	SDHAP3	6389 / 728609
11717297_at	0.515596	0.49155	0.708743	-0.780841	-0.49155	-0.84101	0.000566531	-2.42239	-1.27643	down	LRPPRC	10128
11717739_at	0.609485	0.630122	0.627716	-0.637412	-0.609485	-0.7173	2.64846e-06	-2.42364	-1.27717	down	PCYOX1	51449
11732878_at	0.739994	0.460657	0.700623	-0.604698	-0.460657	-0.869992	0.000994009	-2.42649	-1.27887	down	CNTLN	54875
11749793_a_at	0.682657	0.593544	0.653932	-0.593545	-0.604689	-0.711251	9.75027e-06	-2.42818	-1.27987	down	ANXA4	307
11727980_a_at	0.751819	0.509866	0.733766	-0.717896	-0.617858	-0.509866	0.000200551	-2.42899	-1.28036	down	SNX21	90203
11721243_a_at	0.698954	0.501119	0.74694	-0.717138	-0.501119	-0.68103	0.000218484	-2.43193	-1.2821	down	LAP3	51056
11719430_at	0.629631	0.551869	0.851306	-0.551869	-0.594083	-0.667964	0.000180988	-2.43216	-1.28224	down	SOS2	6655
11716711_a_at	0.656671	0.706494	0.595492	-0.595492	-0.62241	-0.670875	5.07161e-06	-2.43256	-1.28248	down	TCEAL8	90843
11729742_x_at	0.611136	0.555201	0.564293	-0.555201	-0.753319	-0.80926	8.4154e-05	-2.43311	-1.2828	down	IFI27L2	83982
11740022_a_at	0.634434	0.498058	0.870682	-0.722082	-0.498058	-0.62622	0.000535445	-2.43375	-1.28318	down	LRRCC1	85444
11733727_s_at	0.605912	0.543877	0.885336	-0.718846	-0.553751	-0.543877	0.000423683	-2.43491	-1.28387	down	SNAP25	6616
11724759_s_at	0.552264	0.608197	0.576495	-0.552264	-0.76515	-0.799833	8.39528e-05	-2.43637	-1.28473	down	CALM3	801 / 805 / 808
11724759_s_at	0.552264	0.608197	0.576495	-0.552264	-0.76515	-0.799833	8.39528e-05	-2.43637	-1.28473	down	CALM2	801 / 805 / 808
11724759_s_at	0.552264	0.608197	0.576495	-0.552264	-0.76515	-0.799833	8.39528e-05	-2.43637	-1.28473	down	CALM1	801 / 805 / 808
11730106_a_at	0.718809	0.526735	0.785178	-0.591166	-0.526735	-0.710422	0.000167533	-2.4391	-1.28635	down	PLCB1	23236
11733841_a_at	0.631371	0.674758	0.531005	-0.531005	-0.785203	-0.707611	0.000118433	-2.44017	-1.28698	down	EVI2A	2123
11717657_a_at	0.706615	0.578095	0.771968	-0.600772	-0.578095	-0.627169	2.55406e-05	-2.44117	-1.28757	down	EZH2	2146
11726459_at	0.700961	0.555938	0.740538	-0.566987	-0.555938	-0.745622	0.000101558	-2.44301	-1.28866	down	FAM117B	150864
11725180_a_at	0.646994	0.609803	0.640389	-0.609803	-0.731778	-0.629574	5.24775e-06	-2.44434	-1.28945	down	RUNX2	860
11734669_at	0.713831	0.624247	0.577959	-0.66295	-0.577959	-0.71456	2.15524e-05	-2.44613	-1.2905	down	KPNA1	3836
11721511_at	0.627839	0.523274	0.807044	-0.523274	-0.601934	-0.788475	0.000349785	-2.44632	-1.29061	down	NUS1	116150
11757575_x_at	0.586232	0.697804	0.632463	-0.656404	-0.586232	-0.713332	1.23151e-05	-2.44667	-1.29082	down	HSD17B14	51171
11720503_a_at	0.483155	0.62677	0.72401	-0.754592	-0.807036	-0.483155	0.000453637	-2.45021	-1.29291	down	ALDH3A2	224
11719171_a_at	0.595903	0.600608	0.601457	-0.595903	-0.742853	-0.742905	1.22717e-05	-2.45073	-1.29321	down	AKR1C1	1645
11715167_at	0.550678	0.67663	0.842085	-0.550678	-0.655358	-0.605509	0.000133953	-2.45147	-1.29365	down	ARHGAP22	58504
11758295_at	0.626346	0.59955	0.604375	-0.795542	-0.59955	-0.664282	2.4104e-05	-2.4564	-1.29655	down	CAPNS1	826
11732171_x_at	0.665928	0.520757	1.02777	-0.520757	-0.570935	-0.58359	0.00103559	-2.45646	-1.29658	down	GRSF1	2926
11754243_a_at	0.606491	0.706001	0.557405	-0.557405	-0.709953	-0.753139	6.13549e-05	-2.45683	-1.2968	down	H2AFX	3014
11719916_at	0.675531	0.671976	0.619929	-0.619929	-0.627558	-0.675941	8.4098e-07	-2.4571	-1.29696	down	IL1B	3553
11715812_s_at	0.653748	0.559595	0.772212	-0.610051	-0.736339	-0.559596	8.85088e-05	-2.45748	-1.29718	down	MLLT6	4302
11721994_s_at	0.60247	0.620004	0.69326	-0.60247	-0.681788	-0.695398	5.45486e-06	-2.45967	-1.29846	down	UBE2L6	9246
11756524_a_at	0.556867	0.582118	0.682504	-0.556867	-0.809016	-0.710838	9.63315e-05	-2.46127	-1.2994	down	RBBP9	10741
11719902_a_at	0.583818	0.553453	0.674243	-0.553453	-0.743577	-0.794847	9.17494e-05	-2.46422	-1.30113	down	PHF11	51131
11719824_at	0.625318	0.594102	0.706885	-0.594102	-0.656251	-0.730907	1.49745e-05	-2.4666	-1.30252	down	ZAK	51776
11747745_a_at	0.636721	0.587114	0.628149	-0.860148	-0.616168	-0.587114	0.000119904	-2.47107	-1.30514	down	HADHB	3032
11727416_a_at	0.709018	0.623922	0.551562	-0.685216	-0.551561	-0.795851	0.000100065	-2.47205	-1.30571	down	CRYL1	51084
11721847_a_at	0.557675	0.62929	0.720176	-0.557675	-0.694333	-0.761925	6.80831e-05	-2.47431	-1.30702	down	REEP2	51308
11724147_at	0.667915	0.619929	0.657731	-0.731772	-0.625859	-0.619929	4.79393e-06	-2.47549	-1.30771	down	RAB38	23682
11719146_x_at	0.772463	0.643706	0.53595	-0.53595	-0.725074	-0.711331	0.000139306	-2.47625	-1.30816	down	TMEM54	113452
11743611_a_at	0.599626	0.711098	0.705757	-0.599626	-0.649472	-0.661199	5.69083e-06	-2.47757	-1.30893	down	ZMYND11	10771
11731568_x_at	0.710554	0.550408	0.715212	-0.721662	-0.550408	-0.679011	6.23467e-05	-2.47784	-1.30909	down	MDM2	4193
11747422_a_at	0.627716	0.689342	0.632185	-0.722979	-0.627716	-0.628396	3.94889e-06	-2.47846	-1.30944	down	WBSCR22	114049
11758100_s_at	0.680261	0.572906	0.872803	-0.572907	-0.617449	-0.613881	0.000123335	-2.47953	-1.31007	down	C1S	716
11728246_at	0.638858	0.553885	0.723449	-0.657439	-0.553886	-0.804939	0.000117034	-2.48082	-1.31082	down	FAM134A	79137
11756612_a_at	0.639742	0.507522	0.799966	-0.507522	-0.725039	-0.757127	0.000339943	-2.48338	-1.31231	down	BARD1	580
11764234_s_at	0.699776	0.544597	0.773473	-0.650578	-0.544597	-0.725893	0.000105043	-2.48453	-1.31297	down	INTS7	25896
11722055_a_at	0.516833	0.685482	0.741	-0.516833	-0.687901	-0.792637	0.000234007	-2.48554	-1.31356	down	PLSCR3	100529211 / 57048
11722055_a_at	0.516833	0.685482	0.741	-0.516833	-0.687901	-0.792637	0.000234007	-2.48554	-1.31356	down	C17orf61-PLSCR3	100529211 / 57048
11735429_x_at	0.704323	0.59617	0.744216	-0.59617	-0.631787	-0.669181	1.14901e-05	-2.48621	-1.31395	down	RNF135	84282
11759151_at	0.707458	0.555252	0.774783	-0.555252	-0.734527	-0.622674	9.38962e-05	-2.49087	-1.31665	down	SPC24	147841
11743550_at	0.742238	0.543038	0.802534	-0.710299	-0.543038	-0.609421	0.000139949	-2.49123	-1.31686	down	BRWD1	54014
11735675_at	0.664854	0.548598	0.933317	-0.647542	-0.548598	-0.6132	0.000359621	-2.49442	-1.3187	down	EN1	2019
11717642_a_at	0.575857	0.641014	0.658663	-0.575857	-0.758654	-0.746442	3.30672e-05	-2.49464	-1.31883	down	CSTF3	1479
11739206_a_at	0.655504	0.589098	0.63675	-0.589098	-0.811681	-0.682599	4.00998e-05	-2.49939	-1.32158	down	TTL	150465
11721796_at	0.588615	0.638445	0.684533	-0.588615	-0.706129	-0.763651	2.25912e-05	-2.50243	-1.32333	down	ALDH9A1	223
11728876_at	0.601551	0.603225	0.642101	-0.601551	-0.812537	-0.71023	2.90808e-05	-2.50313	-1.32373	down	CSF2	1437
11715413_s_at	0.623504	0.671987	0.770768	-0.627249	-0.655766	-0.623504	7.60139e-06	-2.50404	-1.32426	down	TSC22D1	8848
11725091_at	0.824472	0.498036	0.810012	-0.723997	-0.498036	-0.619857	0.000447315	-2.50499	-1.3248	down	RFX5	5993
11740787_a_at	0.61157	0.634288	0.656019	-0.61157	-0.669261	-0.794151	1.80792e-05	-2.50641	-1.32562	down	FBXO28	23219
11723987_a_at	0.659108	0.532849	0.753088	-0.532849	-0.707309	-0.794712	0.00018643	-2.50818	-1.32664	down	NR2F2	7026
11720384_at	0.704229	0.532698	0.817957	-0.532698	-0.717601	-0.675834	0.000186686	-2.50881	-1.32701	down	STX6	10228
11720605_a_at	0.655908	0.630733	0.636846	-0.630733	-0.729522	-0.710384	1.79935e-06	-2.51642	-1.33137	down	POLD2	5425
11720448_at	0.619481	0.700861	0.721417	-0.619481	-0.663609	-0.671053	2.85999e-06	-2.51746	-1.33197	down	SOX9	6662
11756342_s_at	0.585804	0.621037	0.708103	-0.585804	-0.718969	-0.780663	3.99354e-05	-2.52006	-1.33346	down	GDA	9615
11758543_s_at	0.589108	0.675375	0.750626	-0.638712	-0.589108	-0.758991	4.1497e-05	-2.52096	-1.33397	down	ARMCX6	54470
11731268_a_at	0.713252	0.575129	0.746929	-0.625155	-0.766345	-0.575129	6.75965e-05	-2.52097	-1.33398	down	NUP98	4928
11720036_a_at	0.613469	0.636168	0.672174	-0.760704	-0.613468	-0.708562	8.66509e-06	-2.52249	-1.33485	down	CASP2	835
11723295_a_at	0.755125	0.576491	0.860141	-0.601238	-0.576491	-0.639645	9.47697e-05	-2.52516	-1.33638	down	PIGB	9488
11725665_at	0.626521	0.570355	0.676827	-0.80246	-0.570356	-0.78122	7.4656e-05	-2.53604	-1.34258	down	HS2ST1	339524 / 9653
11725665_at	0.626521	0.570355	0.676827	-0.80246	-0.570356	-0.78122	7.4656e-05	-2.53604	-1.34258	down	LOC339524	339524 / 9653
11747868_x_at	0.644133	0.674755	0.682097	-0.692303	-0.644133	-0.691133	2.75781e-07	-2.53652	-1.34285	down	SDHA	6389
11745215_a_at	0.52692	0.745675	0.66074	-0.820373	-0.52692	-0.750552	0.000249039	-2.53806	-1.34373	down	KBTBD4	55709
11721625_s_at	0.665216	0.60528	0.791092	-0.734788	-0.605279	-0.63328	3.72615e-05	-2.54026	-1.34498	down	GLUL	2752
11756105_a_at	0.723986	0.590516	0.805116	-0.590517	-0.600258	-0.724747	5.99822e-05	-2.54038	-1.34505	down	BMPR2	659
11735778_a_at	0.819533	1.05485	0.465389	-0.465389	-0.624144	-0.609094	0.00166055	-2.5423	-1.34613	down	SYNE2	23224
11726579_a_at	0.650872	0.697012	0.678385	-0.650872	-0.653171	-0.712764	6.31759e-07	-2.54505	-1.34769	down	PSME1	5720
11717567_a_at	0.668663	0.663788	0.621891	-0.621892	-0.710712	-0.756164	5.69324e-06	-2.54507	-1.3477	down	NQO1	1728
11760154_at	0.579179	0.558418	0.890158	-0.633538	-0.558417	-0.827366	0.000546036	-2.5474	-1.34903	down	HAUS3	79441
11756908_a_at	0.682778	0.711589	0.618438	-0.629205	-0.618438	-0.789986	2.61966e-05	-2.54938	-1.35015	down	CCDC132	55610
11725131_x_at	0.536405	0.731291	0.913494	-0.579529	-0.536405	-0.757929	0.000458619	-2.5521	-1.35168	down	TCEAL3	85012
11722922_s_at	0.586252	0.587009	0.747195	-0.811399	-0.586252	-0.743931	9.3028e-05	-2.55622	-1.35401	down	FAM122B	159090
11729681_a_at	0.724348	0.565334	0.761772	-0.799454	-0.565333	-0.645937	0.000120518	-2.5563	-1.35406	down	PHYH	5264
11763552_x_at	0.691886	0.559253	0.553618	-0.967615	-0.738826	-0.553618	0.000450331	-2.55786	-1.35494	down	FKBP9	11328
11751123_a_at	0.645266	0.72613	0.675146	-0.645266	-0.714375	-0.659989	1.76784e-06	-2.55866	-1.35539	down	CDC45	8318
11730759_s_at	0.683776	0.609209	0.735234	-0.609209	-0.790411	-0.642081	3.44386e-05	-2.56088	-1.35664	down	CRIPT	9419
11729382_a_at	0.815937	0.546201	0.819994	-0.546201	-0.693222	-0.650839	0.00017441	-2.56234	-1.35746	down	AK5	26289
11743168_at	0.603178	0.681044	0.605478	-0.915836	-0.674692	-0.603179	0.000155676	-2.56887	-1.36114	down	IDO1	3620
11721897_a_at	0.625203	0.683915	0.693884	-0.625203	-0.677201	-0.780598	1.11885e-05	-2.57042	-1.362	down	DHX58	79132
11717953_a_at	0.619136	0.751582	0.588496	-0.792707	-0.588496	-0.746064	6.80849e-05	-2.5707	-1.36216	down	DCPS	28960
11716500_a_at	0.610655	0.59028	0.858476	-0.59028	-0.604156	-0.835541	0.000313311	-2.57243	-1.36313	down	PIR	8544
11749400_a_at	0.619069	0.55982	0.741063	-0.55982	-0.794986	-0.818199	0.000156093	-2.57455	-1.36432	down	MIR3656	100500840 / 51399
11749400_a_at	0.619069	0.55982	0.741063	-0.55982	-0.794986	-0.818199	0.000156093	-2.57455	-1.36432	down	TRAPPC4	100500840 / 51399
11754584_a_at	0.728596	0.653328	0.708787	-0.695744	-0.659996	-0.653328	7.95438e-07	-2.57861	-1.36659	down	C12orf32	83695
11718515_a_at	0.711398	0.656146	0.697758	-0.678542	-0.656146	-0.701715	3.45905e-07	-2.57976	-1.36724	down	SQRDL	58472
11723957_x_at	0.790346	0.543712	0.971168	-0.543712	-0.671515	-0.583132	0.000454739	-2.58088	-1.36786	down	LSM5	23658
11759022_s_at	0.630667	0.605342	0.675531	-0.605342	-0.796715	-0.794026	3.30418e-05	-2.58329	-1.36921	down	ELK3	2004
11744236_a_at	0.894374	0.548909	0.947592	-0.580745	-0.548909	-0.588009	0.000401033	-2.58383	-1.36951	down	DDX60	55601
11758854_at	0.657207	0.754998	0.700032	-0.657207	-0.681531	-0.663184	1.23506e-06	-2.58719	-1.37139	down	ATL3	25923
11718469_s_at	0.711247	0.604672	0.820662	-0.666695	-0.604672	-0.712943	3.93179e-05	-2.59122	-1.37363	down	USP33	23032
11735118_at	0.55386	0.54105	0.96702	-0.727327	-0.54105	-0.795467	0.000988289	-2.59414	-1.37526	down	VAMP4	8674
11756820_a_at	0.641352	0.6867	0.788019	-0.641352	-0.683855	-0.68504	7.24226e-06	-2.59447	-1.37544	down	IFIT1	3434
11715818_at	0.655668	0.581629	0.699979	-0.581629	-0.765115	-0.850643	9.08653e-05	-2.59948	-1.37822	down	ZFP36L2	678
11755027_a_at	0.721561	0.600021	0.672433	-0.600021	-0.749547	-0.791961	3.51189e-05	-2.60001	-1.37851	down	TGFB1I1	7041
11738644_a_at	0.635934	0.588772	0.728592	-0.588772	-0.811646	-0.782924	7.0365e-05	-2.60066	-1.37888	down	STAMBPL1	57559
11727816_at	0.67796	0.590191	0.78814	-0.590191	-0.696978	-0.795331	7.45398e-05	-2.60196	-1.3796	down	UBASH3B	84959
11718364_a_at	0.53231	0.606536	0.630322	-1.14263	-0.53231	-0.696031	0.0017171	-2.60277	-1.38005	down	ST6GALNAC6	30815
11758649_s_at	0.589573	0.574175	0.768217	-0.574175	-0.668065	-0.967622	0.000500438	-2.60378	-1.38061	down	FBXW11	23291
11756474_a_at	0.567492	0.605877	0.658132	-0.567492	-0.822598	-0.924125	0.000225241	-2.60612	-1.38191	down	CPT1A	1374
11732625_a_at	0.803772	0.564875	0.717634	-0.564874	-0.710325	-0.786528	0.000131926	-2.6075	-1.38267	down	RIMS1	22999
11716849_s_at	0.779313	0.589925	0.907841	-0.664786	-0.589925	-0.616295	0.000129061	-2.60755	-1.3827	down	PREX1	57580
11726595_a_at	0.749209	0.617669	0.82159	-0.617669	-0.66227	-0.68371	2.50504e-05	-2.60998	-1.38404	down	DUT	1854
11745222_s_at	0.62312	0.609216	0.778553	-0.874218	-0.658494	-0.609215	0.000144733	-2.6104	-1.38427	down	ATP2C1	27032
11745016_a_at	0.71449	0.623138	0.720486	-0.855886	-0.623138	-0.629223	7.40914e-05	-2.61858	-1.38879	down	C1orf43	25912
11722423_a_at	0.611247	0.686263	0.630252	-0.611247	-0.835153	-0.79526	4.37268e-05	-2.62044	-1.38981	down	NEDD4L	23327
11760254_at	0.58408	0.614885	0.834697	-0.841494	-0.71492	-0.58408	0.000212311	-2.6233	-1.39139	down	IFI44	10561
11732447_x_at	0.527277	0.673524	0.819105	-0.527277	-0.873163	-0.763065	0.000458393	-2.62892	-1.39447	down	EXOG	9941
11722272_at	0.662551	0.5516	0.770216	-0.886307	-0.5516	-0.764811	0.000277423	-2.63115	-1.39569	down	MSANTD4	84437
11715587_at	0.69206	0.690125	0.696727	-0.690125	-0.70413	-0.723642	1.51318e-08	-2.63707	-1.39894	down	MAPRE1	22919
11730264_a_at	0.688642	0.739242	0.686048	-0.690514	-0.686048	-0.710484	1.97791e-07	-2.63961	-1.40033	down	FAM83D	81610
11723722_s_at	0.800461	0.566746	0.97225	-0.705647	-0.590447	-0.566745	0.000362205	-2.64042	-1.40077	down	SLAIN2	57606
11727489_a_at	0.648514	0.674177	0.676534	-0.648514	-0.758252	-0.796488	6.48532e-06	-2.64053	-1.40083	down	KIF11	3832
11726003_a_at	0.70107	0.581604	0.904127	-0.813785	-0.581604	-0.622086	0.00029051	-2.64162	-1.40143	down	KRCC1	51315
11735116_a_at	0.683909	0.624427	0.652867	-0.926946	-0.696334	-0.624427	0.000111818	-2.64445	-1.40297	down	MET	4233
11754980_a_at	0.575043	0.526665	0.789546	-0.526665	-0.887399	-0.910049	0.000689618	-2.6484	-1.40512	down	SMARCD3	6604
11729976_a_at	0.659409	0.634429	0.845663	-0.634428	-0.688739	-0.757469	4.89794e-05	-2.65132	-1.40671	down	PTPRN2	5799
11733464_at	0.788032	0.637403	0.568711	-0.568711	-0.894673	-0.768274	0.000254093	-2.6548	-1.4086	down	XDH	7498
11723145_a_at	1.01479	0.558016	0.827087	-0.673944	-0.607392	-0.558016	0.00049486	-2.66306	-1.41308	down	RANBP17	64901
11717220_at	0.747089	0.571868	0.887027	-0.603605	-0.571867	-0.857902	0.000388271	-2.66312	-1.41312	down	NFIB	4781
11724571_at	0.752527	0.642207	0.728555	-0.642207	-0.718607	-0.758903	7.82636e-06	-2.66537	-1.41434	down	APPBP2	10513
11733129_a_at	0.904576	0.50942	1.05317	-0.545708	-0.50942	-0.722754	0.0012748	-2.66663	-1.41502	down	ZNF187	7741
11718604_a_at	0.586774	0.579876	0.757613	-0.579876	-0.943618	-0.800942	0.000302066	-2.66888	-1.41623	down	C7orf41	222166
11746244_a_at	0.669976	0.744106	0.54012	-1.0028	-0.757094	-0.54012	0.000634769	-2.67228	-1.41807	down	IL17RC	84818
11757784_s_at	0.672023	0.671759	0.725516	-0.671759	-0.754541	-0.763151	2.00916e-06	-2.67508	-1.41958	down	RPL22	6146
11721656_s_at	0.613411	0.598062	0.809553	-0.598062	-0.80109	-0.843316	0.000152787	-2.67802	-1.42116	down	CISD2	493856
11715813_at	0.733655	0.631808	0.811035	-0.804846	-0.656259	-0.631808	4.53048e-05	-2.68168	-1.42314	down	HIGD1A	25994
11741174_s_at	0.69393	0.698156	0.723314	-0.712342	-0.748475	-0.69393	1.69561e-07	-2.68214	-1.42338	down	PKIA	5569
11719488_at	0.634512	0.648046	0.854072	-0.763099	-0.634512	-0.738197	6.21213e-05	-2.68356	-1.42415	down	EDNRA	1909
11753593_a_at	0.673231	0.645356	0.630692	-1.03514	-0.662452	-0.630692	0.000397842	-2.68674	-1.42586	down	LETMD1	25875
11743661_a_at	0.628669	0.585304	0.824105	-1.04408	-0.585304	-0.611932	0.00100388	-2.68787	-1.42646	down	MBNL1	4154
11743651_a_at	0.662914	0.688972	0.667095	-0.878701	-0.662914	-0.719878	2.55939e-05	-2.68854	-1.42683	down	DEK	7913
11724647_at	0.685626	0.77497	0.65132	-0.677169	-0.841228	-0.65132	3.40921e-05	-2.68926	-1.42721	down	VANGL1	81839
11735329_a_at	0.661734	0.623041	0.782538	-0.623041	-0.810915	-0.782117	4.63671e-05	-2.69035	-1.4278	down	CD47	961
11729941_at	0.94624	0.482563	1.25311	-0.600276	-0.52095	-0.482563	0.00323802	-2.69179	-1.42857	down	TMEM56	148534
11741546_a_at	0.617516	0.641431	0.689546	-0.965648	-0.617516	-0.755744	0.000158815	-2.69285	-1.42913	down	ECHDC1	55862
11722871_a_at	0.739584	0.657812	0.865496	-0.709078	-0.657812	-0.663757	2.15948e-05	-2.69667	-1.43118	down	DYNC2H1	79659
11755684_s_at	0.702904	0.686548	0.800658	-0.686548	-0.710901	-0.706449	2.49961e-06	-2.69696	-1.43134	down	CMPK1	51727
11727035_at	0.702042	0.719702	0.699535	-0.754827	-0.724004	-0.699535	1.24606e-07	-2.70048	-1.43322	down	USP11	8237
11731779_a_at	0.772743	0.552388	1.02324	-0.702783	-0.552388	-0.697025	0.000581821	-2.70106	-1.43352	down	C11orf70	85016
11728864_at	0.790276	0.642541	0.784677	-0.738328	-0.706235	-0.642541	1.3719e-05	-2.70357	-1.43487	down	GINS1	9837
11752754_s_at	0.782673	0.680903	0.627726	-0.953884	-0.627726	-0.634855	0.000251152	-2.70555	-1.43592	down	SDC1	6382
11731755_a_at	0.840639	0.467485	1.11194	-0.686749	-0.734109	-0.467485	0.00214853	-2.70595	-1.43613	down	SYTL2	54843
11746463_a_at	0.683544	0.702489	0.657093	-0.657093	-0.702951	-0.906782	5.07581e-05	-2.70692	-1.43665	down	IL6	3569
11720135_a_at	0.684489	0.702033	0.676788	-0.778264	-0.792472	-0.676788	2.67818e-06	-2.70747	-1.43694	down	PROS1	5627
11723789_a_at	0.688351	0.671281	0.71698	-0.671281	-0.81988	-0.752459	5.67333e-06	-2.71335	-1.44008	down	FAM167A	83648
11748905_a_at	0.750328	0.585155	0.885563	-0.835028	-0.585156	-0.683271	0.000219564	-2.71603	-1.4415	down	CTHRC1	115908
11750774_x_at	0.640431	0.671419	0.9398	-0.726474	-0.640431	-0.714965	0.000127307	-2.7217	-1.44451	down	FBXO27	126433
11758737_s_at	0.685218	0.71587	0.797265	-0.685796	-0.685218	-0.765411	4.56878e-06	-2.72249	-1.44493	down	PGRMC2	100652849 / 100653110 / 10424
11758737_s_at	0.685218	0.71587	0.797265	-0.685796	-0.685218	-0.765411	4.56878e-06	-2.72249	-1.44493	down	LOC100653110	100652849 / 100653110 / 10424
11758737_s_at	0.685218	0.71587	0.797265	-0.685796	-0.685218	-0.765411	4.56878e-06	-2.72249	-1.44493	down	LOC100652849	100652849 / 100653110 / 10424
11736745_a_at	0.627944	0.650375	0.655671	-0.627943	-0.935756	-0.841585	9.3401e-05	-2.72532	-1.44643	down	ZBTB20	26137
11755837_a_at	0.641924	0.606169	0.729922	-0.606169	-0.799114	-0.960626	0.000184637	-2.72825	-1.44797	down	ARHGEF5	7984
11723044_at	0.686713	0.669633	0.839114	-0.696648	-0.669633	-0.785493	2.28778e-05	-2.73034	-1.44908	down	SMAD1	4086
11725722_at	0.785923	0.60656	0.953535	-0.624545	-0.60656	-0.775039	0.000216158	-2.73345	-1.45072	down	ATAD2	29028
11745421_a_at	0.642104	0.60522	0.755852	-0.605219	-0.738595	-1.00713	0.000330252	-2.73468	-1.45137	down	BID	637
11728745_at	0.774565	0.666272	0.704443	-0.666272	-0.78301	-0.787795	8.73051e-06	-2.75258	-1.46079	down	C4orf46	201725
11749936_a_at	0.823263	0.650012	0.780786	-0.829779	-0.650011	-0.653023	5.02673e-05	-2.75546	-1.46229	down	HDAC8	55869
11756004_s_at	0.763345	0.642403	0.804295	-0.781497	-0.642403	-0.754177	2.25231e-05	-2.75625	-1.46271	down	DHRS4	10901 / 317749 / 728635
11756004_s_at	0.763345	0.642403	0.804295	-0.781497	-0.642403	-0.754177	2.25231e-05	-2.75625	-1.46271	down	DHRS4L2	10901 / 317749 / 728635
11756004_s_at	0.763345	0.642403	0.804295	-0.781497	-0.642403	-0.754177	2.25231e-05	-2.75625	-1.46271	down	DHRS4L1	10901 / 317749 / 728635
11723534_at	0.81913	0.67337	0.861207	-0.677074	-0.687178	-0.67337	1.37151e-05	-2.75829	-1.46378	down	BRMS1L	84312
11721815_a_at	0.588861	0.662639	0.732105	-0.588861	-0.985277	-0.837736	0.000283117	-2.76094	-1.46516	down	FAIM3	9214
11721076_at	0.749048	0.665614	0.725737	-0.665614	-0.798718	-0.798718	8.57726e-06	-2.76603	-1.46782	down	MTCH2	23788
11759310_at	0.765675	0.565773	0.92582	-0.565773	-0.866026	-0.726864	0.000408073	-2.77402	-1.47198	down	FAM171B	165215
11727156_a_at	0.767309	0.666306	0.747827	-0.666306	-0.737106	-0.832084	1.3464e-05	-2.77466	-1.47231	down	TRIOBP	11078
11755755_a_at	0.609548	0.670371	0.846747	-0.609548	-0.976646	-0.722149	0.000339003	-2.78627	-1.47834	down	DDX26B	203522
11724818_a_at	0.645217	0.629922	0.821079	-0.629922	-0.844707	-0.864683	0.000108019	-2.78661	-1.47851	down	SH3KBP1	30011
11722614_a_at	0.601334	0.66413	0.838556	-0.601335	-1.04317	-0.689786	0.00063181	-2.7884	-1.47944	down	CYP2J2	1573
11744608_a_at	0.71494	0.687799	0.733109	-0.687799	-0.759248	-0.858231	8.47499e-06	-2.79021	-1.48038	down	PARP3	10039
11745234_a_at	0.747276	0.623317	0.854857	-0.763411	-0.836191	-0.623317	8.49332e-05	-2.79489	-1.48279	down	PTPLAD2	401494
11736662_a_at	0.685942	0.566179	1.1844	-0.714022	-0.741593	-0.566179	0.00165342	-2.80132	-1.48611	down	CADPS2	93664
11736492_a_at	0.825889	0.558219	0.921746	-0.802993	-0.558219	-0.792595	0.000386348	-2.80219	-1.48655	down	DAZAP2	9802
11751418_a_at	0.506427	0.97039	0.962092	-0.506427	-0.770875	-0.750489	0.00105271	-2.80675	-1.4889	down	PSD4	23550
11731751_at	0.639208	0.631841	0.638721	-0.631841	-1.12576	-0.808908	0.000496222	-2.81297	-1.49209	down	RNF213	57674
11723367_a_at	0.619381	0.6377	0.661188	-0.619381	-0.853578	-1.08636	0.000384436	-2.81382	-1.49253	down	RAB26	25837
11722912_at	0.692442	0.687245	0.786301	-0.687246	-0.788271	-0.836688	1.05936e-05	-2.81421	-1.49273	down	USP13	8975
11740957_x_at	0.834341	0.674682	0.708342	-0.674682	-0.812199	-0.795725	2.10498e-05	-2.82841	-1.49999	down	SLC2A6	11182
11722215_at	0.818303	0.646559	0.784578	-0.714866	-0.890973	-0.646559	7.50883e-05	-2.82963	-1.50061	down	POLE4	56655
11721867_a_at	0.756439	0.574427	0.733866	-1.16552	-0.701071	-0.574427	0.00134685	-2.83218	-1.50191	down	GNPDA2	132789
11717426_a_at	0.809614	0.673207	0.836439	-0.673207	-0.692165	-0.830087	2.87967e-05	-2.83806	-1.50491	down	CHMP3	100526767 / 51652
11717426_a_at	0.809614	0.673207	0.836439	-0.673207	-0.692165	-0.830087	2.87967e-05	-2.83806	-1.50491	down	RNF103-CHMP3	100526767 / 51652
11753714_a_at	0.776024	0.65154	0.711399	-0.65154	-0.840849	-0.897547	5.27347e-05	-2.84738	-1.50963	down	HBE1	3046
11716733_at	0.671153	0.757395	0.868595	-0.811911	-0.671154	-0.751393	2.75869e-05	-2.84915	-1.51053	down	IRF1	3659
11741562_a_at	0.756045	0.677247	0.785932	-0.677247	-0.809839	-0.832411	1.30582e-05	-2.85385	-1.51291	down	MME	4311
11720469_a_at	0.961946	0.631085	0.857665	-0.693561	-0.631086	-0.765434	0.000135074	-2.8552	-1.51359	down	TSTD1	100131187
11741911_a_at	0.894117	0.586591	0.728104	-0.984372	-0.586591	-0.761354	0.000481133	-2.85543	-1.51371	down	GBP3	2635
11733936_a_at	0.886142	0.537855	1.05816	-0.785708	-0.537855	-0.74147	0.000895057	-2.85943	-1.51573	down	PAIP1	10605
11759484_s_at	0.692125	0.691307	0.740563	-0.691307	-0.782375	-0.950351	4.04759e-05	-2.85999	-1.51601	down	STAG1	10274
11719411_at	0.747437	0.736679	0.808582	-0.786732	-0.736679	-0.747976	5.97361e-07	-2.87062	-1.52136	down	RAB32	10981
11730774_at	0.802185	0.696602	0.782772	-0.696602	-0.775037	-0.814901	5.66528e-06	-2.87328	-1.5227	down	TMEM14A	28978
11759599_at	0.764802	0.633194	1.13315	-0.764587	-0.633194	-0.661418	0.000588714	-2.88809	-1.53012	down	PNISR	25957
11722503_at	0.720881	0.662227	0.884466	-0.851831	-0.662227	-0.822393	6.58939e-05	-2.89723	-1.53468	down	ITGB8	3696
11720788_at	0.803748	0.729469	0.734729	-0.729468	-0.752268	-0.860711	5.22976e-06	-2.9015	-1.5368	down	ASF1A	25842
11716507_at	0.850174	0.668702	0.946198	-0.668702	-0.676508	-0.801155	7.51342e-05	-2.9022	-1.53715	down	CUL3	8452
11720784_a_at	0.713743	0.733631	0.925155	-0.755518	-0.713743	-0.7804	2.54322e-05	-2.90942	-1.54073	down	ACTL6A	86
11758369_x_at	0.853548	0.651974	1.06898	-0.674211	-0.724658	-0.651973	0.000227951	-2.91153	-1.54178	down	HLA-DPB1	3115
11752930_a_at	0.99976	0.596269	0.693399	-0.885362	-0.596268	-0.855325	0.000535904	-2.91224	-1.54213	down	GBP1	2633
11728400_at	0.904287	0.621227	1.07142	-0.677323	-0.621227	-0.73548	0.00033829	-2.91532	-1.54366	down	MDFIC	29969
11730806_at	0.632581	0.867118	0.835858	-0.632581	-0.686232	-0.977818	0.00028811	-2.91615	-1.54406	down	BTN3A2	11118
11746617_a_at	0.824004	0.652408	1.02287	-0.673739	-0.652408	-0.807077	0.000193436	-2.91636	-1.54417	down	CNOT6	57472
11720224_a_at	0.669058	0.846903	0.726733	-0.669057	-0.886194	-0.837375	5.15964e-05	-2.91826	-1.54511	down	TBC1D1	23216
11748362_s_at	0.731094	0.782737	0.807495	-0.731094	-0.814698	-0.768357	1.24964e-06	-2.91836	-1.54516	down	ABCC3	8714
11717699_a_at	0.676792	0.671524	0.87668	-0.671524	-0.715953	-1.0314	0.000301372	-2.92403	-1.54796	down	DCAF8	50717
11721145_s_at	0.778041	0.690038	0.900406	-0.690038	-0.715791	-0.882497	5.4848e-05	-2.93278	-1.55227	down	MKI67	4288
11755974_s_at	0.72617	0.765873	0.712558	-0.712559	-0.887821	-0.852354	9.95559e-06	-2.93314	-1.55244	down	TUBB4B	10383
11727972_a_at	0.80433	0.66409	0.993363	-0.882338	-0.66409	-0.670784	0.000197725	-2.94785	-1.55967	down	CENPN	55839
11755818_a_at	0.715067	0.713685	0.937898	-0.835653	-0.713685	-0.774074	4.54794e-05	-2.9554	-1.56335	down	FYCO1	79443
11750623_a_at	0.665258	0.746946	0.827571	-0.665258	-0.756459	-1.03132	0.000197144	-2.95728	-1.56427	down	FILIP1L	11259
11733450_a_at	0.792666	0.687632	0.756988	-0.734199	-0.687632	-1.03393	0.000156757	-2.95744	-1.56435	down	SLFN11	91607
11724923_at	1.04548	0.644892	0.985394	-0.659307	-0.713861	-0.644892	0.000245451	-2.95797	-1.56461	down	PPP1R9A	55607
11756884_a_at	0.799688	0.693931	0.872753	-0.693931	-0.85122	-0.782455	2.24565e-05	-2.95808	-1.56466	down	C15orf52	388115
11717340_at	0.763554	0.744971	0.611043	-0.611043	-0.970847	-1.00628	0.000313822	-2.9675	-1.56925	down	PTGFRN	5738
11743046_a_at	0.707803	0.735887	0.706186	-0.706186	-0.960568	-0.891488	3.34416e-05	-2.96776	-1.56937	down	FLOT1	10211
11718217_at	0.738291	0.732348	0.764737	-0.732348	-0.944278	-0.809482	1.4979e-05	-2.97693	-1.57383	down	RAB22A	57403
11741504_a_at	0.69085	0.634609	1.19839	-0.675276	-0.634609	-0.890887	0.00130539	-2.97909	-1.57487	down	NREP	9315
11718779_at	0.82533	0.776287	0.72061	-0.72061	-0.807435	-0.87884	8.7218e-06	-2.98219	-1.57637	down	S100A2	6273
11722980_a_at	0.781859	0.695075	0.916062	-0.791861	-0.695076	-0.858391	3.85858e-05	-2.98854	-1.57944	down	F8	2157
11719096_at	0.81857	0.603099	0.875958	-0.977953	-0.603099	-0.868851	0.00033841	-2.9949	-1.58251	down	CYB5B	80777
11717561_s_at	0.820432	0.726505	0.892481	-0.773738	-0.726505	-0.819619	8.63596e-06	-3.00305	-1.58643	down	DTX3L	151636
11717900_at	0.748514	0.687669	0.922706	-0.687669	-0.841557	-0.876713	6.40106e-05	-3.0069	-1.58828	down	ASF1B	55723
11733023_s_at	0.75394	0.73292	0.825429	-0.96023	-0.73292	-0.767493	3.08644e-05	-3.01253	-1.59098	down	BTG1	694
11741276_s_at	0.685345	0.640027	1.18031	-0.820924	-0.813116	-0.640027	0.00095504	-3.01728	-1.59325	down	TMEM144	55314
11730647_at	0.784395	0.666637	0.809248	-1.01701	-0.839336	-0.666637	0.000133128	-3.01973	-1.59442	down	SIRPD	128646
11763186_at	0.711657	0.623831	1.24173	-0.772304	-0.623831	-0.812026	0.00137323	-3.02121	-1.59513	down	CASP1	834
11729308_at	0.605727	0.638138	1.04282	-0.90005	-0.999692	-0.605727	0.000963583	-3.02595	-1.59739	down	CLMP	79827
11725831_at	0.755176	0.66555	0.989015	-0.812958	-0.913324	-0.66555	0.000184549	-3.03253	-1.60052	down	OTUB2	78990
11726104_a_at	0.78596	0.702261	0.874343	-0.808889	-0.702261	-0.935216	4.37482e-05	-3.03769	-1.60298	down	PPP2R3A	5523
11749121_a_at	1.00056	0.856453	0.666258	-0.666258	-0.889904	-0.735874	0.000164714	-3.04218	-1.6051	down	IFNAR2	3455
11733034_s_at	0.806651	0.741281	0.778102	-0.741281	-0.831613	-0.917716	7.81209e-06	-3.04311	-1.60555	down	LOC100289196	100289196 / 100508939 / 647087
11733034_s_at	0.806651	0.741281	0.778102	-0.741281	-0.831613	-0.917716	7.81209e-06	-3.04311	-1.60555	down	LOC100508939	100289196 / 100508939 / 647087
11736113_at	0.778443	0.920837	0.746129	-0.746129	-0.780486	-0.8651	1.49821e-05	-3.05755	-1.61238	down	ARHGAP18	93663
11751335_a_at	0.872469	0.811114	0.653322	-1.06197	-0.786335	-0.653323	0.000297047	-3.05855	-1.61285	down	MKRN1	23608
11745327_a_at	0.893049	0.593287	0.954467	-1.2043	-0.610676	-0.593287	0.00215111	-3.06599	-1.61635	down	ARL13B	200894
11719476_at	0.837093	0.749737	0.89963	-0.749737	-0.813194	-0.799698	4.47152e-06	-3.06601	-1.61636	down	FAM210B	116151
11743730_at	0.693796	0.639702	0.586656	-0.586656	-1.19566	-1.15067	0.00123038	-3.06888	-1.61771	down	TNFSF10	8743
11718118_s_at	0.770135	0.80066	0.89889	-0.770135	-0.813963	-0.806453	2.48262e-06	-3.07392	-1.62008	down	CFL2	1073
11727094_at	0.812455	0.717979	0.907796	-0.717979	-0.776439	-0.929881	4.17918e-05	-3.07555	-1.62084	down	TMEM19	55266
11739965_a_at	0.837136	0.646518	0.855424	-1.01345	-0.872949	-0.646519	0.00020924	-3.08228	-1.624	down	GPR39	2863
11751302_a_at	0.753198	0.750407	0.748808	-1.07942	-0.748808	-0.79673	9.46892e-05	-3.08611	-1.62579	down	TWF1	5756
11730180_s_at	0.823448	0.716103	0.94364	-0.756408	-0.716103	-0.928492	6.12587e-05	-3.09098	-1.62806	down	KDSR	2531
11733240_at	0.686808	0.682281	0.911736	-0.682281	-0.986918	-0.94124	0.000177713	-3.09603	-1.63042	down	IRAK2	3656
11736055_at	0.835012	0.731385	0.752494	-0.731386	-0.98916	-0.852603	3.57437e-05	-3.09659	-1.63068	down	C10orf32	119032
11756164_s_at	0.743715	0.793891	0.848384	-0.743715	-0.830972	-0.937757	1.37859e-05	-3.10117	-1.63281	down	ADIPOR2	79602
11756203_x_at	0.727839	0.778802	0.806231	-0.727839	-0.959551	-0.898446	2.37011e-05	-3.10136	-1.6329	down	KIAA1143	57456
11751215_a_at	0.786095	0.636672	0.855023	-1.10467	-0.886516	-0.636672	0.000399675	-3.10634	-1.63521	down	SLAIN1	122060
11735434_a_at	0.808326	0.71514	0.860455	-0.770535	-0.71514	-1.04364	0.000118827	-3.11179	-1.63775	down	GPR158	57512
11723815_at	0.890009	0.875113	0.713107	-0.963577	-0.763045	-0.713107	6.67899e-05	-3.11519	-1.63932	down	ARHGAP29	9411
11755310_s_at	0.68595	0.685393	0.763692	-0.685393	-1.10777	-0.997766	0.000220493	-3.12095	-1.64199	down	ACOT2	10965 / 641371
11755310_s_at	0.68595	0.685393	0.763692	-0.685393	-1.10777	-0.997766	0.000220493	-3.12095	-1.64199	down	ACOT1	10965 / 641371
11723096_a_at	0.67908	0.728205	0.818808	-0.67908	-0.917998	-1.11959	0.000249375	-3.13309	-1.64759	down	CYLD	1540
11719253_at	0.77436	0.681906	0.94723	-0.681905	-0.845662	-1.02513	0.000195225	-3.14283	-1.65206	down	CDK19	23097
11717871_s_at	0.720427	0.894001	0.738793	-0.720427	-0.914886	-0.969458	6.0182e-05	-3.14414	-1.65266	down	KANK2	25959
11723592_at	0.959631	0.651463	1.09103	-0.745226	-0.651463	-0.883887	0.000347133	-3.16214	-1.6609	down	LRRC8C	84230
11744915_a_at	0.911604	0.7287	0.773038	-0.828344	-0.7287	-1.01309	7.65578e-05	-3.16271	-1.66116	down	NEGR1	257194
11734534_s_at	0.915332	0.637128	1.26974	-0.790424	-0.742968	-0.637128	0.000909944	-3.16947	-1.66424	down	MFSD6	54842
11724689_a_at	0.826612	0.790065	0.82394	-0.790065	-0.912905	-0.861478	1.52783e-06	-3.17852	-1.66836	down	CD58	965
11716804_at	0.850432	0.785706	0.949197	-0.825749	-0.813849	-0.785707	4.41775e-06	-3.18262	-1.67021	down	PLEKHA2	59339
11717522_at	0.919495	0.715905	0.902834	-0.899725	-0.715905	-0.868338	4.2017e-05	-3.19113	-1.67407	down	TMEM50B	757
11730778_a_at	0.91791	0.68155	1.06244	-0.924981	-0.68155	-0.76135	0.000222144	-3.19672	-1.67659	down	HSD17B11	51170
11716640_a_at	0.736992	0.755361	0.820565	-0.736992	-0.997859	-0.985567	4.59768e-05	-3.19935	-1.67778	down	PSMB10	5699
11716835_a_at	0.868563	0.813884	0.814462	-0.827029	-0.907002	-0.813884	1.03371e-06	-3.20785	-1.68161	down	DHRS3	9249
11742881_s_at	0.860962	0.800119	0.941462	-0.803634	-0.845414	-0.800118	2.64606e-06	-3.21296	-1.6839	down	UBE2B	7320
11716167_a_at	0.722682	0.818703	1.07239	-0.722682	-0.930461	-0.790395	0.000153603	-3.21713	-1.68577	down	MX1	4599
11732261_a_at	0.7562	0.881932	0.746941	-0.871	-0.746941	-1.05659	7.23186e-05	-3.21882	-1.68653	down	RRAGB	10325
11720456_at	0.819464	0.804031	1.00509	-0.827579	-0.811688	-0.804031	1.29595e-05	-3.22797	-1.69063	down	CAPRIN1	4076
11749348_a_at	0.762472	0.984511	0.739965	-0.959299	-0.892933	-0.739965	7.57498e-05	-3.23339	-1.69305	down	SLC25A12	8604
11722864_at	0.81171	0.800413	0.84351	-0.800414	-0.914324	-0.928082	2.32936e-06	-3.24785	-1.69948	down	NETO2	81831
11733923_a_at	0.890925	0.682914	0.734565	-0.682914	-1.15073	-0.958758	0.000340666	-3.24962	-1.70027	down	CROT	54677
11729258_at	0.953921	0.694324	1.14267	-0.874024	-0.694324	-0.754104	0.000263382	-3.25906	-1.70446	down	MNS1	55329
11724325_a_at	0.883151	0.716624	1.14946	-0.902078	-0.716624	-0.747744	0.000249867	-3.2608	-1.70523	down	RABGAP1L	9910
11746248_x_at	0.941717	0.68866	0.840198	-1.04356	-0.913383	-0.68866	0.000178372	-3.26118	-1.70539	down	MANSC1	54682
11720209_at	0.848547	0.833005	0.884226	-0.833005	-0.882632	-0.852391	1.34334e-07	-3.27449	-1.71127	down	IRF9	10379
11761703_s_at	0.871843	0.802653	0.850278	-0.850278	-0.802653	-0.968514	5.58726e-06	-3.28389	-1.71541	down	DNAJA1	3301
11749789_a_at	0.794114	0.711237	1.09128	-0.711236	-0.963359	-0.879239	0.000234153	-3.28711	-1.71682	down	TP53I3	9540
11728289_a_at	0.792911	0.819576	0.884412	-0.792911	-0.888292	-0.972468	8.05435e-06	-3.2872	-1.71686	down	TBC1D2	55357
11744272_a_at	0.749337	0.859319	0.833225	-0.749337	-0.996255	-0.969816	3.53071e-05	-3.2923	-1.7191	down	NCAPD2	9918
11727023_at	0.80197	0.822311	0.967515	-0.801971	-0.878252	-0.921105	1.02343e-05	-3.31967	-1.73104	down	TMEM64	169200
11744482_a_at	0.766493	0.879696	0.811362	-0.766494	-0.974755	-0.99717	2.75726e-05	-3.32186	-1.73199	down	TMEM246	84302
11729526_a_at	0.817331	0.790253	0.781089	-1.05515	-0.971984	-0.781089	2.947e-05	-3.32257	-1.7323	down	SLC37A2	219855
11732331_s_at	0.796328	0.811726	0.815583	-0.796328	-1.06941	-0.928167	2.52814e-05	-3.33846	-1.73918	down	ARL4C	10123
11731351_at	0.687829	0.932501	1.21678	-0.921597	-0.776074	-0.687829	0.000482235	-3.34237	-1.74087	down	NF1	4763
11742925_a_at	0.901652	0.865775	0.820209	-0.908448	-0.820209	-0.917062	1.47866e-06	-3.35067	-1.74445	down	LAMTOR1	55004
11747210_a_at	0.936957	0.781227	0.953166	-0.8975	-0.781227	-0.899383	1.30116e-05	-3.36316	-1.74982	down	SRI	6717
11732542_at	0.89603	0.725944	1.06377	-0.725944	-0.920205	-0.925057	0.000117829	-3.36899	-1.75232	down	TRIM7	81786
11720782_a_at	0.80634	0.861445	0.663895	-1.06971	-0.663894	-1.20764	0.000534262	-3.38145	-1.75764	down	CDK2	1017
11720552_a_at	0.792974	0.970668	0.869117	-0.86301	-0.984458	-0.792974	2.07262e-05	-3.38166	-1.75773	down	IFFO1	25900
11743747_a_at	0.915078	0.726323	1.18817	-0.726323	-0.808628	-0.91788	0.000264518	-3.38886	-1.7608	down	PHKA1	5255
11717113_a_at	0.885472	0.876673	0.853794	-0.86151	-0.963619	-0.853794	1.11e-06	-3.39863	-1.76495	down	ETHE1	23474
11723950_a_at	0.877558	0.793642	1.01606	-0.981495	-0.793642	-0.840287	3.30842e-05	-3.40478	-1.76756	down	PBK	55872
11728302_at	0.914596	0.796087	0.982695	-0.961369	-0.867194	-0.796088	1.66488e-05	-3.41687	-1.77268	down	TGFA	7039
11721460_s_at	1.00231	0.734695	1.27082	-0.734695	-0.842916	-0.739922	0.000363937	-3.42266	-1.77512	down	TAPBPL	55080
11732921_at	0.876864	0.801217	1.09869	-0.866856	-0.801217	-0.880773	4.35753e-05	-3.42287	-1.77521	down	C3orf72	401089
11731892_a_at	0.802246	0.66076	1.03162	-1.17796	-0.998934	-0.66076	0.000672643	-3.42814	-1.77743	down	MACROD2	140733
11736813_at	0.998175	0.750982	1.02287	-0.750982	-0.921361	-0.891592	6.21916e-05	-3.43106	-1.77865	down	PDCD1LG2	80380
11743965_s_at	1.04666	0.807155	0.954802	-0.900184	-0.840308	-0.807155	1.83518e-05	-3.44719	-1.78542	down	LOC100506065	100506065 / 51148
11743965_s_at	1.04666	0.807155	0.954802	-0.900184	-0.840308	-0.807155	1.83518e-05	-3.44719	-1.78542	down	CERCAM	100506065 / 51148
11716585_a_at	0.829136	0.850679	0.828584	-0.828584	-1.00059	-1.02782	9.04333e-06	-3.45447	-1.78846	down	PDZD11	51248
11726247_s_at	0.927566	0.727442	1.15959	-0.727442	-0.851909	-0.977817	0.000242308	-3.45956	-1.79059	down	PARP1	142
11722592_at	0.859917	0.79028	0.926658	-1.16849	-0.79028	-0.838191	0.000138833	-3.4612	-1.79127	down	BCAP29	55973
11744715_a_at	0.968821	0.80687	1.13132	-0.845484	-0.80687	-0.832324	4.47342e-05	-3.47552	-1.79723	down	SLC38A6	145389
11719588_a_at	0.867962	0.708185	1.1109	-1.17713	-0.708185	-0.827824	0.000599353	-3.48235	-1.80006	down	OAS1	4938
11740203_a_at	0.929499	0.786741	0.992014	-0.969315	-0.948864	-0.786741	2.75403e-05	-3.49282	-1.80439	down	C10orf32-AS3MT	100528007 / 119032
11739828_s_at	0.870783	0.848407	0.996004	-0.848406	-0.873678	-0.982783	8.10808e-06	-3.49838	-1.80669	down	CYS1	192668
11739763_a_at	0.741591	0.763904	0.896537	-0.741592	-0.994107	-1.29744	0.000417379	-3.51061	-1.81172	down	GINS3	64785
11733181_at	0.880813	0.78397	1.02576	-0.78397	-0.878924	-1.11743	0.000115003	-3.53969	-1.82362	down	ETV1	2115
11726333_s_at	0.830112	0.723804	0.857893	-0.723804	-1.2213	-1.11908	0.000313583	-3.54389	-1.82533	down	LEF1	51176
11734117_a_at	0.863303	0.924349	0.927589	-0.987471	-0.914931	-0.863302	1.61399e-06	-3.54794	-1.82698	down	BTN3A3	10384
11729173_a_at	0.848807	0.955088	0.884001	-0.848808	-0.882284	-1.07353	1.82296e-05	-3.55744	-1.83084	down	SKA2	348235
11731284_a_at	0.73888	0.85298	1.21459	-0.73888	-0.927987	-1.02192	0.00038161	-3.55968	-1.83175	down	NR2E3	10002
11724682_s_at	0.926406	0.862825	0.962202	-0.862825	-0.904608	-0.979439	2.13556e-06	-3.5622	-1.83277	down	TGFBR2	7048
11726372_a_at	0.975565	0.830897	0.926472	-0.999491	-0.830897	-0.944108	9.53123e-06	-3.56972	-1.83581	down	STAU2	27067
11721303_at	0.897045	0.777802	1.05219	-0.777801	-1.11472	-0.896026	0.000131101	-3.57646	-1.83853	down	CLEC2B	9976
11720866_a_at	0.851865	0.915047	1.04631	-0.851865	-0.868935	-0.995356	1.46025e-05	-3.58786	-1.84313	down	EIF2C1	26523
11752820_a_at	0.865818	0.914401	1.05739	-0.877762	-0.958157	-0.865818	8.8038e-06	-3.59614	-1.84645	down	PID1	55022
11742699_a_at	0.989604	0.930345	0.886854	-0.886854	-0.905341	-0.956222	8.82657e-07	-3.60935	-1.85174	down	C1R	715
11732901_a_at	0.876375	0.90668	0.956483	-0.90025	-0.876375	-1.05017	6.17268e-06	-3.61863	-1.85544	down	APOBEC3A_B	100913187 / 200315 / 9582
11732901_a_at	0.876375	0.90668	0.956483	-0.90025	-0.876375	-1.05017	6.17268e-06	-3.61863	-1.85544	down	APOBEC3A	100913187 / 200315 / 9582
11732299_at	0.940066	0.798309	1.19845	-0.798309	-0.976134	-0.871198	0.000130196	-3.63214	-1.86082	down	KIAA1715	80856
11732902_x_at	0.905242	0.895154	0.924008	-0.948374	-0.895154	-1.03796	1.60259e-06	-3.65186	-1.86863	down	APOBEC3B	9582
11719242_s_at	0.979337	0.892507	0.970151	-0.892507	-0.897928	-0.978489	1.14657e-06	-3.6561	-1.87031	down	CAMK2N1	55450
11726364_x_at	1.0205	0.913097	0.873642	-0.94338	-0.989534	-0.873642	4.55616e-06	-3.65853	-1.87127	down	OASL	8638
11749233_s_at	0.902065	0.832394	0.97836	-1.19338	-0.832394	-0.880809	0.000100722	-3.66328	-1.87313	down	NAP1L1	4673
11729314_a_at	0.859001	0.8414	0.928385	-0.8414	-0.930406	-1.22861	9.78812e-05	-3.67158	-1.8764	down	PRKAA1	5562
11744242_a_at	0.885419	0.843262	1.27748	-0.852432	-0.930701	-0.843262	0.000183915	-3.67443	-1.87752	down	ANKRD29	147463
11743051_s_at	0.865166	0.913415	1.10894	-0.918192	-0.865165	-0.967533	1.96317e-05	-3.6794	-1.87947	down	CDKN2C	1031
11744219_at	0.938259	0.920183	0.927713	-0.980155	-0.920183	-0.952719	5.16456e-08	-3.68008	-1.87974	down	G0S2	50486
11757619_x_at	0.845166	0.996728	0.918167	-1.01125	-0.845166	-1.03412	1.40682e-05	-3.68978	-1.88353	down	SOD1	6647
11728239_at	0.940953	0.843105	0.946712	-0.843105	-0.998722	-1.09185	1.90753e-05	-3.7016	-1.88815	down	RRAGD	58528
11724660_a_at	1.03828	0.983562	0.836954	-1.1642	-0.837808	-0.836954	0.000107413	-3.7302	-1.89925	down	PAX8	7849
11716322_s_at	0.883998	0.898204	0.936977	-1.0095	-0.883998	-1.10038	7.93135e-06	-3.7434	-1.90435	down	PRKCDBP	112464
11722776_at	1.12313	0.805441	1.29361	-0.831804	-0.860582	-0.805441	0.000187617	-3.74942	-1.90667	down	PRKD1	5587
11763206_at	0.857459	0.930845	1.00599	-0.857459	-1.11603	-0.966632	2.46438e-05	-3.76193	-1.91147	down	SH3RF2	153769
11748865_a_at	0.990166	0.831	0.898011	-1.00388	-1.18928	-0.831	7.18441e-05	-3.76969	-1.91445	down	TMEM139	135932
11741229_a_at	0.928242	0.904748	0.877842	-1.26116	-0.911719	-0.877842	9.94494e-05	-3.78559	-1.92052	down	FAM111A	63901
11744434_a_at	0.98478	0.89243	1.09714	-0.89243	-0.94007	-0.95496	6.5209e-06	-3.78581	-1.9206	down	PARP9	83666
11721856_a_at	1.02653	0.831137	1.18627	-0.831137	-0.867707	-1.03328	8.83978e-05	-3.7983	-1.92535	down	PIGK	10026
11740248_s_at	0.950718	0.814367	1.22396	-0.814368	-0.977797	-0.997492	0.000134812	-3.80062	-1.92623	down	SPAG1	6674
11716662_at	0.912059	0.897134	0.970681	-0.897134	-1.02644	-1.07542	4.80886e-06	-3.80076	-1.92629	down	KIAA0247	9766
11728376_s_at	0.942712	0.894976	1.02341	-0.894975	-0.942808	-1.08998	1.0082e-05	-3.80954	-1.92962	down	NMU	10874
11722514_a_at	0.851591	0.913884	0.991291	-1.32038	-0.851591	-0.860309	0.000271157	-3.80971	-1.92968	down	IDNK	414328
11746600_a_at	1.04675	0.809099	1.06642	-0.809099	-1.0416	-1.03294	6.67059e-05	-3.82458	-1.9353	down	MCOLN3	55283
11717301_at	0.916389	0.940408	0.958012	-0.916389	-1.03649	-1.06855	2.18852e-06	-3.85149	-1.94542	down	TACSTD2	4070
11739489_a_at	1.07994	0.874751	0.99466	-0.874751	-0.972941	-1.04806	1.51277e-05	-3.85938	-1.94837	down	ATP10D	57205
11717041_at	0.905458	0.826334	1.17607	-1.00625	-0.826334	-1.1639	0.000165746	-3.91257	-1.96812	down	MTMR4	9110
11718236_s_at	0.983696	0.842448	1.34114	-0.842448	-0.909463	-1.01417	0.000226217	-3.93889	-1.97779	down	PRPF4B	8899
11716631_s_at	0.960806	0.899401	1.07265	-1.1004	-0.8994	-1.00451	1.36667e-05	-3.94235	-1.97906	down	SERPINB2	5055
11727092_x_at	0.917227	0.834485	1.11687	-1.17032	-0.834485	-1.06609	0.000108075	-3.94445	-1.97983	down	IL18	3606
11729835_at	1.13436	0.7907	1.20919	-0.9884	-1.04912	-0.7907	0.000190584	-3.96547	-1.98749	down	EIF5A2	56648
11719029_at	0.807316	0.778592	0.967453	-0.778592	-1.37614	-1.27187	0.000500097	-3.98152	-1.99332	down	PIK3AP1	118788
11743694_at	1.06911	0.886945	1.14606	-0.886944	-0.940752	-1.09338	3.43687e-05	-4.02149	-2.00773	down	H2AFV	94239
11723621_at	1.0661	0.930097	1.083	-1.08535	-0.940242	-0.930097	8.57537e-06	-4.03238	-2.01163	down	C7orf60	154743
11726625_at	1.13517	0.851562	1.17916	-1.12204	-0.897334	-0.851563	0.000109204	-4.03418	-2.01227	down	CCNG2	901
11731279_a_at	1.18544	1.10273	0.874442	-1.063	-0.874442	-0.947199	4.85014e-05	-4.04391	-2.01575	down	IGFN1	91156
11747036_a_at	0.892387	0.948379	0.908908	-0.892387	-1.21757	-1.218	5.06464e-05	-4.07239	-2.02588	down	ZNF385B	151126
11728013_s_at	0.843799	1.11171	1.04641	-1.27555	-0.843799	-1.01229	0.000164696	-4.12536	-2.04452	down	RIMKLB	57494
11728413_at	0.926981	0.887115	0.954906	-0.887115	-1.24795	-1.26153	7.80442e-05	-4.15601	-2.0552	down	SERPINB8	5271
11727387_s_at	1.17246	0.908572	1.18674	-1.05341	-0.908572	-0.95571	3.26728e-05	-4.17513	-2.06182	down	NPY1R	4886
11729020_at	1.11184	0.939574	1.01186	-1.06985	-1.11646	-0.939574	9.21408e-06	-4.1787	-2.06306	down	ZNF804A	91752
11747570_a_at	1.02764	0.99782	0.926226	-0.926226	-1.20094	-1.12866	1.90039e-05	-4.19645	-2.06917	down	MGST1	4257
11721833_at	1.14337	0.822038	1.4371	-0.822038	-0.931995	-1.05959	0.000404846	-4.20483	-2.07205	down	CHURC1	91612
11719544_a_at	0.91634	0.897595	0.897595	-0.897595	-1.26586	-1.39371	0.000149392	-4.25619	-2.08956	down	MSLN	10232
11716433_s_at	0.955395	0.972406	1.17738	-0.955395	-1.23355	-0.976499	5.27368e-05	-4.2581	-2.09021	down	SCD5	79966
11723424_at	0.94688	1.01444	1.21879	-0.94688	-1.06297	-1.10089	2.38592e-05	-4.27804	-2.09695	down	IFNAR1	3454
11737812_a_at	0.942945	0.929045	1.11659	-0.929045	-1.28961	-1.1672	6.3478e-05	-4.36146	-2.12481	down	NNT	23530
11733149_a_at	1.00106	0.977456	1.02563	-1.12623	-0.977456	-1.3272	3.05582e-05	-4.42296	-2.14501	down	DDX58	23586
11755331_a_at	1.39847	0.737362	1.52223	-0.893955	-1.15897	-0.737362	0.00140539	-4.43659	-2.14945	down	ANK2	287
11758382_s_at	1.04729	0.767007	0.896603	-1.45151	-0.767007	-1.54365	0.00111802	-4.46199	-2.15769	down	ABCC9	10060
11748780_a_at	1.08852	1.09451	1.03842	-1.14365	-1.07983	-1.03842	4.31075e-07	-4.47259	-2.16111	down	TOM1L1	10040
11724346_a_at	1.02801	1.03023	1.20258	-1.02801	-1.12047	-1.07737	4.49265e-06	-4.47603	-2.16222	down	IFIH1	64135
11723854_at	0.919362	0.943813	1.19368	-0.919362	-1.25563	-1.27434	0.000115961	-4.49627	-2.16873	down	SAMD9	54809
11718141_at	1.04441	1.07072	1.04118	-1.04118	-1.08963	-1.23967	3.56438e-06	-4.51773	-2.1756	down	DKK1	22943
11726392_at	1.18681	0.866186	1.62664	-1.05659	-0.947073	-0.866185	0.000655953	-4.54148	-2.18316	down	GIMAP2	26157
11715576_at	1.26097	0.995341	1.17216	-1.12177	-1.04489	-0.99534	1.41439e-05	-4.58468	-2.19682	down	RAC1	5879
11739932_a_at	1.13398	1.13627	1.08062	-1.08062	-1.08062	-1.11773	5.8756e-08	-4.62659	-2.20995	down	FAM111B	374393
11715393_a_at	1.07933	1.07791	1.0942	-1.07791	-1.1505	-1.17442	1.87056e-07	-4.65277	-2.21809	down	C3	718
11739602_a_at	1.32646	0.900753	1.22765	-1.1852	-1.1402	-0.900753	0.000139903	-4.68161	-2.22701	down	BIRC5	332
11728958_x_at	1.17881	0.984937	1.28752	-0.984937	-1.02878	-1.22135	4.10265e-05	-4.68738	-2.22878	down	E2F8	79733
11730175_at	1.19372	1.00912	1.20424	-1.00912	-1.18869	-1.08476	1.08728e-05	-4.69095	-2.22988	down	C4orf3	401152
11742961_s_at	1.13315	1.07911	1.13206	-1.11695	-1.07911	-1.17987	3.32154e-07	-4.72426	-2.24009	down	FAM43A	131583
11733115_a_at	1.14514	1.01421	1.37251	-1.05204	-1.26842	-1.01421	6.34775e-05	-4.88665	-2.28885	down	CA2	760
11718578_a_at	1.12289	1.11851	1.19494	-1.21249	-1.11851	-1.12286	5.18445e-07	-4.91346	-2.29674	down	GSTM3	2947
11759304_at	1.20262	1.07036	1.13575	-1.11834	-1.07036	-1.29401	7.90255e-06	-4.91483	-2.29714	down	UGT8	7368
11745010_a_at	1.15486	1.15821	1.10458	-1.26624	-1.10458	-1.10458	2.20186e-06	-4.91669	-2.29769	down	DCBLD2	131566
11721454_a_at	1.10744	1.07803	1.20493	-1.30462	-1.07803	-1.12049	8.49117e-06	-4.91724	-2.29785	down	SERPINA1	5265
11743592_a_at	1.098	1.10081	1.08946	-1.35876	-1.16231	-1.08946	8.93419e-06	-4.92322	-2.2996	down	TRIM4	89122
11718411_a_at	1.06987	1.14225	1.13457	-1.06987	-1.17804	-1.31441	6.48301e-06	-4.93485	-2.30301	down	NDUFAF3	25915
11717658_at	1.10136	1.09049	1.22463	-1.09049	-1.25934	-1.18826	3.72594e-06	-4.98707	-2.31819	down	CD109	135228
11754812_a_at	1.07625	1.03716	1.23359	-1.03716	-1.23962	-1.35373	2.99269e-05	-5.01357	-2.32584	down	NPAS2	4862
11747961_a_at	1.13401	1.04258	1.19842	-1.45623	-1.04258	-1.10713	6.88472e-05	-5.01755	-2.32698	down	PSMB8	5696
11756839_x_at	1.15242	1.14723	1.21191	-1.15201	-1.14723	-1.18312	6.29823e-08	-5.03262	-2.33131	down	ZC3HAV1	56829
11720794_a_at	1.21395	1.12483	1.20465	-1.12483	-1.13513	-1.24279	9.71641e-07	-5.09375	-2.34873	down	SRPX	8406
11719194_a_at	1.1339	1.13612	1.2079	-1.17153	-1.1339	-1.27559	1.11169e-06	-5.10878	-2.35298	down	DFNA5	1687
11752905_a_at	1.23116	1.17294	1.05754	-1.52162	-1.05754	-1.0876	0.000114994	-5.19145	-2.37614	down	MCM7	4176
11736518_a_at	1.04719	1.04754	1.10227	-1.50218	-1.3877	-1.04719	6.6277e-05	-5.19824	-2.37802	down	WHSC1	7468
11728214_a_at	1.26641	1.38989	1.07112	-1.22224	-1.14255	-1.07112	2.01616e-05	-5.23351	-2.38778	down	NRP1	8829
11721169_a_at	1.37175	1.06655	1.28809	-1.06655	-1.10654	-1.2894	3.02749e-05	-5.26449	-2.39629	down	PYCARD	29108
11759124_at	1.21459	1.1705	1.22265	-1.1705	-1.25781	-1.21727	1.41757e-07	-5.34348	-2.41778	down	FBXL17	64839
11719365_x_at	1.10421	1.10934	1.12782	-1.10421	-1.52516	-1.30845	3.74022e-05	-5.3755	-2.4264	down	SPATS2L	26010
11753981_a_at	1.02595	1.03976	1.6595	-1.14026	-1.02595	-1.40233	0.000507169	-5.39361	-2.43125	down	VEPH1	79674
11727968_at	1.30675	1.09884	1.46232	-1.23144	-1.09884	-1.10718	2.80939e-05	-5.40811	-2.43513	down	ESCO2	157570
11728776_s_at	1.14064	1.22489	1.21637	-1.14064	-1.4405	-1.19659	1.38523e-05	-5.47633	-2.45321	down	VDR	7421
11719491_a_at	1.19869	1.05953	1.16456	-1.05953	-1.3006	-1.62775	0.00013013	-5.54129	-2.47022	down	IFI35	3430
11717903_s_at	1.25402	1.18548	1.30795	-1.18548	-1.18936	-1.33577	2.14478e-06	-5.60231	-2.48602	down	IER3IP1	51124
11715202_s_at	1.21974	1.26707	1.27799	-1.26959	-1.21974	-1.25843	4.57425e-08	-5.67331	-2.50419	down	TCEAL1	9338
11715362_at	1.17996	1.20395	1.33237	-1.17996	-1.30589	-1.32881	2.88496e-06	-5.69744	-2.51031	down	ATP6V0E1	8992
11750101_a_at	1.3153	1.38975	1.15588	-1.43368	-1.15588	-1.15877	2.50874e-05	-5.80148	-2.53642	down	ALDH1A3	220
11725875_at	1.20505	1.22967	1.39588	-1.20505	-1.35023	-1.26621	4.05405e-06	-5.85916	-2.55069	down	WDR66	144406
11755043_a_at	1.36488	1.16544	1.42053	-1.37086	-1.23517	-1.16544	1.25624e-05	-5.95503	-2.57411	down	PION	54103
11751646_a_at	1.21922	1.14894	1.52688	-1.38962	-1.14894	-1.38408	4.98367e-05	-6.08766	-2.60589	down	MAT2B	27430
11755933_x_at	1.26041	1.33785	1.19565	-1.45438	-1.42151	-1.19565	8.68381e-06	-6.15522	-2.62181	down	HLA-B	3106
11725584_at	1.2782	1.29104	1.36639	-1.36153	-1.30082	-1.2782	2.38695e-07	-6.17051	-2.62539	down	HAS3	3038
11731407_x_at	1.44388	1.20465	1.36365	-1.39965	-1.36365	-1.20465	8.65176e-06	-6.32051	-2.66004	down	IFIT3	3437
11721874_at	1.24296	1.33089	1.31886	-1.24296	-1.42505	-1.43923	2.66605e-06	-6.34954	-2.66665	down	IFIT2	3433
11725280_a_at	1.37438	1.28744	1.40808	-1.28744	-1.40673	-1.34078	6.9216e-07	-6.50528	-2.70161	down	PRDM8	56978
11715893_s_at	1.35107	1.41761	1.24463	-1.24463	-1.40273	-1.47709	5.76458e-06	-6.55496	-2.71259	down	IFI27	3429
11732801_at	1.44533	1.44877	1.35767	-1.36888	-1.36673	-1.35767	8.11888e-08	-6.87654	-2.78168	down	SIRPB1	100653194 / 100653231 / 10326
11732801_at	1.44533	1.44877	1.35767	-1.36888	-1.36673	-1.35767	8.11888e-08	-6.87654	-2.78168	down	LOC100653231	100653194 / 100653231 / 10326
11732801_at	1.44533	1.44877	1.35767	-1.36888	-1.36673	-1.35767	8.11888e-08	-6.87654	-2.78168	down	LOC100653194	100653194 / 100653231 / 10326
11726677_a_at	1.32937	1.37976	1.29004	-1.29004	-1.42565	-1.68319	1.88365e-05	-6.96128	-2.79935	down	PSMB9	5698
11733035_at	1.39578	1.26361	1.66046	-1.26361	-1.49671	-1.40375	3.06136e-05	-7.10078	-2.82798	down	C7orf73	647087
11744331_a_at	1.21218	1.09598	1.21202	-2.03144	-1.09598	-1.92939	0.000666529	-7.25511	-2.859	down	CFB	629
11755587_a_at	1.35323	1.14656	2.15914	-1.14656	-1.30241	-1.73477	0.00115517	-7.7144	-2.94755	down	TRIM22	10346
11739561_at	1.4477	1.43566	1.41655	-1.41655	-1.86894	-1.61687	1.98352e-05	-8.38273	-3.06742	down	GDAP1	54332
11717860_a_at	1.34937	1.37654	1.37952	-1.34937	-2.00859	-1.75417	8.94922e-05	-8.4124	-3.07252	down	EGR1	1958
11729318_s_at	1.58772	1.39558	1.81266	-1.57245	-1.6033	-1.39558	2.18266e-05	-8.70854	-3.12243	down	UACA	55075
11718988_s_at	1.61096	1.59032	1.51761	-1.59897	-1.53697	-1.51761	1.23947e-07	-8.71891	-3.12415	down	RNASE4	6038
11748907_a_at	1.68961	1.45387	1.6974	-1.55301	-1.45387	-1.54041	3.36923e-06	-8.75063	-3.12939	down	RARRES3	5920
11717305_a_at	1.5119	1.53912	1.51353	-1.5119	-1.60649	-1.71662	7.94678e-07	-8.77372	-3.13319	down	C10orf116	10974
11716309_a_at	1.74738	1.63906	1.56265	-1.7478	-1.56265	-1.74942	2.17454e-06	-10.1003	-3.33632	down	CYBRD1	79901
11718230_a_at	1.68316	1.71917	1.73394	-1.76535	-1.80883	-1.68316	1.04526e-07	-11.039	-3.46454	down	HLA-F	3134
11748543_a_at	1.8092	1.92798	1.9786	-2.56836	-1.8092	-1.8939	8.32223e-05	-15.9529	-3.99574	down	TXNIP	10628
