# Supplementary material for: Role of NRP1 in Bladder Cancer Pathogenesis and Progression
Source: Front Oncol. 2021 Jun 23;11:685980. doi: 10.3389/fonc.2021.685980 (PMC8261128; doi:10.3389/fonc.2021.685980)
Supplement: Supplementary file 5 [file Table_2.xlsx]

## Sheet: GO terms
Supplementary Table 2 | GO (Gene Ontology) terms enrichment analysis of DEGs induced by NRP1 silencing. Through GO classification of the up-regulated and down-regulated DEGs, 405 and 166 remarkably (adj.P-value ≤0.05) enriched GO terms including biological process (BP), cellular component (CC) and molecular function (MF) were obtained respectively.
Group	GO terms	GO ID	Description	Count	adj. P-value	q-value	Gene ID
Up-regulated DEGs	BP	GO:0045653	negative regulation of megakaryocyte differentiation	11	1.13009e-09	8.9061e-10	HIST1H4L/HIST1H4K/HIST1H4A/HIST1H4B/HIST1H4E/HIST1H4F/HIST1H4C/HIST1H4D/HIST1H4I/HIST1H4J/HIST1H4H
Up-regulated DEGs	BP	GO:0006335	DNA replication-dependent nucleosome assembly	13	2.32742e-09	1.83421e-09	HIST1H4L/HIST1H4K/HIST1H4A/HIST1H4B/HIST1H4E/HIST1H4F/HIST1H4C/HIST1H4D/HIST1H4I/ASF1B/HIST1H4J/ASF1A/HIST1H4H
Up-regulated DEGs	BP	GO:0034723	DNA replication-dependent nucleosome organization	13	2.32742e-09	1.83421e-09	HIST1H4L/HIST1H4K/HIST1H4A/HIST1H4B/HIST1H4E/HIST1H4F/HIST1H4C/HIST1H4D/HIST1H4I/ASF1B/HIST1H4J/ASF1A/HIST1H4H
Up-regulated DEGs	BP	GO:0006336	DNA replication-independent nucleosome assembly	14	1.58783e-07	1.25135e-07	HIST1H4L/HIST1H4K/HIST1H4A/HIST1H4B/HIST1H4E/HIST1H4F/HIST1H4C/HIST1H4D/HIST1H4I/ASF1B/HIST1H4J/ASF1A/HIST1H4H/RSF1
Up-regulated DEGs	BP	GO:0034724	DNA replication-independent nucleosome organization	14	1.58783e-07	1.25135e-07	HIST1H4L/HIST1H4K/HIST1H4A/HIST1H4B/HIST1H4E/HIST1H4F/HIST1H4C/HIST1H4D/HIST1H4I/ASF1B/HIST1H4J/ASF1A/HIST1H4H/RSF1
Up-regulated DEGs	BP	GO:0031055	chromatin remodeling at centromere	13	2.36703e-07	1.86543e-07	HIST1H4L/HIST1H4K/HIST1H4A/HIST1H4B/HIST1H4E/HIST1H4F/HIST1H4C/HIST1H4D/HIST1H4I/HIST1H4J/HELLS/HIST1H4H/RSF1
Up-regulated DEGs	BP	GO:0034080	CENP-A containing nucleosome assembly	12	7.52324e-07	5.92898e-07	HIST1H4L/HIST1H4K/HIST1H4A/HIST1H4B/HIST1H4E/HIST1H4F/HIST1H4C/HIST1H4D/HIST1H4I/HIST1H4J/HIST1H4H/RSF1
Up-regulated DEGs	BP	GO:0061641	CENP-A containing chromatin organization	12	7.52324e-07	5.92898e-07	HIST1H4L/HIST1H4K/HIST1H4A/HIST1H4B/HIST1H4E/HIST1H4F/HIST1H4C/HIST1H4D/HIST1H4I/HIST1H4J/HIST1H4H/RSF1
Up-regulated DEGs	BP	GO:0051290	protein heterotetramerization	13	1.08734e-06	8.56923e-07	PDSS2/PKD2/HIST1H4L/HIST1H4K/HIST1H4A/HIST1H4B/HIST1H4E/HIST1H4F/HIST1H4C/HIST1H4D/HIST1H4I/HIST1H4J/HIST1H4H
Up-regulated DEGs	BP	GO:0034508	centromere complex assembly	13	1.25579e-06	9.89676e-07	HIST1H4L/HIST1H4K/HIST1H4A/HIST1H4B/HIST1H4E/HIST1H4F/HIST1H4C/HIST1H4D/HIST1H4I/HIST1H4J/HELLS/HIST1H4H/RSF1
Up-regulated DEGs	BP	GO:0000183	chromatin silencing at rDNA	11	3.05384e-06	2.40669e-06	HIST1H4L/HIST1H4K/HIST1H4A/HIST1H4B/HIST1H4E/HIST1H4F/HIST1H4C/HIST1H4D/HIST1H4I/HIST1H4J/HIST1H4H
Up-regulated DEGs	BP	GO:0006303	double-strand break repair via nonhomologous end joining	15	3.05384e-06	2.40669e-06	PARP9/PARP3/HIST1H4L/HIST1H4K/HIST1H4A/HIST1H4B/HIST1H4E/HIST1H4F/HIST1H4C/HIST1H4D/HIST1H4I/HIST1H4J/HIST1H4H/MDC1/DTX3L
Up-regulated DEGs	BP	GO:0006342	chromatin silencing	15	3.99642e-06	3.14953e-06	MECP2/EZH2/HIST1H4L/HIST1H4K/HIST1H4A/HIST1H4B/HIST1H4E/HIST1H4F/HIST1H4C/HIST1H4D/HIST1H4I/HIST1H4J/ASF1A/HELLS/HIST1H4H
Up-regulated DEGs	BP	GO:0061045	negative regulation of wound healing	14	5.17424e-06	4.07775e-06	SERPINE2/SERPINE1/UBASH3B/SERPINB2/PHLDB2/CD109/CD9/EDN1/PLAT/GJA1/PTEN/PDGFB/PDGFA
Up-regulated DEGs	BP	GO:0051291	protein heterooligomerization	18	7.44023e-06	5.86355e-06	JUP/PDSS2/PKD2/HIST1H4L/HIST1H4K/HIST1H4A/HIST1H4B/HIST1H4E/HIST1H4F/HIST1H4C/HIST1H4D/HIST1H4I/HIST1H4J/HIST1H4H/HBE1/MCCC1/PRKAA1/BIRC3
Up-regulated DEGs	BP	GO:0030099	myeloid cell differentiation	34	8.19444e-06	6.45794e-06	FAM210B/PTBP3/NFKBIA/UBASH3B/PARP1/INHBA/CSF3/CSF2/TFRC/TGFB1/IL11/NFE2L1/HIST1H4L/HIST1H4K/FBXW7/HIST1H4A/HIST1H4B/HIST1H4E/HIST1H4F/HIST1H4C/HIST1H4D/HIST1H4I/HIST1H4J/HIST1H4H/CDKN1C/IFI16/SIGLEC15/CA2/CD109/CEBPG/SFXN1/ETS1/MMP9/F2RL1
Up-regulated DEGs	BP	GO:0000726	non-recombinational repair	15	8.19444e-06	6.45794e-06	PARP9/PARP3/HIST1H4L/HIST1H4K/HIST1H4A/HIST1H4B/HIST1H4E/HIST1H4F/HIST1H4C/HIST1H4D/HIST1H4I/HIST1H4J/HIST1H4H/MDC1/DTX3L
Up-regulated DEGs	BP	GO:0043486	histone exchange	12	9.47281e-06	7.4654e-06	HIST1H4L/HIST1H4K/HIST1H4A/HIST1H4B/HIST1H4E/HIST1H4F/HIST1H4C/HIST1H4D/HIST1H4I/HIST1H4J/HIST1H4H/RSF1
Up-regulated DEGs	BP	GO:0045638	negative regulation of myeloid cell differentiation	15	1.16376e-05	9.17142e-06	NFKBIA/UBASH3B/INHBA/HIST1H4L/HIST1H4K/FBXW7/HIST1H4A/HIST1H4B/HIST1H4E/HIST1H4F/HIST1H4C/HIST1H4D/HIST1H4I/HIST1H4J/HIST1H4H
Up-regulated DEGs	BP	GO:0051607	defense response to virus	24	1.17189e-05	9.23553e-06	DHX58/PARP9/ZMYND11/IL6/TRIM22/SLFN11/MICB/IL1B/RELA/IFI16/OAS1/OAS2/FAM111A/IFI27/OASL/MAP3K14/BIRC3/F2RL1/APOBEC3B/APOBEC3A/MX1/DTX3L/TRIM38/TRIM34
Up-regulated DEGs	BP	GO:1903035	negative regulation of response to wounding	14	3.50331e-05	2.76091e-05	SERPINE2/SERPINE1/UBASH3B/SERPINB2/PHLDB2/CD109/CD9/EDN1/PLAT/GJA1/PTEN/PDGFB/PDGFA
Up-regulated DEGs	BP	GO:0045814	negative regulation of gene expression, epigenetic	15	3.60779e-05	2.84325e-05	MECP2/EZH2/HIST1H4L/HIST1H4K/HIST1H4A/HIST1H4B/HIST1H4E/HIST1H4F/HIST1H4C/HIST1H4D/HIST1H4I/HIST1H4J/ASF1A/HELLS/HIST1H4H
Up-regulated DEGs	BP	GO:0009615	response to virus	28	3.837e-05	3.02389e-05	CYP1A1/DHX58/PARP9/ZMYND11/IL6/TRIM22/SLFN11/MICB/IL1B/RELA/FMR1/IFI16/IFI44/OAS1/OAS2/FAM111A/IFI27/OASL/RRP1B/MAP3K14/BIRC3/F2RL1/APOBEC3B/APOBEC3A/MX1/DTX3L/TRIM38/TRIM34
Up-regulated DEGs	BP	GO:0048511	rhythmic process	26	4.29362e-05	3.38375e-05	SERPINE1/OGT/EZH2/BHLHE41/INHBA/CSF2/PTX3/OPRL1/GSK3B/TGFB2/TIMELESS/ADORA2A/FBXW7/CLDN4/CASP2/CDK5R1/ADA/DDX5/ETS1/PTEN/GPR176/NR1D2/PRKAA1/GFPT1/MMP7/AHR
Up-regulated DEGs	BP	GO:0016233	telomere capping	11	4.38963e-05	3.45942e-05	HIST1H4L/HIST1H4K/HIST1H4A/HIST1H4B/HIST1H4E/HIST1H4F/HIST1H4C/HIST1H4D/HIST1H4I/HIST1H4J/HIST1H4H
Up-regulated DEGs	BP	GO:0043044	ATP-dependent chromatin remodeling	13	4.40522e-05	3.4717e-05	HIST1H4L/HIST1H4K/HIST1H4A/HIST1H4B/HIST1H4E/HIST1H4F/HIST1H4C/HIST1H4D/HIST1H4I/HIST1H4J/HIST1H4H/SMARCC2/RSF1
Up-regulated DEGs	BP	GO:0140014	mitotic nuclear division	22	0.000217924	0.000171743	CUL3/STAG1/NCAPD2/ZWINT/IGF2/DUSP1/LRP5/TGFB1/IL1B/NFE2L1/CDKN1C/KIF2A/KIF14/KIF11/EDN1/RAN/NEK6/TGFA/NCAPG/TOM1L1/KIF20B/PDGFB
Up-regulated DEGs	BP	GO:0048732	gland development	31	0.000262371	0.000206772	CUL3/SERPINE2/CYP1A1/BTBD7/SRSF5/AREG/EZH2/SERPINA5/TAF10/SERPINB5/PKD2/IGF2/TGFB1/TGFB2/RELA/FBXW7/CDKN1C/E2F8/PAX8/NRG1/CEBPG/OAS2/ADA/ETS1/NRP1/GJA1/PTEN/SEMA3C/SNAI2/SOD1/PDGFA
Up-regulated DEGs	BP	GO:0032102	negative regulation of response to external stimulus	27	0.000330571	0.000260519	SERPINE2/SERPINE1/UBASH3B/ARG2/DHX58/SERPINB2/DUSP1/PHLDB2/MICB/ADORA2A/CD109/CD9/EDN1/ADA/PLAT/ETS1/NRP1/GJA1/PTEN/SAA1/NR1D2/SNAI2/SOD1/PDGFB/PDGFA/TRIM38
Up-regulated DEGs	BP	GO:0006302	double-strand break repair	20	0.00043216	0.00034058	LIG3/PARP9/PARP3/PARP1/FEN1/TIMELESS/HIST1H4L/HIST1H4K/HIST1H4A/HIST1H4B/HIST1H4E/HIST1H4F/HIST1H4C/HIST1H4D/HIST1H4I/HIST1H4J/HIST1H4H/UBR5/MDC1/DTX3L
Up-regulated DEGs	BP	GO:0097191	extrinsic apoptotic signaling pathway	20	0.000483525	0.00038106	SERPINE1/SRPX/IL6R/INHBA/SORT1/CSF2/ZMYND11/MKNK2/GSK3B/TGFB1/TGFB2/IL1B/RELA/ATF3/PPP2R1B/IFI27/NRP1/PTEN/BID/SNAI2
Up-regulated DEGs	BP	GO:0006333	chromatin assembly or disassembly	18	0.00051105	0.000402752	HIST1H4L/HIST1H4K/HIST1H4A/HIST1H4B/HIST1H4E/HIST1H4F/HIST1H4C/HIST1H4D/HIST1H4I/ASF1B/HIST1H4J/ASF1A/HELLS/HIST1H4H/SMARCC2/HDAC8/RSF1/HP1BP3
Up-regulated DEGs	BP	GO:0060964	regulation of gene silencing by miRNA	14	0.000574757	0.000452959	TGFB1/FMR1/HIST1H4L/HIST1H4K/HIST1H4A/HIST1H4B/HIST1H4E/HIST1H4F/HIST1H4C/HIST1H4D/HIST1H4I/HIST1H4J/HIST1H4H/DDX5
Up-regulated DEGs	BP	GO:0051099	positive regulation of binding	18	0.000587987	0.000463385	CTHRC1/PARP9/PARP1/CSF3/USP33/GSK3B/NCBP1/TGFB1/FMR1/MET/HDAC8/MAPRE1/CEBPG/RAN/NRP1/DACT1/MMP9/DTX3L
Up-regulated DEGs	BP	GO:0051781	positive regulation of cell division	12	0.000587987	0.000463385	CUL3/FGF1/IGF2/TGFB1/TGFB2/IL1B/KIF14/TGFA/KIF20B/PDGFB/PDGFA
Up-regulated DEGs	BP	GO:0050921	positive regulation of chemotaxis	15	0.000587987	0.000463385	SERPINE1/RAC2/RAC1/IL6R/IL6/TGFB1/BMPR2/MET/P2RX4/GPSM3/EDN1/NRP1/PDGFB/F2RL1
Up-regulated DEGs	BP	GO:0007088	regulation of mitotic nuclear division	16	0.000720848	0.000568091	CUL3/STAG1/IGF2/DUSP1/LRP5/TGFB1/IL1B/NFE2L1/CDKN1C/KIF11/EDN1/NEK6/TGFA/TOM1L1/KIF20B/PDGFB
Up-regulated DEGs	BP	GO:0060147	regulation of posttranscriptional gene silencing	14	0.000720848	0.000568091	TGFB1/FMR1/HIST1H4L/HIST1H4K/HIST1H4A/HIST1H4B/HIST1H4E/HIST1H4F/HIST1H4C/HIST1H4D/HIST1H4I/HIST1H4J/HIST1H4H/DDX5
Up-regulated DEGs	BP	GO:0060966	regulation of gene silencing by RNA	14	0.000720848	0.000568091	TGFB1/FMR1/HIST1H4L/HIST1H4K/HIST1H4A/HIST1H4B/HIST1H4E/HIST1H4F/HIST1H4C/HIST1H4D/HIST1H4I/HIST1H4J/HIST1H4H/DDX5
Up-regulated DEGs	BP	GO:0002683	negative regulation of immune system process	31	0.000720848	0.000568091	NFKBIA/UBASH3B/ARG2/DHX58/PARP3/INHBA/DUSP1/MICB/TGFB1/TGFB2/HLA-F/HIST1H4L/HIST1H4K/ADORA2A/FBXW7/HIST1H4A/HIST1H4B/HIST1H4E/HIST1H4F/HIST1H4C/HIST1H4D/HIST1H4I/HIST1H4J/HIST1H4H/IFI16/GAL/CD47/ADA/PELI1/F2RL1/TRIM38
Up-regulated DEGs	BP	GO:0006334	nucleosome assembly	15	0.00082455	0.000649818	HIST1H4L/HIST1H4K/HIST1H4A/HIST1H4B/HIST1H4E/HIST1H4F/HIST1H4C/HIST1H4D/HIST1H4I/ASF1B/HIST1H4J/ASF1A/HIST1H4H/RSF1/HP1BP3
Up-regulated DEGs	BP	GO:0051098	regulation of binding	27	0.000840277	0.000662212	CTHRC1/NFKBIA/UBASH3B/PARP9/AIDA/PARP1/TAF10/CSF3/USP33/GSK3B/NCBP1/TGFB1/FMR1/FBXW7/MET/HDAC8/RSF1/NRG1/IFI16/MAPRE1/CEBPG/RAN/NRP1/DACT1/PDGFB/MMP9/DTX3L
Up-regulated DEGs	BP	GO:0071900	regulation of protein serine/threonine kinase activity	32	0.000840277	0.000662212	HIGD1A/DUSP16/AIDA/RGS3/EZH2/FGF1/PKD2/IGF2/DUSP5/DUSP1/LRP5/TGFB1/CDKN2C/MDFIC/IL1B/PKIA/DNAJA1/CDKN1C/NRG1/GDF15/EDN1/CDK5R1/PTEN/SAA1/TGFA/MAP3K14/MAP3K12/PRKAA1/SOD1/PDGFB/PDGFA
Up-regulated DEGs	BP	GO:0031497	chromatin assembly	16	0.000840277	0.000662212	HIST1H4L/HIST1H4K/HIST1H4A/HIST1H4B/HIST1H4E/HIST1H4F/HIST1H4C/HIST1H4D/HIST1H4I/ASF1B/HIST1H4J/ASF1A/HELLS/HIST1H4H/RSF1/HP1BP3
Up-regulated DEGs	BP	GO:0000723	telomere maintenance	16	0.000862073	0.000679389	PARP3/PARP1/FEN1/HIST1H4L/HIST1H4K/HIST1H4A/HIST1H4B/HIST1H4E/HIST1H4F/HIST1H4C/HIST1H4D/HIST1H4I/HIST1H4J/HIST1H4H/HDAC8/FBXO4
Up-regulated DEGs	BP	GO:0030195	negative regulation of blood coagulation	9	0.000862073	0.000679389	SERPINE2/SERPINE1/UBASH3B/SERPINB2/CD9/EDN1/PLAT/PDGFB/PDGFA
Up-regulated DEGs	BP	GO:0035272	exocrine system development	9	0.000862073	0.000679389	BTBD7/IGF2/TGFB1/TGFB2/RAB26/NRP1/SEMA3C/SNAI2/PDGFA
Up-regulated DEGs	BP	GO:0001763	morphogenesis of a branching structure	18	0.000962762	0.000758741	BTBD7/AREG/FGF1/PKD2/GNA13/TGFB1/TIMELESS/MET/PAX8/SPINT1/EDN1/TACSTD2/DLX2/NRP1/SEMA3C/SNAI2/PDGFA
Up-regulated DEGs	BP	GO:1900047	negative regulation of hemostasis	9	0.000962762	0.000758741	SERPINE2/SERPINE1/UBASH3B/SERPINB2/CD9/EDN1/PLAT/PDGFB/PDGFA
Up-regulated DEGs	BP	GO:0060968	regulation of gene silencing	15	0.000962762	0.000758741	TGFB1/FMR1/HIST1H4L/HIST1H4K/HIST1H4A/HIST1H4B/HIST1H4E/HIST1H4F/HIST1H4C/HIST1H4D/HIST1H4I/HIST1H4J/ASF1A/HIST1H4H/DDX5
Up-regulated DEGs	BP	GO:0045637	regulation of myeloid cell differentiation	21	0.000962762	0.000758741	FAM210B/NFKBIA/UBASH3B/INHBA/CSF2/TGFB1/HIST1H4L/HIST1H4K/FBXW7/HIST1H4A/HIST1H4B/HIST1H4E/HIST1H4F/HIST1H4C/HIST1H4D/HIST1H4I/HIST1H4J/HIST1H4H/SIGLEC15/CA2/ETS1
Up-regulated DEGs	BP	GO:0006323	DNA packaging	18	0.00105014	0.000827603	NCAPD2/HIST1H4L/HIST1H4K/HIST1H4A/HIST1H4B/HIST1H4E/HIST1H4F/HIST1H4C/HIST1H4D/HIST1H4I/ASF1B/HIST1H4J/ASF1A/HELLS/HIST1H4H/RSF1/HP1BP3/NCAPG
Up-regulated DEGs	BP	GO:0061138	morphogenesis of a branching epithelium	17	0.00123018	0.000969486	BTBD7/AREG/FGF1/PKD2/GNA13/TGFB1/TIMELESS/MET/PAX8/SPINT1/EDN1/TACSTD2/NRP1/SEMA3C/SNAI2/PDGFA
Up-regulated DEGs	BP	GO:0045652	regulation of megakaryocyte differentiation	11	0.00123621	0.000974242	HIST1H4L/HIST1H4K/HIST1H4A/HIST1H4B/HIST1H4E/HIST1H4F/HIST1H4C/HIST1H4D/HIST1H4I/HIST1H4J/HIST1H4H
Up-regulated DEGs	BP	GO:0061041	regulation of wound healing	15	0.00124044	0.000977575	SERPINE2/SERPINE1/UBASH3B/SERPINB2/PHLDB2/CD109/CD9/EDN1/PLAT/GJA1/PTEN/PDGFB/PDGFA/F2RL1
Up-regulated DEGs	BP	GO:0050819	negative regulation of coagulation	9	0.00139286	0.0010977	SERPINE2/SERPINE1/UBASH3B/SERPINB2/CD9/EDN1/PLAT/PDGFB/PDGFA
Up-regulated DEGs	BP	GO:0071496	cellular response to external stimulus	24	0.00139286	0.0010977	HIGD1A/GLUL/RAC1/NUAK2/MAP1LC3B/USP33/TGFB1/IL1B/BMPR2/P2RY2/P2RX4/ATF3/CASP1/CASP2/IFI16/GDAP1/UPP1/DSC2/GJA1/MAP3K14/PRKAA1/SNAI2/SOD1/MMP7
Up-regulated DEGs	BP	GO:0030219	megakaryocyte differentiation	12	0.00145286	0.00114498	IL11/HIST1H4L/HIST1H4K/HIST1H4A/HIST1H4B/HIST1H4E/HIST1H4F/HIST1H4C/HIST1H4D/HIST1H4I/HIST1H4J/HIST1H4H
Up-regulated DEGs	BP	GO:0007623	circadian rhythm	18	0.00150166	0.00118344	SERPINE1/OGT/EZH2/BHLHE41/CSF2/OPRL1/GSK3B/TIMELESS/ADORA2A/FBXW7/CLDN4/ADA/PTEN/GPR176/NR1D2/PRKAA1/GFPT1/AHR
Up-regulated DEGs	BP	GO:0034728	nucleosome organization	16	0.00160316	0.00126343	HIST1H4L/HIST1H4K/HIST1H4A/HIST1H4B/HIST1H4E/HIST1H4F/HIST1H4C/HIST1H4D/HIST1H4I/ASF1B/HIST1H4J/ASF1A/HIST1H4H/SMARCC2/RSF1/HP1BP3
Up-regulated DEGs	BP	GO:0051262	protein tetramerization	16	0.00168061	0.00132447	PDSS2/DECR1/PKD2/HIST1H4L/HIST1H4K/HIST1H4A/HIST1H4B/HIST1H4E/HIST1H4F/HIST1H4C/HIST1H4D/HIST1H4I/HIST1H4J/HIST1H4H/DHRS4/SOD2
Up-regulated DEGs	BP	GO:0060249	anatomical structure homeostasis	28	0.00168061	0.00132447	RAC2/RAC1/PARP3/PARP1/FEN1/IL6/TFRC/TGFB1/HIST1H4L/HIST1H4K/HIST1H4A/HIST1H4B/HIST1H4E/HIST1H4F/HIST1H4C/HIST1H4D/HIST1H4I/HIST1H4J/HIST1H4H/P2RX4/HDAC8/SIGLEC15/CA2/RBP4/FBXO4/ZG16B/PRKAA1/SOD1
Up-regulated DEGs	BP	GO:0032200	telomere organization	16	0.00177379	0.0013979	PARP3/PARP1/FEN1/HIST1H4L/HIST1H4K/HIST1H4A/HIST1H4B/HIST1H4E/HIST1H4F/HIST1H4C/HIST1H4D/HIST1H4I/HIST1H4J/HIST1H4H/HDAC8/FBXO4
Up-regulated DEGs	BP	GO:0050920	regulation of chemotaxis	17	0.0018074	0.00142439	SERPINE1/RAC2/RAC1/FGF1/IL6R/IL6/DUSP1/TGFB1/BMPR2/MET/P2RX4/GPSM3/EDN1/NRP1/PDGFB/F2RL1
Up-regulated DEGs	BP	GO:1903707	negative regulation of hemopoiesis	15	0.00217383	0.00171317	NFKBIA/UBASH3B/INHBA/HIST1H4L/HIST1H4K/FBXW7/HIST1H4A/HIST1H4B/HIST1H4E/HIST1H4F/HIST1H4C/HIST1H4D/HIST1H4I/HIST1H4J/HIST1H4H
Up-regulated DEGs	BP	GO:0065004	protein-DNA complex assembly	18	0.00234762	0.00185013	PARP1/HIST1H4L/HIST1H4K/HIST1H4A/HIST1H4B/HIST1H4E/HIST1H4F/HIST1H4C/HIST1H4D/HIST1H4I/ASF1B/HIST1H4J/ASF1A/HELLS/HIST1H4H/RSF1/HP1BP3/CUL4B
Up-regulated DEGs	BP	GO:0001819	positive regulation of cytokine production	29	0.00234762	0.00185013	SERPINE1/CYP1B1/DHX58/IL1RAP/IL6R/CSF2/C3/IL6/IL18/IL17RC/TGFB1/IL1B/EBI3/RELA/HLA-F/RNF135/CASP1/IFI16/GPSM3/CEBPG/SEMA7A/CD46/PELI1/CD58/SAA1/ZBTB20/BIRC3/SOD1/F2RL1
Up-regulated DEGs	BP	GO:0051783	regulation of nuclear division	16	0.00234762	0.00185013	CUL3/STAG1/IGF2/DUSP1/LRP5/TGFB1/IL1B/NFE2L1/CDKN1C/KIF11/EDN1/NEK6/TGFA/TOM1L1/KIF20B/PDGFB
Up-regulated DEGs	BP	GO:0000302	response to reactive oxygen species	19	0.00234762	0.00185013	CYP1B1/AREG/EZH2/PKD2/SLC8A1/IL6/DUSP1/RELA/MET/SDC1/TXNRD2/EDN1/ADA/DHFR/ETS1/PRKAA1/SOD1/SOD2/MMP9
Up-regulated DEGs	BP	GO:0019216	regulation of lipid metabolic process	27	0.00239781	0.00188969	PDP1/CYP1A1/FGF1/C3/MTMR2/SORBS1/DHCR7/MTMR4/TGFB1/FDFT1/IL1B/NFE2L1/FBXW7/GAL/RAN/LAMTOR1/LONP2/ZBTB20/NR1D2/PRKAA1/SNAI2/SOD1/RAB38/PDGFB/PDGFA/PRKAB2
Up-regulated DEGs	BP	GO:0006352	DNA-templated transcription, initiation	19	0.00239781	0.00188969	MECP2/TAF10/NR2E3/HIST1H4L/HIST1H4K/HIST1H4A/HIST1H4B/TEAD4/HIST1H4E/HIST1H4F/HIST1H4C/HIST1H4D/HIST1H4I/HIST1H4J/HIST1H4H/RSF1/MED31/PTEN/NR1D2
Up-regulated DEGs	BP	GO:0051897	positive regulation of protein kinase B signaling	16	0.00239781	0.00188969	RAC2/RAC1/AREG/FGF1/CSF3/IGF2/IL18/TGFB1/MET/P2RX4/NRG1/GDF15/TGFA/PDGFB/PDGFA
Up-regulated DEGs	BP	GO:0032103	positive regulation of response to external stimulus	23	0.0024744	0.00195004	OSMR/SERPINE1/NFKBIA/RAC2/RAC1/DHX58/IL6R/C3/IL6/IL18/IL17RC/TGFB1/IL1B/BMPR2/MET/P2RX4/GPSM3/EDN1/ETS1/NRP1/PDGFB/F2RL1
Up-regulated DEGs	BP	GO:0060326	cell chemotaxis	20	0.0025413	0.00200277	SERPINE1/RAC2/RAC1/FGF1/ARHGEF16/IL6R/IL6/DUSP1/IL17RC/TGFB2/MET/P2RX4/PREX1/GPSM3/EDN1/NRP1/SAA1/PDGFB/F2RL1
Up-regulated DEGs	BP	GO:0007435	salivary gland morphogenesis	7	0.0025413	0.00200277	BTBD7/TGFB1/TGFB2/NRP1/SEMA3C/SNAI2/PDGFA
Up-regulated DEGs	BP	GO:0050878	regulation of body fluid levels	31	0.0027183	0.00214226	SERPINE2/SERPINE1/F8/PDSS2/UBASH3B/RAC1/SERPINA5/SERPINA1/SERPINB2/IL6/OPRL1/GNA13/ADORA2A/P2RY2/MET/P2RX4/CLDN4/CD9/EHD1/HBE1/EDN1/OAS2/ADA/PLAT/GJA1/SAA1/NPPB/MLLT6/PDGFB/PDGFA/F2RL1
Up-regulated DEGs	BP	GO:0030193	regulation of blood coagulation	10	0.00276855	0.00218186	SERPINE2/SERPINE1/UBASH3B/SERPINB2/CD9/EDN1/PLAT/PDGFB/PDGFA/F2RL1
Up-regulated DEGs	BP	GO:0043900	regulation of multi-organism process	27	0.00283775	0.0022364	ARG2/DHX58/PARP9/INHBA/TRIM14/TRIM13/PTX3/MICB/MDFIC/IL1B/FMR1/ARHGDIB/RSF1/IFI16/OAS1/ADA/FAM111A/DDX5/IFI27/OASL/RRP1B/BIRC3/F2RL1/APOBEC3A/MX1/DTX3L/TRIM38
Up-regulated DEGs	BP	GO:0006953	acute-phase response	8	0.00290528	0.00228962	F8/SERPINA1/IL6R/IL6/IL1B/SAA2/SAA1/SAA4
Up-regulated DEGs	BP	GO:1900046	regulation of hemostasis	10	0.0029976	0.00236237	SERPINE2/SERPINE1/UBASH3B/SERPINB2/CD9/EDN1/PLAT/PDGFB/PDGFA/F2RL1
Up-regulated DEGs	BP	GO:0043405	regulation of MAP kinase activity	23	0.00313167	0.00246803	DUSP16/AIDA/RGS3/EZH2/FGF1/DUSP5/DUSP1/TGFB1/MDFIC/IL1B/DNAJA1/NRG1/GDF15/EDN1/SAA1/TGFA/MAP3K14/MAP3K12/PRKAA1/SOD1/PDGFB/PDGFA
Up-regulated DEGs	BP	GO:0045840	positive regulation of mitotic nuclear division	8	0.00327606	0.00258182	CUL3/IGF2/LRP5/TGFB1/IL1B/EDN1/TGFA/PDGFB
Up-regulated DEGs	BP	GO:0071824	protein-DNA complex subunit organization	19	0.0034642	0.0027301	PARP1/HIST1H4L/HIST1H4K/HIST1H4A/HIST1H4B/HIST1H4E/HIST1H4F/HIST1H4C/HIST1H4D/HIST1H4I/ASF1B/HIST1H4J/ASF1A/HELLS/HIST1H4H/SMARCC2/RSF1/HP1BP3/CUL4B
Up-regulated DEGs	BP	GO:0009612	response to mechanical stimulus	17	0.0034642	0.0027301	SERPINE2/JUP/NFKBIA/RAC1/PKD2/SLC8A1/TGFB1/IL1B/RELA/CASP1/CASP2/EDN1/ETS1/GJA1/MAP3K14/ETV1/MMP7
Up-regulated DEGs	BP	GO:0031032	actomyosin structure organization	15	0.00374441	0.00295092	MEF2A/CUL3/TMEFF2/RAC1/EPB41L4B/SORBS1/PHLDB2/PDCD6IP/FHDC1/MET/EDN1/CD47/F11R/TACSTD2/NRP1
Up-regulated DEGs	BP	GO:0014074	response to purine-containing compound	14	0.00382271	0.00301263	AREG/PKD2/SLC8A1/DUSP1/IL1B/RELA/ADORA2A/P2RY2/P2RX4/SDC1/PTEN/PRKAA1/SOD1/AHR
Up-regulated DEGs	BP	GO:0034405	response to fluid shear stress	7	0.00388474	0.00306152	CSF2/PKD2/TGFB1/P2RX4/CA2/ETS1/GJA1
Up-regulated DEGs	BP	GO:0042063	gliogenesis	21	0.00388474	0.00306152	SERPINE2/ROR1/AREG/EZH2/IL6/TGFB1/TGFB2/CDKN2C/IL1B/RELA/NFE2L1/ADORA2A/P2RX4/NRG1/SPINT1/CD9/CDK5R1/DLX2/PTEN/PARD3/SOD1
Up-regulated DEGs	BP	GO:0045216	cell-cell junction organization	13	0.00396372	0.00312376	JUP/EPB41L3/TGFB1/TGFB2/PDCD6IP/DSG2/CD9/F11R/GJA1/PARD3/SNAI2/OCLN/F2RL1
Up-regulated DEGs	BP	GO:0050818	regulation of coagulation	10	0.00418394	0.00329731	SERPINE2/SERPINE1/UBASH3B/SERPINB2/CD9/EDN1/PLAT/PDGFB/PDGFA/F2RL1
Up-regulated DEGs	BP	GO:0007431	salivary gland development	7	0.00445277	0.00350917	BTBD7/TGFB1/TGFB2/NRP1/SEMA3C/SNAI2/PDGFA
Up-regulated DEGs	BP	GO:0008217	regulation of blood pressure	15	0.00521722	0.00411163	MECP2/OPRL1/LRP5/BMPR2/P2RX4/ADH5/EDN1/F11R/MME/GJA1/NPPB/SOD1/SOD2/PDGFB/F2RL1
Up-regulated DEGs	BP	GO:0097529	myeloid leukocyte migration	15	0.00551566	0.00434682	SERPINE1/RAC2/RAC1/IL6R/IL6/DUSP1/IL17RC/TGFB2/P2RX4/PREX1/CD9/EDN1/CD47/SAA1/PDGFB
Up-regulated DEGs	BP	GO:0035690	cellular response to drug	24	0.00598456	0.00471636	JUP/CYP1B1/EZH2/ERRFI1/SLC8A1/IL6/TFRC/TGFB1/IL1B/RELA/FMR1/TIMELESS/P2RY2/MET/P2RX4/EDN1/CDK5R1/CD69/ETS1/PTEN/PRKAA1/SOD1/PDGFB/AHR
Up-regulated DEGs	BP	GO:0071346	cellular response to interferon-gamma	14	0.00618019	0.00487053	PARP9/TRIM22/HLA-B/HLA-F/CASP1/RPL13A/EDN1/CD47/OAS1/OAS2/OASL/CD58/TRIM38/TRIM34
Up-regulated DEGs	BP	GO:1900180	regulation of protein localization to nucleus	12	0.00628005	0.00494923	JUP/GLUL/PARP9/PARP1/GSK3B/TGFB1/MDFIC/PKIA/RAN/UBR5/FBXO4/DTX3L
Up-regulated DEGs	BP	GO:0098542	defense response to other organism	29	0.00630018	0.00496509	SERPINE1/ARG2/DHX58/PARP9/IL6R/ZMYND11/IL6/TRIM22/SLFN11/MICB/IL17RC/TGFB1/IL1B/RELA/IFI16/OAS1/OAS2/FAM111A/IFI27/OASL/MAP3K14/BIRC3/F2RL1/APOBEC3B/APOBEC3A/MX1/DTX3L/TRIM38/TRIM34
Up-regulated DEGs	BP	GO:1903034	regulation of response to wounding	15	0.00636736	0.00501804	SERPINE2/SERPINE1/UBASH3B/SERPINB2/PHLDB2/CD109/CD9/EDN1/PLAT/GJA1/PTEN/PDGFB/PDGFA/F2RL1
Up-regulated DEGs	BP	GO:2001057	reactive nitrogen species metabolic process	10	0.00642168	0.00506085	CYP1B1/ARG2/RAC1/PKD2/PTX3/IL1B/MARC2/P2RX4/EDN1/CD47
Up-regulated DEGs	BP	GO:0071902	positive regulation of protein serine/threonine kinase activity	22	0.00698942	0.00550827	HIGD1A/EZH2/FGF1/PKD2/IGF2/DUSP5/TGFB1/MDFIC/IL1B/NRG1/GDF15/EDN1/CDK5R1/SAA1/TGFA/MAP3K14/MAP3K12/PRKAA1/SOD1/PDGFB/PDGFA
Up-regulated DEGs	BP	GO:0046890	regulation of lipid biosynthetic process	16	0.00704292	0.00555044	FGF1/C3/SORBS1/DHCR7/FDFT1/IL1B/FBXW7/RAN/ZBTB20/PRKAA1/SNAI2/SOD1/RAB38/PDGFB/PDGFA/PRKAB2
Up-regulated DEGs	BP	GO:0006338	chromatin remodeling	14	0.00704292	0.00555044	HIST1H4L/HIST1H4K/HIST1H4A/HIST1H4B/HIST1H4E/HIST1H4F/HIST1H4C/HIST1H4D/HIST1H4I/HIST1H4J/HELLS/HIST1H4H/SMARCC2/RSF1
Up-regulated DEGs	BP	GO:0010544	negative regulation of platelet activation	5	0.00704292	0.00555044	SERPINE2/UBASH3B/CD9/PDGFB/PDGFA
Up-regulated DEGs	BP	GO:0071103	DNA conformation change	20	0.00704292	0.00555044	NCAPD2/PARP1/HIST1H4L/HIST1H4K/HIST1H4A/HIST1H4B/HIST1H4E/HIST1H4F/HIST1H4C/HIST1H4D/HIST1H4I/ASF1B/HIST1H4J/ASF1A/HELLS/HIST1H4H/RSF1/HP1BP3/CUL4B/NCAPG
Up-regulated DEGs	BP	GO:0060485	mesenchyme development	19	0.00715837	0.00564142	EZH2/PKD2/IL6/GSK3B/PHLDB2/TGFB1/TGFB2/IL1B/BMPR2/NRG1/EDN1/TGFB1I1/DDX5/NRP1/PTEN/SEMA3F/SEMA3C/SNAI2/MEOX1
Up-regulated DEGs	BP	GO:0048762	mesenchymal cell differentiation	16	0.00835996	0.00658838	EZH2/IL6/GSK3B/PHLDB2/TGFB1/TGFB2/IL1B/NRG1/EDN1/TGFB1I1/DDX5/NRP1/PTEN/SEMA3F/SEMA3C/SNAI2
Up-regulated DEGs	BP	GO:0050670	regulation of lymphocyte proliferation	16	0.00835996	0.00658838	RAC2/ARG2/IL6/IGF2/TFRC/IL18/TGFB1/IL1B/EBI3/GAL/TNFSF9/CD46/ADA/PELI1/SLC39A10/AHR
Up-regulated DEGs	BP	GO:0046677	response to antibiotic	22	0.00835996	0.00658838	CYP1A1/CYP1B1/AREG/EZH2/CSF3/SLC8A1/IL6/DUSP1/RELA/TIMELESS/MET/SDC1/ID3/EDN1/RBP4/ADA/ETS1/PTEN/PRKAA1/SOD1/PDGFB/AHR
Up-regulated DEGs	BP	GO:2001233	regulation of apoptotic signaling pathway	25	0.00835996	0.00658838	SERPINE1/HIGD1A/TMEM14A/PARP1/SRPX/INHBA/CSF2/ZMYND11/GSK3B/MFF/IL1B/RELA/ADORA2A/FBXW7/DNAJA1/ATF3/CASP2/PPP2R1B/NRP1/PTEN/BID/SNAI2/SOD1/SOD2/MMP9
Up-regulated DEGs	BP	GO:0032944	regulation of mononuclear cell proliferation	16	0.00874081	0.00688852	RAC2/ARG2/IL6/IGF2/TFRC/IL18/TGFB1/IL1B/EBI3/GAL/TNFSF9/CD46/ADA/PELI1/SLC39A10/AHR
Up-regulated DEGs	BP	GO:0033198	response to ATP	6	0.00888216	0.00699992	SLC8A1/IL1B/P2RY2/P2RX4/PTEN/SOD1
Up-regulated DEGs	BP	GO:1905330	regulation of morphogenesis of an epithelium	15	0.00917812	0.00723316	CTHRC1/BTBD7/ROR1/RAC1/FGF1/PHLDB2/TGFB1/PAX8/VANGL1/TACSTD2/PTEN/DACT1/MLLT3/SNAI2/PDGFA
Up-regulated DEGs	BP	GO:0051493	regulation of cytoskeleton organization	28	0.00919896	0.00724959	STAG1/TMEFF2/MECP2/RAC1/PARP3/CSF3/GSK3B/PHLDB2/TGFB1/STMN3/PDCD6IP/ARHGDIB/MET/PREX1/KIF11/SIGLEC15/MAPRE1/BRK1/EDN1/CD47/F11R/TACSTD2/CDK5R1/NRP1/TRIOBP/PRKAA1/PDGFA/F2RL1
Up-regulated DEGs	BP	GO:0046651	lymphocyte proliferation	18	0.00943425	0.00743502	RAC2/ARG2/IL6/IGF2/TFRC/IL18/TGFB1/IL1B/EBI3/HELLS/GAL/TNFSF9/CD46/ADA/PELI1/GJA1/SLC39A10/AHR
Up-regulated DEGs	BP	GO:0043901	negative regulation of multi-organism process	15	0.00943425	0.00743502	ARG2/DHX58/TRIM14/TRIM13/PTX3/MICB/ARHGDIB/IFI16/OAS1/ADA/FAM111A/OASL/APOBEC3A/MX1/TRIM38
Up-regulated DEGs	BP	GO:0071214	cellular response to abiotic stimulus	21	0.00943425	0.00743502	RAC1/PARP1/ERRFI1/PKD2/TGFB1/IL1B/FMR1/LRRC8C/CASP1/CASP2/IFI16/CUL4B/LETM1/MME/FBXO4/GJA1/PTEN/RHBDD1/MAP3K14/SNAI2/MMP7
Up-regulated DEGs	BP	GO:0104004	cellular response to environmental stimulus	21	0.00943425	0.00743502	RAC1/PARP1/ERRFI1/PKD2/TGFB1/IL1B/FMR1/LRRC8C/CASP1/CASP2/IFI16/CUL4B/LETM1/MME/FBXO4/GJA1/PTEN/RHBDD1/MAP3K14/SNAI2/MMP7
Up-regulated DEGs	BP	GO:0044843	cell cycle G1/S phase transition	20	0.0094625	0.00745728	CUL3/CYP1A1/BACH1/EZH2/TAF10/INHBA/PKD2/SLFN11/CDKN2C/FBXW7/E2F8/PRMT2/CASP2/KIF14/CUL4B/DHFR/PTEN/DACT1/BID/PPP6C
Up-regulated DEGs	BP	GO:0043410	positive regulation of MAPK cascade	29	0.00946646	0.0074604	EZH2/FGF1/IL6/IGF2/DUSP5/TGFB1/IL11/TGFB2/MDFIC/IL1B/FBXW7/NRG1/GDF15/EDN1/SEMA7A/NPTN/LAMTOR1/NRP1/PTEN/SAA1/TGFA/MAP3K14/MAP3K12/PRKAA1/SOD1/PDGFB/PDGFA/F2RL1
Up-regulated DEGs	BP	GO:0051052	regulation of DNA metabolic process	25	0.00946646	0.0074604	LIG3/MECP2/RAC1/PARP9/PARP3/PARP1/IL6/DUSP1/TFRC/SLFN11/TGFB1/TIMELESS/BMPR2/FBXW7/HDAC8/E2F8/CEBPG/ID3/UBR5/FBXO4/GJA1/RBBP6/PDGFB/DTX3L
Up-regulated DEGs	BP	GO:0051222	positive regulation of protein transport	25	0.00946646	0.0074604	JUP/GLUL/RAC2/RAC1/IL1RAP/IL6/GSK3B/IL17RC/TGFB1/TGFB2/MFF/IL1B/ADORA2A/FBXW7/CASP1/RAN/UBR5/RBP4/CDK5R1/CD58/GJA1/SAA1/PRKAA1/KIF20B/F2RL1
Up-regulated DEGs	BP	GO:0042542	response to hydrogen peroxide	13	0.00951869	0.00750156	CYP1B1/AREG/EZH2/SLC8A1/IL6/DUSP1/RELA/MET/SDC1/ADA/ETS1/PRKAA1/SOD1
Up-regulated DEGs	BP	GO:0030198	extracellular matrix organization	22	0.00952793	0.00750884	SERPINE1/CYP1B1/MMP10/SERPINB5/PTX3/IL6/PHLDB2/TGFB1/TGFB2/DNAJB6/SPINT1/COL5A2/CD47/F11R/HAS3/ETS1/PDGFB/PDGFA/MMP9/MMP7/MMP1
Up-regulated DEGs	BP	GO:0032943	mononuclear cell proliferation	18	0.00963629	0.00759424	RAC2/ARG2/IL6/IGF2/TFRC/IL18/TGFB1/IL1B/EBI3/HELLS/GAL/TNFSF9/CD46/ADA/PELI1/GJA1/SLC39A10/AHR
Up-regulated DEGs	BP	GO:0050792	regulation of viral process	16	0.00963629	0.00759424	TRIM14/TRIM13/PTX3/MDFIC/FMR1/RSF1/IFI16/OAS1/FAM111A/DDX5/IFI27/OASL/RRP1B/APOBEC3A/MX1/TRIM38
Up-regulated DEGs	BP	GO:0050731	positive regulation of peptidyl-tyrosine phosphorylation	15	0.00975644	0.00768893	PARP9/AREG/IL6R/CSF3/CSF2/IL6/IGF2/IL18/TGFB1/IL11/FBXW7/NRG1/NRP1/TGFA/PDGFB
Up-regulated DEGs	BP	GO:0050806	positive regulation of synaptic transmission	13	0.00978954	0.00771501	SERPINE2/MECP2/GLUL/SNAP25/GSK3B/FMR1/ADORA2A/CA2/NPTN/MME/RIMS2/RIMS1/PTEN
Up-regulated DEGs	BP	GO:0051798	positive regulation of hair follicle development	4	0.00993744	0.00783157	TGFB2/GAL/FST/KRT17
Up-regulated DEGs	BP	GO:0000082	G1/S transition of mitotic cell cycle	19	0.00994046	0.00783395	CUL3/CYP1A1/BACH1/EZH2/TAF10/INHBA/PKD2/SLFN11/CDKN2C/E2F8/PRMT2/CASP2/KIF14/CUL4B/DHFR/PTEN/DACT1/BID/PPP6C
Up-regulated DEGs	BP	GO:0070661	leukocyte proliferation	19	0.0103149	0.00812902	RAC2/ARG2/IL6/IGF2/TFRC/IL18/TGFB1/IL1B/EBI3/HELLS/GAL/TNFSF9/CD46/ADA/PELI1/GJA1/SLC39A10/F2RL1/AHR
Up-regulated DEGs	BP	GO:0051785	positive regulation of nuclear division	8	0.0103149	0.00812902	CUL3/IGF2/LRP5/TGFB1/IL1B/EDN1/TGFA/PDGFB
Up-regulated DEGs	BP	GO:0006809	nitric oxide biosynthetic process	9	0.0107627	0.00848196	CYP1B1/ARG2/RAC1/PKD2/PTX3/IL1B/P2RX4/EDN1/CD47
Up-regulated DEGs	BP	GO:0051047	positive regulation of secretion	25	0.0107627	0.00848196	GLUL/RAC1/IL1RAP/INHBA/IL6/OPRL1/IL17RC/TGFB1/TGFB2/IL1B/HLA-F/PDCD6IP/ADORA2A/P2RY2/P2RX4/CASP1/GAL/SDC1/EDN1/RBP4/CD58/GJA1/SAA1/NPPB/F2RL1
Up-regulated DEGs	BP	GO:0043406	positive regulation of MAP kinase activity	18	0.0108357	0.00853951	EZH2/FGF1/DUSP5/TGFB1/MDFIC/IL1B/NRG1/GDF15/EDN1/SAA1/TGFA/MAP3K14/MAP3K12/PRKAA1/SOD1/PDGFB/PDGFA
Up-regulated DEGs	BP	GO:2000027	regulation of animal organ morphogenesis	18	0.0108357	0.00853951	CTHRC1/BTBD7/ROR1/RAC1/FGF1/TGFB1/TGFB2/BMPR2/FBXW7/PAX8/EDN1/VANGL1/TACSTD2/SEMA3C/DACT1/MLLT3/SNAI2/PDGFA
Up-regulated DEGs	BP	GO:0032092	positive regulation of protein binding	10	0.0108929	0.00858453	CTHRC1/CSF3/USP33/GSK3B/MAPRE1/RAN/NRP1/DACT1/MMP9/DTX3L
Up-regulated DEGs	BP	GO:0043062	extracellular structure organization	24	0.0111207	0.0087641	SERPINE1/CYP1B1/MMP10/SERPINB5/PTX3/IL6/PHLDB2/TGFB1/TGFB2/PDCD6IP/DNAJB6/SPINT1/SDC1/COL5A2/CD47/F11R/HAS3/ETS1/PDGFB/PDGFA/MMP9/MMP7/MMP1
Up-regulated DEGs	BP	GO:0035809	regulation of urine volume	5	0.0111207	0.0087641	OPRL1/ADORA2A/EDN1/NPPB/MLLT6
Up-regulated DEGs	BP	GO:0032970	regulation of actin filament-based process	22	0.011239	0.00885728	TMEFF2/JUP/RAC1/CSF3/PHLDB2/TGFB1/ARHGDIB/MET/DSG2/PREX1/SIGLEC15/BRK1/DSC2/EDN1/CD47/F11R/TACSTD2/CDK5R1/NRP1/TRIOBP/PDGFA/F2RL1
Up-regulated DEGs	BP	GO:0048512	circadian behavior	7	0.011445	0.00901967	CSF2/OPRL1/ADORA2A/ADA/PTEN/GPR176/NR1D2
Up-regulated DEGs	BP	GO:0001889	liver development	12	0.011445	0.00901967	CUL3/CYP1A1/SRSF5/EZH2/TAF10/PKD2/TGFB1/RELA/FBXW7/E2F8/CEBPG/ADA
Up-regulated DEGs	BP	GO:0046683	response to organophosphorus	12	0.011445	0.00901967	AREG/PKD2/SLC8A1/DUSP1/IL1B/RELA/P2RY2/P2RX4/SDC1/PTEN/SOD1/AHR
Up-regulated DEGs	BP	GO:0038034	signal transduction in absence of ligand	8	0.0117995	0.009299	SRPX/INHBA/CSF2/MKNK2/GSK3B/IL1B/PPP2R1B/SNAI2
Up-regulated DEGs	BP	GO:0097192	extrinsic apoptotic signaling pathway in absence of ligand	8	0.0117995	0.009299	SRPX/INHBA/CSF2/MKNK2/GSK3B/IL1B/PPP2R1B/SNAI2
Up-regulated DEGs	BP	GO:0043903	regulation of symbiosis, encompassing mutualism through parasitism	17	0.0120012	0.00945802	TRIM14/TRIM13/PTX3/MDFIC/FMR1/RSF1/IFI16/OAS1/FAM111A/DDX5/IFI27/OASL/RRP1B/F2RL1/APOBEC3A/MX1/TRIM38
Up-regulated DEGs	BP	GO:0045069	regulation of viral genome replication	10	0.0120651	0.00950837	FMR1/IFI16/OAS1/FAM111A/DDX5/IFI27/OASL/APOBEC3A/MX1/TRIM38
Up-regulated DEGs	BP	GO:0042635	positive regulation of hair cycle	4	0.0121172	0.00954943	TGFB2/GAL/FST/KRT17
Up-regulated DEGs	BP	GO:1904951	positive regulation of establishment of protein localization	26	0.0121172	0.00954943	JUP/GLUL/RAC2/RAC1/IL1RAP/IL6/GSK3B/IL17RC/TGFB1/TGFB2/MFF/IL1B/ADORA2A/FBXW7/CASP1/RAN/UBR5/RBP4/CDK5R1/CD58/GJA1/SAA1/BID/PRKAA1/KIF20B/F2RL1
Up-regulated DEGs	BP	GO:0001890	placenta development	13	0.0121172	0.00954943	CSF2/PKD2/IGF2/BMPR2/CDKN1C/DNAJB6/E2F8/SPINT1/MME/ADA/GJA1/SOD1/PDGFB
Up-regulated DEGs	BP	GO:2001236	regulation of extrinsic apoptotic signaling pathway	13	0.0121172	0.00954943	SERPINE1/SRPX/INHBA/CSF2/ZMYND11/IL1B/RELA/ATF3/PPP2R1B/NRP1/PTEN/BID/SNAI2
Up-regulated DEGs	BP	GO:0007622	rhythmic behavior	7	0.0121172	0.00954943	CSF2/OPRL1/ADORA2A/ADA/PTEN/GPR176/NR1D2
Up-regulated DEGs	BP	GO:0034330	cell junction organization	19	0.0121172	0.00954943	JUP/RAC1/EPB41L3/SORBS1/PHLDB2/TGFB1/TGFB2/PDCD6IP/DSG2/CD9/F11R/NRP1/FERMT2/GJA1/PTEN/PARD3/SNAI2/OCLN/F2RL1
Up-regulated DEGs	BP	GO:0010001	glial cell differentiation	16	0.0121172	0.00954943	SERPINE2/ROR1/IL6/TGFB1/CDKN2C/IL1B/RELA/NFE2L1/ADORA2A/NRG1/SPINT1/CD9/DLX2/PTEN/PARD3/SOD1
Up-regulated DEGs	BP	GO:0060445	branching involved in salivary gland morphogenesis	5	0.0122903	0.00968582	BTBD7/NRP1/SEMA3C/SNAI2/PDGFA
Up-regulated DEGs	BP	GO:0071526	semaphorin-plexin signaling pathway	5	0.0122903	0.00968582	RAC1/MET/NRP1/SEMA3F/PLXNA2
Up-regulated DEGs	BP	GO:0097327	response to antineoplastic agent	10	0.0122903	0.00968582	JUP/ERRFI1/TGFB1/FMR1/TIMELESS/KIF1B/EDN1/DHFR/PRKAA1/PDGFB
Up-regulated DEGs	BP	GO:0043123	positive regulation of I-kappaB kinase/NF-kappaB signaling	14	0.0126003	0.00993016	ROR1/TRIM13/TRIM22/RELA/CASP1/TMED4/ATP2C1/NEK6/PELI1/GJA1/MAP3K14/BIRC3/F2RL1/TRIM38
Up-regulated DEGs	BP	GO:0001655	urogenital system development	21	0.0126003	0.00993016	ARG2/FGF1/IL6R/SERPINB5/PKD2/TGFB1/TGFB2/CDKN1C/PAX8/SDC1/CA2/ID3/TACSTD2/RBP4/MME/NRP1/PTEN/PDGFB/PDGFA/MMP9
Up-regulated DEGs	BP	GO:0061008	hepaticobiliary system development	12	0.0126003	0.00993016	CUL3/CYP1A1/SRSF5/EZH2/TAF10/PKD2/TGFB1/RELA/FBXW7/E2F8/CEBPG/ADA
Up-regulated DEGs	BP	GO:0048285	organelle fission	24	0.0127762	0.0100688	CUL3/STAG1/NCAPD2/ZWINT/IGF2/DUSP1/LRP5/TGFB1/MFF/IL1B/NFE2L1/CDKN1C/KIF2A/KIF14/KIF11/GDAP1/EDN1/RAN/NEK6/TGFA/NCAPG/TOM1L1/KIF20B/PDGFB
Up-regulated DEGs	BP	GO:0070663	regulation of leukocyte proliferation	16	0.0127762	0.0100688	RAC2/ARG2/IL6/IGF2/TFRC/IL18/TGFB1/IL1B/EBI3/GAL/TNFSF9/CD46/ADA/PELI1/SLC39A10/AHR
Up-regulated DEGs	BP	GO:0030038	contractile actin filament bundle assembly	10	0.0127874	0.0100776	CUL3/TMEFF2/RAC1/SORBS1/PHLDB2/FHDC1/MET/CD47/TACSTD2/NRP1
Up-regulated DEGs	BP	GO:0043149	stress fiber assembly	10	0.0127874	0.0100776	CUL3/TMEFF2/RAC1/SORBS1/PHLDB2/FHDC1/MET/CD47/TACSTD2/NRP1
Up-regulated DEGs	BP	GO:0034341	response to interferon-gamma	14	0.0128321	0.0101128	PARP9/TRIM22/HLA-B/HLA-F/CASP1/RPL13A/EDN1/CD47/OAS1/OAS2/OASL/CD58/TRIM38/TRIM34
Up-regulated DEGs	BP	GO:0001558	regulation of cell growth	24	0.0128703	0.010143	SERPINE2/DCBLD2/EPB41L3/INHBA/GSK3B/NCBP1/TGFB1/TGFB2/CDKN2C/BMPR2/KIF14/GAL/EDN1/SEMA7A/KRT17/CDK5R1/RIMS2/RIMS1/LAMTOR1/NRP1/GJA1/NPPB/TTL/IFRD1
Up-regulated DEGs	BP	GO:2000377	regulation of reactive oxygen species metabolic process	15	0.0130442	0.01028	CYP1B1/RAC2/ARG2/RAC1/PKD2/PTX3/TGFB1/IL1B/P2RX4/EDN1/CD47/DHFR/SOD1/PDGFB/F2RL1
Up-regulated DEGs	BP	GO:0045931	positive regulation of mitotic cell cycle	13	0.0133629	0.0105311	CUL3/CYP1A1/MECP2/IGF2/LRP5/TGFB1/IL1B/CUL4B/EDN1/TGFA/KIF20B/PDGFB/TTL
Up-regulated DEGs	BP	GO:0022612	gland morphogenesis	11	0.0133925	0.0105545	CUL3/BTBD7/AREG/SERPINB5/TGFB1/TGFB2/FBXW7/NRP1/SEMA3C/SNAI2/PDGFA
Up-regulated DEGs	BP	GO:0042136	neurotransmitter biosynthetic process	10	0.0133925	0.0105545	CYP1B1/ARG2/RAC1/PKD2/PTX3/DPYD/IL1B/P2RX4/EDN1/CD47
Up-regulated DEGs	BP	GO:0046209	nitric oxide metabolic process	9	0.0134434	0.0105946	CYP1B1/ARG2/RAC1/PKD2/PTX3/IL1B/P2RX4/EDN1/CD47
Up-regulated DEGs	BP	GO:0046849	bone remodeling	9	0.0134434	0.0105946	CTHRC1/RAC2/RAC1/IL6/TFRC/TGFB1/SIGLEC15/CA2/GJA1
Up-regulated DEGs	BP	GO:0098801	regulation of renal system process	6	0.0134434	0.0105946	ADORA2A/EDN1/GJA1/NPPB/PDGFB/F2RL1
Up-regulated DEGs	BP	GO:0048545	response to steroid hormone	23	0.013582	0.0107038	AREG/PARP1/ERRFI1/IL6/DUSP1/NR2E3/TGFB1/TGFB2/RELA/DSG2/CLDN4/PRMT2/PTGER2/SDC1/CA2/EDN1/RAN/UBR5/TGFB1I1/DDX5/ZFP36L2/NR1D2/PAPPA
Up-regulated DEGs	BP	GO:0044346	fibroblast apoptotic process	5	0.013582	0.0107038	CUL3/API5/STK17B/IER3IP1/BID
Up-regulated DEGs	BP	GO:0090068	positive regulation of cell cycle process	19	0.0137764	0.010857	CUL3/CYP1A1/MECP2/EZH2/PKD2/FEN1/IGF2/LRP5/TGFB1/IL1B/E2F8/CASP2/KIF14/CUL4B/EDN1/CDK5R1/TGFA/KIF20B/PDGFB
Up-regulated DEGs	BP	GO:0030213	hyaluronan biosynthetic process	4	0.0138881	0.010945	TGFB1/IL1B/HAS3/PDGFB
Up-regulated DEGs	BP	GO:0035810	positive regulation of urine volume	4	0.0138881	0.010945	OPRL1/ADORA2A/EDN1/NPPB
Up-regulated DEGs	BP	GO:0009636	response to toxic substance	28	0.0141862	0.0111799	CYP1A1/CYP1B1/AREG/EZH2/CSF3/SLC8A1/IL6/DUSP1/RELA/TIMELESS/MARC2/ADORA2A/MET/SDC1/KIF1B/TXNRD2/HBE1/EDN1/RBP4/ADA/DHFR/ETS1/PTEN/PRKAA1/SOD1/SOD2/PDGFB/AHR
Up-regulated DEGs	BP	GO:0051249	regulation of lymphocyte activation	24	0.0141862	0.0111799	RAC2/ARG2/RAC1/PARP3/INHBA/IL6/IGF2/TFRC/IL18/TGFB1/IL1B/EBI3/HLA-F/ADORA2A/GAL/TNFSF9/CD47/CD46/ADA/PELI1/SLC39A10/ZFP36L2/SOD1/AHR
Up-regulated DEGs	BP	GO:0007596	blood coagulation	21	0.0146551	0.0115495	SERPINE2/SERPINE1/F8/UBASH3B/RAC1/SERPINA5/SERPINA1/SERPINB2/IL6/GNA13/ADORA2A/P2RX4/CD9/EHD1/HBE1/EDN1/PLAT/SAA1/PDGFB/PDGFA/F2RL1
Up-regulated DEGs	BP	GO:0051896	regulation of protein kinase B signaling	17	0.0148689	0.011718	RAC2/RAC1/AREG/FGF1/CSF3/IGF2/IL18/TGFB1/MET/P2RX4/NRG1/GDF15/PTEN/TGFA/PDGFB/PDGFA
Up-regulated DEGs	BP	GO:0031669	cellular response to nutrient levels	16	0.0153012	0.0120587	HIGD1A/GLUL/NUAK2/MAP1LC3B/USP33/BMPR2/P2RY2/P2RX4/ATF3/IFI16/GDAP1/UPP1/DSC2/PRKAA1/SNAI2/SOD1
Up-regulated DEGs	BP	GO:0050918	positive chemotaxis	8	0.0157966	0.0124491	MET/NRP1/SAA2/SAA1/SAA4/PDGFB/F2RL1
Up-regulated DEGs	BP	GO:0000280	nuclear division	22	0.0157966	0.0124491	CUL3/STAG1/NCAPD2/ZWINT/IGF2/DUSP1/LRP5/TGFB1/IL1B/NFE2L1/CDKN1C/KIF2A/KIF14/KIF11/EDN1/RAN/NEK6/TGFA/NCAPG/TOM1L1/KIF20B/PDGFB
Up-regulated DEGs	BP	GO:0007599	hemostasis	21	0.0173089	0.0136409	SERPINE2/SERPINE1/F8/UBASH3B/RAC1/SERPINA5/SERPINA1/SERPINB2/IL6/GNA13/ADORA2A/P2RX4/CD9/EHD1/HBE1/EDN1/PLAT/SAA1/PDGFB/PDGFA/F2RL1
Up-regulated DEGs	BP	GO:0050730	regulation of peptidyl-tyrosine phosphorylation	17	0.0174199	0.0137284	PARP9/AREG/ERRFI1/IL6R/CSF3/CSF2/IL6/IGF2/IL18/TGFB1/IL11/FBXW7/NRG1/NRP1/TGFA/PDGFB/PDGFA
Up-regulated DEGs	BP	GO:0050817	coagulation	21	0.0177663	0.0140014	SERPINE2/SERPINE1/F8/UBASH3B/RAC1/SERPINA5/SERPINA1/SERPINB2/IL6/GNA13/ADORA2A/P2RX4/CD9/EHD1/HBE1/EDN1/PLAT/SAA1/PDGFB/PDGFA/F2RL1
Up-regulated DEGs	BP	GO:0043491	protein kinase B signaling	18	0.0177663	0.0140014	RAC2/RAC1/AREG/FGF1/CSF3/IGF2/IL18/TGFB1/IL1B/MET/P2RX4/NRG1/GDF15/PTEN/TGFA/PDGFB/PDGFA
Up-regulated DEGs	BP	GO:0072001	renal system development	19	0.0178107	0.0140364	ARG2/FGF1/IL6R/PKD2/TGFB1/TGFB2/CDKN1C/PAX8/SDC1/CA2/ID3/TACSTD2/RBP4/MME/NRP1/PDGFB/PDGFA/MMP9
Up-regulated DEGs	BP	GO:0043122	regulation of I-kappaB kinase/NF-kappaB signaling	16	0.0178107	0.0140364	ROR1/ZMYND11/TRIM13/TRIM22/IL1B/RELA/CASP1/TMED4/ATP2C1/NEK6/PELI1/GJA1/MAP3K14/BIRC3/F2RL1/TRIM38
Up-regulated DEGs	BP	GO:1903409	reactive oxygen species biosynthetic process	11	0.0181327	0.0142901	CYP1A1/CYP1B1/ARG2/RAC1/PKD2/PTX3/IL1B/P2RX4/EDN1/CD47/SOD1
Up-regulated DEGs	BP	GO:0072593	reactive oxygen species metabolic process	18	0.0181647	0.0143154	CYP1A1/CYP1B1/RAC2/ARG2/RAC1/PKD2/PTX3/TGFB1/IL1B/P2RX4/PREX1/EDN1/CD47/DHFR/SOD1/SOD2/PDGFB/F2RL1
Up-regulated DEGs	BP	GO:0044706	multi-multicellular organism process	16	0.0183935	0.0144957	SERPINE2/CYP1A1/TGFB1/IL1B/BMPR2/ARHGDIB/DSG2/CLDN4/EDN1/RECK/ETS1/GJA1/SOD1/MMP9/MMP7/PAPPA
Up-regulated DEGs	BP	GO:0006066	alcohol metabolic process	21	0.0184869	0.0145693	MECP2/CYP1B1/FGF1/MTMR2/DHCR7/FDFT1/IL1B/NFE2L1/OSBPL1A/DHRS3/DHRS4/ADH5/RAN/RBP4/ACAT2/OCRL/DHFR/PTEN/PRKAA1/SOD1
Up-regulated DEGs	BP	GO:0051302	regulation of cell division	13	0.0184869	0.0145693	CUL3/FGF1/IGF2/TGFB1/TGFB2/IL1B/E2F8/KIF14/TGFA/KIF20B/PDGFB/PDGFA
Up-regulated DEGs	BP	GO:0010632	regulation of epithelial cell migration	19	0.0195086	0.0153745	MECP2/JUP/GLUL/FGF1/EPB41L4B/TGFB1/TGFB2/BMPR2/FBXW7/MET/P2RX4/EDN1/TACSTD2/ETS1/NRP1/PTEN/PDGFB/MMP9
Up-regulated DEGs	BP	GO:0007179	transforming growth factor beta receptor signaling pathway	14	0.0197178	0.0155393	PARP1/MTMR4/TGFB1/TGFB2/PEG10/CDKN1C/CD109/GDF15/F11R/TGFB1I1/FERMT2/CHST11/PARD3/FUT8
Up-regulated DEGs	BP	GO:0016049	cell growth	26	0.0215738	0.017002	SERPINE2/DCBLD2/EPB41L3/INHBA/GSK3B/NCBP1/TGFB1/TGFB2/CDKN2C/BMPR2/PRMT2/KIF14/GAL/EDN1/SEMA7A/KRT17/CDK5R1/RIMS2/RIMS1/LAMTOR1/NRP1/GJA1/SEMA3F/NPPB/TTL/IFRD1
Up-regulated DEGs	BP	GO:0031667	response to nutrient levels	26	0.0215738	0.017002	OGT/HIGD1A/CYP1A1/GLUL/NUAK2/MAP1LC3B/USP33/SLC8A1/TGFB1/IL1B/RELA/BMPR2/P2RY2/P2RX4/ATF3/IFI16/GDAP1/UPP1/DSC2/GDF15/ADA/PTEN/PRKAA1/SNAI2/SOD1/MMP7
Up-regulated DEGs	BP	GO:0032956	regulation of actin cytoskeleton organization	19	0.0215738	0.017002	TMEFF2/RAC1/CSF3/PHLDB2/TGFB1/ARHGDIB/MET/PREX1/SIGLEC15/BRK1/EDN1/CD47/F11R/TACSTD2/CDK5R1/NRP1/TRIOBP/PDGFA/F2RL1
Up-regulated DEGs	BP	GO:0090066	regulation of anatomical structure size	25	0.021845	0.0172158	RAC1/CSF3/SLC8A1/GSK3B/RAB22A/ADORA2A/BMPR2/P2RY2/HP1BP3/PREX1/LRRC8C/BRK1/EDN1/SEMA7A/CDK5R1/NRP1/GJA1/PTEN/NPPB/TRIOBP/SOD1/SOD2/F2RL1/TTL/IFRD1
Up-regulated DEGs	BP	GO:0008202	steroid metabolic process	20	0.021845	0.0172158	CYP1A1/MECP2/HSD17B11/CYP1B1/HSD17B14/SERPINA6/FGF1/DHCR7/FDFT1/IL1B/NFE2L1/OSBPL1A/GAL/DHRS4/RAN/ACAT2/LAMTOR1/PRKAA1/SNAI2/SOD1
Up-regulated DEGs	BP	GO:0050900	leukocyte migration	26	0.021845	0.0172158	SERPINE1/RAC2/RAC1/IL6R/IL6/DUSP1/IL17RC/TGFB1/TGFB2/P2RX4/PREX1/SDC2/SDC1/GPSM3/CD9/OLR1/EDN1/CD47/F11R/ADA/CD58/SAA1/PDGFB/MMP9/F2RL1/MMP1
Up-regulated DEGs	BP	GO:1903706	regulation of hemopoiesis	26	0.0224191	0.0176682	FAM210B/NFKBIA/UBASH3B/INHBA/CSF2/IL18/TGFB1/HIST1H4L/HIST1H4K/FBXW7/HIST1H4A/HIST1H4B/HIST1H4E/HIST1H4F/HIST1H4C/HIST1H4D/HIST1H4I/HIST1H4J/HIST1H4H/SIGLEC15/CA2/CD46/ADA/ETS1/ZFP36L2/SOD1
Up-regulated DEGs	BP	GO:0048754	branching morphogenesis of an epithelial tube	12	0.0224753	0.0177125	AREG/FGF1/PKD2/GNA13/TGFB1/TIMELESS/MET/PAX8/EDN1/TACSTD2/NRP1
Up-regulated DEGs	BP	GO:0007249	I-kappaB kinase/NF-kappaB signaling	17	0.0224753	0.0177125	ROR1/NFKBIA/ZMYND11/TRIM13/TRIM22/IL1B/RELA/CASP1/TMED4/ATP2C1/NEK6/PELI1/GJA1/MAP3K14/BIRC3/F2RL1/TRIM38
Up-regulated DEGs	BP	GO:0001822	kidney development	18	0.0226382	0.0178409	ARG2/FGF1/IL6R/PKD2/TGFB1/TGFB2/CDKN1C/PAX8/SDC1/CA2/ID3/TACSTD2/MME/NRP1/PDGFB/PDGFA/MMP9
Up-regulated DEGs	BP	GO:0030308	negative regulation of cell growth	13	0.0229121	0.0180567	SERPINE2/DCBLD2/INHBA/TGFB1/TGFB2/CDKN2C/BMPR2/GAL/CDK5R1/NRP1/GJA1/NPPB/IFRD1
Up-regulated DEGs	BP	GO:0030595	leukocyte chemotaxis	14	0.0229121	0.0180567	SERPINE1/RAC2/RAC1/IL6R/IL6/DUSP1/IL17RC/TGFB2/PREX1/GPSM3/EDN1/SAA1/PDGFB/F2RL1
Up-regulated DEGs	BP	GO:0000187	activation of MAPK activity	12	0.0230982	0.0182034	FGF1/DUSP5/MDFIC/IL1B/NRG1/GDF15/SAA1/TGFA/MAP3K12/PRKAA1/SOD1
Up-regulated DEGs	BP	GO:0071236	cellular response to antibiotic	12	0.0230982	0.0182034	CYP1B1/EZH2/IL6/RELA/TIMELESS/MET/ID3/ETS1/PTEN/PRKAA1/PDGFB/AHR
Up-regulated DEGs	BP	GO:1903900	regulation of viral life cycle	12	0.0230982	0.0182034	TRIM13/PTX3/FMR1/IFI16/OAS1/FAM111A/DDX5/IFI27/OASL/APOBEC3A/MX1/TRIM38
Up-regulated DEGs	BP	GO:0031116	positive regulation of microtubule polymerization	5	0.0233581	0.0184082	MECP2/RAC1/MET/MAPRE1/CDK5R1
Up-regulated DEGs	BP	GO:0001667	ameboidal-type cell migration	25	0.0234715	0.0184976	MECP2/JUP/GLUL/CYP1B1/FGF1/EPB41L4B/SLC8A1/TGFB1/TGFB2/BMPR2/FBXW7/ARHGDIB/S100P/MET/P2RX4/EDN1/TACSTD2/ETS1/NRP1/PTEN/SEMA3F/SEMA3C/PDGFB/MMP9
Up-regulated DEGs	BP	GO:0071560	cellular response to transforming growth factor beta stimulus	16	0.0238805	0.0188199	PARP1/MTMR4/TGFB1/TGFB2/PEG10/CDKN1C/CD109/GDF15/EDN1/F11R/TGFB1I1/FERMT2/CHST11/PARD3/FUT8/ZFP36L2
Up-regulated DEGs	BP	GO:0002576	platelet degranulation	11	0.0238805	0.0188199	SERPINE1/F8/SERPINA1/IGF2/TGFB1/TGFB2/CD109/CD9/SOD1/PDGFB/PDGFA
Up-regulated DEGs	BP	GO:0090183	regulation of kidney development	7	0.0245618	0.0193569	IL6R/TGFB1/PAX8/TACSTD2/PDGFB/PDGFA/MMP9
Up-regulated DEGs	BP	GO:0060333	interferon-gamma-mediated signaling pathway	9	0.0246862	0.0194549	PARP9/TRIM22/HLA-B/HLA-F/OAS1/OAS2/OASL/TRIM38/TRIM34
Up-regulated DEGs	BP	GO:0032147	activation of protein kinase activity	19	0.0246983	0.0194644	FGF1/DUSP5/IL18/TGFB2/MDFIC/IL1B/NRG1/KIF14/GDF15/CDK5R1/SAA1/TGFA/MAP3K14/MAP3K12/PRKAA1/SOD1/TOM1L1/PDGFB
Up-regulated DEGs	BP	GO:0042095	interferon-gamma biosynthetic process	4	0.0246983	0.0194644	INHBA/IL18/EBI3/CEBPG
Up-regulated DEGs	BP	GO:0061298	retina vasculature development in camera-type eye	4	0.0246983	0.0194644	CYP1B1/LRP5/BMPR2/NRP1
Up-regulated DEGs	BP	GO:0051091	positive regulation of DNA-binding transcription factor activity	17	0.0246983	0.0194644	JUP/ROR1/IL1RAP/CSF3/TRIM14/TRIM13/IL6/TRIM22/IL18/TGFB1/IL1B/RELA/CEBPG/EDN1/PTEN/TRIM38/TRIM34
Up-regulated DEGs	BP	GO:0042129	regulation of T cell proliferation	12	0.0246983	0.0194644	RAC2/ARG2/IL6/IGF2/TFRC/IL18/TGFB1/IL1B/EBI3/TNFSF9/CD46/PELI1
Up-regulated DEGs	BP	GO:0050864	regulation of B cell activation	10	0.0250034	0.0197048	PARP3/INHBA/IL6/TFRC/TGFB1/ADA/PELI1/SLC39A10/ZFP36L2/AHR
Up-regulated DEGs	BP	GO:0060291	long-term synaptic potentiation	8	0.0250092	0.0197094	SERPINE2/MECP2/SNAP25/GSK3B/ADORA2A/NPTN/MME/PTEN
Up-regulated DEGs	BP	GO:0090316	positive regulation of intracellular protein transport	12	0.0258234	0.0203511	JUP/RAC2/GSK3B/TGFB1/MFF/IL1B/FBXW7/RAN/UBR5/CDK5R1/PRKAA1/KIF20B
Up-regulated DEGs	BP	GO:0010575	positive regulation of vascular endothelial growth factor production	5	0.025871	0.0203886	CYP1B1/C3/IL6/TGFB1/IL1B
Up-regulated DEGs	BP	GO:0034329	cell junction assembly	15	0.0260365	0.0205191	JUP/RAC1/EPB41L3/SORBS1/PHLDB2/PDCD6IP/CD9/F11R/NRP1/FERMT2/GJA1/PTEN/PARD3/SNAI2/OCLN
Up-regulated DEGs	BP	GO:0021782	glial cell development	10	0.0262112	0.0206567	ROR1/IL6/TGFB1/IL1B/ADORA2A/NRG1/CD9/PTEN/PARD3/SOD1
Up-regulated DEGs	BP	GO:2001239	regulation of extrinsic apoptotic signaling pathway in absence of ligand	6	0.0265989	0.0209623	SRPX/INHBA/CSF2/IL1B/PPP2R1B/SNAI2
Up-regulated DEGs	BP	GO:0010631	epithelial cell migration	21	0.0267749	0.021101	MECP2/JUP/GLUL/CYP1B1/FGF1/EPB41L4B/TGFB1/TGFB2/BMPR2/FBXW7/S100P/MET/P2RX4/EDN1/TACSTD2/ETS1/NRP1/PTEN/PDGFB/MMP9
Up-regulated DEGs	BP	GO:0002702	positive regulation of production of molecular mediator of immune response	9	0.0270808	0.021342	IL6/TFRC/IL18/TGFB1/IL1B/HLA-F/SEMA7A/RBP4/F2RL1
Up-regulated DEGs	BP	GO:0051090	regulation of DNA-binding transcription factor activity	24	0.0276617	0.0217999	JUP/ROR1/CYP1B1/NFKBIA/EZH2/IL1RAP/CSF3/TRIM14/TRIM13/PKD2/IL6/TRIM22/IL18/TGFB1/IL1B/RELA/PRMT2/CEBPG/ID3/EDN1/PELI1/PTEN/TRIM38/TRIM34
Up-regulated DEGs	BP	GO:0060627	regulation of vesicle-mediated transport	26	0.0280348	0.0220939	SERPINE1/RAC2/RAC1/C3/MTMR2/PTX3/GSK3B/TGFB1/IL1B/RALA/DNAJC6/FMR1/HLA-F/VAMP4/PDCD6IP/ADORA2A/SDC1/EHD1/CD47/RAB26/RIMS2/NRP1/PTEN/PRKAA1/SOD1/F2RL1
Up-regulated DEGs	BP	GO:0010634	positive regulation of epithelial cell migration	13	0.028081	0.0221303	FGF1/EPB41L4B/TGFB1/TGFB2/BMPR2/MET/P2RX4/EDN1/ETS1/NRP1/PDGFB/MMP9
Up-regulated DEGs	BP	GO:0071559	response to transforming growth factor beta	16	0.0283307	0.0223271	PARP1/MTMR4/TGFB1/TGFB2/PEG10/CDKN1C/CD109/GDF15/EDN1/F11R/TGFB1I1/FERMT2/CHST11/PARD3/FUT8/ZFP36L2
Up-regulated DEGs	BP	GO:0045778	positive regulation of ossification	9	0.0283307	0.0223271	CTHRC1/IL6R/SLC8A1/IL6/LRP5/TGFB1/TGFB2/BMPR2/GJA1
Up-regulated DEGs	BP	GO:1902806	regulation of cell cycle G1/S phase transition	14	0.0283307	0.0223271	CYP1A1/EZH2/PKD2/SLFN11/CDKN2C/FBXW7/E2F8/PRMT2/CASP2/KIF14/CUL4B/PTEN/DACT1/BID
Up-regulated DEGs	BP	GO:0043393	regulation of protein binding	15	0.0283307	0.0223271	CTHRC1/UBASH3B/AIDA/CSF3/USP33/GSK3B/MET/NRG1/MAPRE1/RAN/NRP1/DACT1/PDGFB/MMP9/DTX3L
Up-regulated DEGs	BP	GO:0090132	epithelium migration	21	0.0283307	0.0223271	MECP2/JUP/GLUL/CYP1B1/FGF1/EPB41L4B/TGFB1/TGFB2/BMPR2/FBXW7/S100P/MET/P2RX4/EDN1/TACSTD2/ETS1/NRP1/PTEN/PDGFB/MMP9
Up-regulated DEGs	BP	GO:0035994	response to muscle stretch	4	0.0283307	0.0223271	NFKBIA/SLC8A1/RELA/EDN1
Up-regulated DEGs	BP	GO:0010543	regulation of platelet activation	5	0.0283307	0.0223271	SERPINE2/UBASH3B/CD9/PDGFB/PDGFA
Up-regulated DEGs	BP	GO:2000781	positive regulation of double-strand break repair	5	0.0283307	0.0223271	PARP9/PARP3/PARP1/TIMELESS/DTX3L
Up-regulated DEGs	BP	GO:0071260	cellular response to mechanical stimulus	8	0.0298028	0.0234872	RAC1/TGFB1/IL1B/CASP1/CASP2/GJA1/MAP3K14/MMP7
Up-regulated DEGs	BP	GO:0120034	positive regulation of plasma membrane bounded cell projection assembly	9	0.0298028	0.0234872	RAC2/RAC1/RALA/FMR1/BRK1/NRP1/GPM6A/ATMIN/F2RL1
Up-regulated DEGs	BP	GO:0042752	regulation of circadian rhythm	10	0.0298783	0.0235467	EZH2/CSF2/OPRL1/GSK3B/TIMELESS/ADORA2A/FBXW7/ADA/NR1D2/PRKAA1
Up-regulated DEGs	BP	GO:0032570	response to progesterone	6	0.0314872	0.0248147	TGFB1/TGFB2/RELA/DSG2/CLDN4/PTGER2
Up-regulated DEGs	BP	GO:0033157	regulation of intracellular protein transport	15	0.0314872	0.0248147	JUP/RAC2/GSK3B/TGFB1/MFF/MDFIC/IL1B/PKIA/FBXW7/RAN/UBR5/CDK5R1/IFI27/PRKAA1/KIF20B
Up-regulated DEGs	BP	GO:0035767	endothelial cell chemotaxis	5	0.0322035	0.0253792	FGF1/MET/P2RX4/NRP1
Up-regulated DEGs	BP	GO:0042098	T cell proliferation	13	0.0322916	0.0254486	RAC2/ARG2/IL6/IGF2/TFRC/IL18/TGFB1/IL1B/EBI3/TNFSF9/CD46/PELI1/GJA1
Up-regulated DEGs	BP	GO:2000045	regulation of G1/S transition of mitotic cell cycle	13	0.0322916	0.0254486	CYP1A1/EZH2/PKD2/SLFN11/CDKN2C/E2F8/PRMT2/CASP2/KIF14/CUL4B/PTEN/DACT1/BID
Up-regulated DEGs	BP	GO:0030278	regulation of ossification	14	0.0325704	0.0256683	CTHRC1/AREG/IL6R/SLC8A1/IL6/LRP5/TGFB1/TGFB2/BMPR2/DHRS3/ID3/DDX5/GJA1/SNAI2
Up-regulated DEGs	BP	GO:0045926	negative regulation of growth	16	0.0325704	0.0256683	SERPINE2/DCBLD2/INHBA/TGFB1/TGFB2/CDKN2C/BMPR2/GAL/GDF15/RBP4/CDK5R1/NRP1/GJA1/PTEN/NPPB/IFRD1
Up-regulated DEGs	BP	GO:0090130	tissue migration	21	0.0325704	0.0256683	MECP2/JUP/GLUL/CYP1B1/FGF1/EPB41L4B/TGFB1/TGFB2/BMPR2/FBXW7/S100P/MET/P2RX4/EDN1/TACSTD2/ETS1/NRP1/PTEN/PDGFB/MMP9
Up-regulated DEGs	BP	GO:0009267	cellular response to starvation	11	0.0325704	0.0256683	HIGD1A/GLUL/NUAK2/MAP1LC3B/USP33/BMPR2/ATF3/IFI16/UPP1/DSC2/PRKAA1
Up-regulated DEGs	BP	GO:0071901	negative regulation of protein serine/threonine kinase activity	11	0.0325704	0.0256683	DUSP16/AIDA/RGS3/DUSP1/LRP5/CDKN2C/IL1B/PKIA/DNAJA1/CDKN1C/PTEN
Up-regulated DEGs	BP	GO:0001503	ossification	22	0.0325704	0.0256683	CTHRC1/AREG/IL6R/SORT1/SLC8A1/IL6/IGF2/LRP5/TGFB1/TGFB2/BMPR2/ASF1A/DHRS3/COL5A2/ID3/SEMA7A/DDX5/GJA1/SLC26A2/SNAI2/TUFT1/MMP9
Up-regulated DEGs	BP	GO:0045785	positive regulation of cell adhesion	22	0.0325704	0.0256683	JUP/RAC1/EPB41L4B/IL6/IGF2/TFRC/GSK3B/IL18/TGFB1/TGFB2/IL1B/EBI3/RELA/PREX1/EDIL3/CD47/CD46/ADA/ETS1/NRP1/SAA1/TRIOBP
Up-regulated DEGs	BP	GO:0006631	fatty acid metabolic process	20	0.0325704	0.0256683	PDP1/CYP1A1/AIG1/CYP1B1/CYP2J2/QKI/DECR1/C3/PHYH/IL1B/NFE2L1/ACOT2/ACOT1/CYP2U1/EDN1/SCD5/LONP2/PRKAA1/PLA2G15/PRKAB2
Up-regulated DEGs	BP	GO:2001235	positive regulation of apoptotic signaling pathway	13	0.0325704	0.0256683	SRPX/INHBA/GSK3B/MFF/ADORA2A/FBXW7/ATF3/CASP2/PPP2R1B/PTEN/BID/SOD1/MMP9
Up-regulated DEGs	BP	GO:0048568	embryonic organ development	23	0.0325704	0.0256683	CTHRC1/CSF2/PKD2/IGF2/TGFB1/TGFB2/CDKN1C/DNAJB6/E2F8/PAX8/SPINT1/ID3/EDN1/RBP4/ADA/DLX2/GJA1/CHST11/RBBP6/TRIOBP/SOD1/PDGFB/PDGFA
Up-regulated DEGs	BP	GO:0051054	positive regulation of DNA metabolic process	15	0.0325704	0.0256683	MECP2/RAC1/PARP9/PARP3/PARP1/IL6/TFRC/TGFB1/TIMELESS/E2F8/CEBPG/FBXO4/PDGFB/DTX3L
Up-regulated DEGs	BP	GO:0061614	pri-miRNA transcription by RNA polymerase II	6	0.0332632	0.0262143	TGFB1/TGFB2/RELA/DDX5/ETS1/PDGFB
Up-regulated DEGs	BP	GO:0051056	regulation of small GTPase mediated signal transduction	19	0.0335199	0.0264166	CUL3/OGT/SIPA1L2/RAC2/RAC1/ARHGEF16/GNA13/TGFB2/STMN3/FGD4/ARHGDIB/MET/PREX1/NRG1/KIF14/OCRL/NRP1/CHN1/F2RL1
Up-regulated DEGs	BP	GO:0007264	small GTPase mediated signal transduction	25	0.0335199	0.0264166	CUL3/OGT/SIPA1L2/RAC2/RAC1/ARHGEF16/GNA13/TGFB2/RALA/STMN3/FGD4/ARHGDIB/MET/PREX1/NRG1/KIF14/SH2D3A/BRK1/OCRL/NRP1/RIN2/CHN1/RAB38/F2RL1
Up-regulated DEGs	BP	GO:0034504	protein localization to nucleus	15	0.0335199	0.0264166	JUP/GLUL/NFKBIA/PARP9/PARP1/GSK3B/TGFB1/MDFIC/PKIA/DNAJB6/RAN/UBR5/FBXO4/TOR1AIP2/DTX3L
Up-regulated DEGs	BP	GO:0043409	negative regulation of MAPK cascade	13	0.0335534	0.026443	DUSP16/CAMK2N1/AIDA/RGS3/ERRFI1/ZMYND11/DUSP1/IL1B/DNAJA1/ATF3/PTEN/DACT1/F2RL1
Up-regulated DEGs	BP	GO:1901652	response to peptide	26	0.0335671	0.0264538	OGT/NFKBIA/SRSF5/AREG/PARP1/ERRFI1/SORT1/SORBS1/IGF2/GSK3B/TGFB1/EIF4EBP2/IL1B/RELA/TIMELESS/CASP4/GAL/CA2/GDF15/EDN1/KLF3/ATP6V0E1/GJA1/PTEN/PRKAA1/MMP9
Up-regulated DEGs	BP	GO:0002573	myeloid leukocyte differentiation	14	0.0335938	0.0264749	UBASH3B/PARP1/INHBA/CSF3/CSF2/TFRC/TGFB1/FBXW7/IFI16/SIGLEC15/CA2/CD109/MMP9/F2RL1
Up-regulated DEGs	BP	GO:0007043	cell-cell junction assembly	9	0.0336103	0.0264879	JUP/EPB41L3/PDCD6IP/CD9/F11R/GJA1/PARD3/SNAI2/OCLN
Up-regulated DEGs	BP	GO:0009164	nucleoside catabolic process	5	0.0341333	0.0269	DPYD/UPP1/ADA/APOBEC3B/APOBEC3A
Up-regulated DEGs	BP	GO:0031112	positive regulation of microtubule polymerization or depolymerization	5	0.0341333	0.0269	MECP2/RAC1/MET/MAPRE1/CDK5R1
Up-regulated DEGs	BP	GO:0002700	regulation of production of molecular mediator of immune response	11	0.0346786	0.0273298	PARP3/IL6/TFRC/IL18/TGFB1/TGFB2/IL1B/HLA-F/SEMA7A/RBP4/F2RL1
Up-regulated DEGs	BP	GO:1903829	positive regulation of cellular protein localization	19	0.0347297	0.02737	JUP/RAC2/PARP9/PARP1/ARHGEF16/SORBS1/GSK3B/TGFB1/MFF/IL1B/FBXW7/RAN/UBR5/NPTN/CDK5R1/BID/PRKAA1/KIF20B/DTX3L
Up-regulated DEGs	BP	GO:0006979	response to oxidative stress	24	0.034797	0.0274231	CYP1B1/AREG/PARP1/EZH2/PKD2/SLC8A1/IL6/DUSP1/MICB/RELA/NFE2L1/FBXW7/MET/SDC1/TXNRD2/EDN1/ADA/DHFR/ETS1/FUT8/PRKAA1/SOD1/SOD2/MMP9
Up-regulated DEGs	BP	GO:0007162	negative regulation of cell adhesion	17	0.0351298	0.0276854	SERPINE2/SERPINE1/CYP1B1/UBASH3B/ARG2/DUSP1/PHLDB2/TGFB1/TGFBI/ADORA2A/ARHGDIB/CD9/RND1/TACSTD2/PELI1/PTEN/SNAI2
Up-regulated DEGs	BP	GO:0048525	negative regulation of viral process	9	0.0351508	0.0277019	TRIM14/TRIM13/PTX3/IFI16/OAS1/FAM111A/OASL/APOBEC3A/MX1
Up-regulated DEGs	BP	GO:0032388	positive regulation of intracellular transport	14	0.0356382	0.028086	JUP/RAC2/MTMR2/GSK3B/TGFB1/MFF/IL1B/FBXW7/EHD1/RAN/UBR5/CDK5R1/PRKAA1/KIF20B
Up-regulated DEGs	BP	GO:0030522	intracellular receptor signaling pathway	17	0.0359578	0.0283379	DCBLD2/NFKBIA/DHX58/PARP1/EZH2/NR2E3/RELA/PRMT2/DHRS3/RAN/UBR5/TGFB1I1/DDX5/NR1D2/BIRC3/SNAI2/AHR
Up-regulated DEGs	BP	GO:0051348	negative regulation of transferase activity	17	0.0359578	0.0283379	DUSP16/CAMK2N1/AIDA/RGS3/PARP3/ERRFI1/DUSP1/GSK3B/LRP5/CDKN2C/IL1B/PKIA/ADORA2A/DNAJA1/CDKN1C/PTEN/DTX3L
Up-regulated DEGs	BP	GO:0002690	positive regulation of leukocyte chemotaxis	8	0.0359578	0.0283379	SERPINE1/RAC2/RAC1/IL6R/IL6/GPSM3/EDN1/F2RL1
Up-regulated DEGs	BP	GO:0051797	regulation of hair follicle development	4	0.0368438	0.0290361	TGFB2/GAL/FST/KRT17
Up-regulated DEGs	BP	GO:0046822	regulation of nucleocytoplasmic transport	9	0.0368789	0.0290638	JUP/GSK3B/TGFB1/MDFIC/IL1B/PKIA/RAN/UBR5/IFI27
Up-regulated DEGs	BP	GO:0001837	epithelial to mesenchymal transition	11	0.0373507	0.0294356	EZH2/IL6/GSK3B/PHLDB2/TGFB1/TGFB2/IL1B/TGFB1I1/DDX5/PTEN/SNAI2
Up-regulated DEGs	BP	GO:0019079	viral genome replication	10	0.037698	0.0297093	FMR1/IFI16/OAS1/FAM111A/DDX5/IFI27/OASL/APOBEC3A/MX1/TRIM38
Up-regulated DEGs	BP	GO:0051101	regulation of DNA binding	10	0.037698	0.0297093	NFKBIA/PARP1/TAF10/TGFB1/FBXW7/HDAC8/RSF1/IFI16/CEBPG/MMP9
Up-regulated DEGs	BP	GO:0009991	response to extracellular stimulus	26	0.0379308	0.0298928	OGT/HIGD1A/CYP1A1/GLUL/NUAK2/MAP1LC3B/USP33/SLC8A1/TGFB1/IL1B/RELA/BMPR2/P2RY2/P2RX4/ATF3/IFI16/GDAP1/UPP1/DSC2/GDF15/ADA/PTEN/PRKAA1/SNAI2/SOD1/MMP7
Up-regulated DEGs	BP	GO:0045445	myoblast differentiation	8	0.0379308	0.0298928	IL18/TGFB1/NRG1/SDC1/ID3/DDX5/HIF1AN/IFRD1
Up-regulated DEGs	BP	GO:0031668	cellular response to extracellular stimulus	16	0.0382257	0.0301252	HIGD1A/GLUL/NUAK2/MAP1LC3B/USP33/BMPR2/P2RY2/P2RX4/ATF3/IFI16/GDAP1/UPP1/DSC2/PRKAA1/SNAI2/SOD1
Up-regulated DEGs	BP	GO:2000379	positive regulation of reactive oxygen species metabolic process	9	0.0382836	0.0301709	PKD2/PTX3/TGFB1/IL1B/P2RX4/EDN1/SOD1/PDGFB/F2RL1
Up-regulated DEGs	BP	GO:0032308	positive regulation of prostaglandin secretion	3	0.0382836	0.0301709	IL1B/P2RX4/EDN1
Up-regulated DEGs	BP	GO:0033629	negative regulation of cell adhesion mediated by integrin	3	0.0382836	0.0301709	SERPINE1/CYP1B1/SNAI2
Up-regulated DEGs	BP	GO:0060600	dichotomous subdivision of an epithelial terminal unit	3	0.0382836	0.0301709	AREG/NRP1/SEMA3C
Up-regulated DEGs	BP	GO:0061299	retina vasculature morphogenesis in camera-type eye	3	0.0382836	0.0301709	CYP1B1/LRP5/NRP1
Up-regulated DEGs	BP	GO:0043542	endothelial cell migration	17	0.0382994	0.0301833	MECP2/JUP/GLUL/CYP1B1/FGF1/TGFB1/BMPR2/FBXW7/S100P/MET/P2RX4/EDN1/ETS1/NRP1/PTEN/PDGFB
Up-regulated DEGs	BP	GO:0007178	transmembrane receptor protein serine/threonine kinase signaling pathway	19	0.0382994	0.0301833	PARP1/INHBA/MTMR4/TGFB1/TGFB2/BMPR2/PEG10/CDKN1C/CD109/GDF15/FST/F11R/TGFB1I1/DDX5/FERMT2/CHST11/PARD3/FUT8/NEO1
Up-regulated DEGs	BP	GO:0002687	positive regulation of leukocyte migration	10	0.0385918	0.0304137	SERPINE1/RAC2/RAC1/IL6R/IL6/TGFB1/P2RX4/GPSM3/EDN1/F2RL1
Up-regulated DEGs	BP	GO:0006801	superoxide metabolic process	7	0.038633	0.0304462	TGFB1/PREX1/EDN1/DHFR/SOD1/SOD2/F2RL1
Up-regulated DEGs	BP	GO:0045428	regulation of nitric oxide biosynthetic process	7	0.038633	0.0304462	RAC1/PKD2/PTX3/IL1B/P2RX4/EDN1/CD47
Up-regulated DEGs	BP	GO:0045787	positive regulation of cell cycle	21	0.0388355	0.0306058	CUL3/CYP1A1/MECP2/EZH2/PKD2/FEN1/IGF2/LRP5/TGFB1/TGFB2/IL1B/E2F8/CASP2/KIF14/CUL4B/EDN1/CDK5R1/TGFA/KIF20B/PDGFB/TTL
Up-regulated DEGs	BP	GO:0019058	viral life cycle	19	0.0389283	0.0306789	SLC20A2/TRIM13/PTX3/TFRC/FMR1/PDCD6IP/SLC1A5/IFI16/CD46/F11R/RAN/OAS1/FAM111A/DDX5/IFI27/OASL/APOBEC3A/MX1/TRIM38
Up-regulated DEGs	BP	GO:0002718	regulation of cytokine production involved in immune response	8	0.0389283	0.0306789	IL6/IL18/TGFB1/TGFB2/IL1B/HLA-F/SEMA7A/F2RL1
Up-regulated DEGs	BP	GO:0003073	regulation of systemic arterial blood pressure	8	0.0389283	0.0306789	MECP2/BMPR2/EDN1/MME/GJA1/SOD2/PDGFB/F2RL1
Up-regulated DEGs	BP	GO:0018212	peptidyl-tyrosine modification	20	0.0392773	0.030954	ROR1/PARP9/AREG/ERRFI1/IL6R/CSF3/CSF2/IL6/IGF2/IL18/TGFB1/IL11/FBXW7/MET/NRG1/NRP1/TGFA/PDGFB/PDGFA/TTL
Up-regulated DEGs	BP	GO:0007015	actin filament organization	19	0.0396247	0.0312277	CUL3/TMEFF2/RAC2/RAC1/CSF3/SORBS1/PHLDB2/FHDC1/MET/PREX1/BRK1/CD47/RND1/TACSTD2/NRP1/TMSB15A/TMSB15B/TRIOBP/F2RL1
Up-regulated DEGs	BP	GO:2001238	positive regulation of extrinsic apoptotic signaling pathway	6	0.0396247	0.0312277	SRPX/INHBA/ATF3/PPP2R1B/PTEN/BID
Up-regulated DEGs	BP	GO:0042552	myelination	10	0.0396247	0.0312277	QKI/EPB41L3/MTMR2/TGFB1/NRG1/KIF14/CD9/PTEN/PARD3/SOD1
Up-regulated DEGs	BP	GO:0010574	regulation of vascular endothelial growth factor production	5	0.0396247	0.0312277	CYP1B1/C3/IL6/TGFB1/IL1B
Up-regulated DEGs	BP	GO:2000249	regulation of actin cytoskeleton reorganization	5	0.0396247	0.0312277	CSF3/TGFB1/ARHGDIB/F11R/NRP1
Up-regulated DEGs	BP	GO:0042454	ribonucleoside catabolic process	4	0.0402142	0.0316923	UPP1/ADA/APOBEC3B/APOBEC3A
Up-regulated DEGs	BP	GO:2000269	regulation of fibroblast apoptotic process	4	0.0402142	0.0316923	API5/STK17B/IER3IP1/BID
Up-regulated DEGs	BP	GO:0002685	regulation of leukocyte migration	13	0.0402142	0.0316923	SERPINE1/RAC2/RAC1/IL6R/IL6/DUSP1/TGFB1/P2RX4/GPSM3/CD9/EDN1/ADA/F2RL1
Up-regulated DEGs	BP	GO:0000271	polysaccharide biosynthetic process	7	0.0402142	0.0316923	SORBS1/IGF2/GSK3B/TGFB1/PGM2L1/HAS3/PDGFB
Up-regulated DEGs	BP	GO:0048608	reproductive structure development	23	0.0402142	0.0316923	SERPINE2/SERPINA5/INHBA/SERPINB5/CSF2/PKD2/PTX3/IGF2/TGFB2/BMPR2/CDKN1C/DNAJB6/E2F8/CASP2/SPINT1/SDC1/RBP4/MME/ADA/GJA1/PTEN/SOD1/PDGFB
Up-regulated DEGs	BP	GO:0034614	cellular response to reactive oxygen species	12	0.0414137	0.0326377	CYP1B1/EZH2/PKD2/IL6/RELA/MET/DHFR/ETS1/PRKAA1/SOD1/SOD2/MMP9
Up-regulated DEGs	BP	GO:0050866	negative regulation of cell activation	13	0.0416104	0.0327926	SERPINE2/UBASH3B/ARG2/PARP3/INHBA/TGFB1/HLA-F/ADORA2A/GAL/CD9/PELI1/PDGFB/PDGFA
Up-regulated DEGs	BP	GO:1901990	regulation of mitotic cell cycle phase transition	23	0.0418907	0.0330135	CUL3/CYP1A1/MECP2/EZH2/PKD2/DUSP1/SLFN11/TGFB1/CDKN2C/PKIA/CDKN1C/E2F8/PRMT2/CASP2/KIF14/MAPRE1/HAUS3/CUL4B/NEK6/PTEN/DACT1/BID/ZFP36L2
Up-regulated DEGs	BP	GO:0010718	positive regulation of epithelial to mesenchymal transition	6	0.0418907	0.0330135	EZH2/IL6/TGFB1/TGFB2/IL1B/TGFB1I1
Up-regulated DEGs	BP	GO:0032873	negative regulation of stress-activated MAPK cascade	6	0.0418907	0.0330135	AIDA/ZMYND11/DUSP1/DNAJA1/DACT1/F2RL1
Up-regulated DEGs	BP	GO:0045540	regulation of cholesterol biosynthetic process	6	0.0418907	0.0330135	FGF1/DHCR7/FDFT1/RAN/PRKAA1/SOD1
Up-regulated DEGs	BP	GO:0070303	negative regulation of stress-activated protein kinase signaling cascade	6	0.0418907	0.0330135	AIDA/ZMYND11/DUSP1/DNAJA1/DACT1/F2RL1
Up-regulated DEGs	BP	GO:0106118	regulation of sterol biosynthetic process	6	0.0418907	0.0330135	FGF1/DHCR7/FDFT1/RAN/PRKAA1/SOD1
Up-regulated DEGs	BP	GO:0016050	vesicle organization	17	0.0420584	0.0331457	CUL3/SERPINE2/F8/AREG/SRPX/SERPINA1/SORT1/RAB22A/VAMP4/PDCD6IP/SDC1/GPR143/LAMTOR1/TGFA/PPP6C/RAB32/RAB38
Up-regulated DEGs	BP	GO:0001942	hair follicle development	8	0.0420584	0.0331457	INHBA/TGFB2/RELA/GAL/CD109/FST/KRT17/PDGFA
Up-regulated DEGs	BP	GO:1903901	negative regulation of viral life cycle	8	0.0420584	0.0331457	TRIM13/PTX3/IFI16/OAS1/FAM111A/OASL/APOBEC3A/MX1
Up-regulated DEGs	BP	GO:0019218	regulation of steroid metabolic process	10	0.0420584	0.0331457	FGF1/DHCR7/FDFT1/IL1B/GAL/RAN/LAMTOR1/PRKAA1/SNAI2/SOD1
Up-regulated DEGs	BP	GO:0061458	reproductive system development	23	0.0421355	0.0332065	SERPINE2/SERPINA5/INHBA/SERPINB5/CSF2/PKD2/PTX3/IGF2/TGFB2/BMPR2/CDKN1C/DNAJB6/E2F8/CASP2/SPINT1/SDC1/RBP4/MME/ADA/GJA1/PTEN/SOD1/PDGFB
Up-regulated DEGs	BP	GO:0110111	negative regulation of animal organ morphogenesis	5	0.0425479	0.0335315	TGFB2/BMPR2/FBXW7/PAX8/TACSTD2
Up-regulated DEGs	BP	GO:0035296	regulation of tube diameter	10	0.0438549	0.0345615	SLC8A1/ADORA2A/BMPR2/P2RY2/EDN1/GJA1/NPPB/SOD1/SOD2/F2RL1
Up-regulated DEGs	BP	GO:0050671	positive regulation of lymphocyte proliferation	10	0.0438549	0.0345615	IL6/IGF2/TFRC/IL18/IL1B/EBI3/CD46/ADA/PELI1/SLC39A10
Up-regulated DEGs	BP	GO:0097746	regulation of blood vessel diameter	10	0.0438549	0.0345615	SLC8A1/ADORA2A/BMPR2/P2RY2/EDN1/GJA1/NPPB/SOD1/SOD2/F2RL1
Up-regulated DEGs	BP	GO:0002688	regulation of leukocyte chemotaxis	9	0.0438549	0.0345615	SERPINE1/RAC2/RAC1/IL6R/IL6/DUSP1/GPSM3/EDN1/F2RL1
Up-regulated DEGs	BP	GO:0045599	negative regulation of fat cell differentiation	6	0.0443008	0.0349129	SORT1/IL6/JDP2/TGFB1/TGFB1I1/ZFP36L2
Up-regulated DEGs	BP	GO:1903532	positive regulation of secretion by cell	21	0.0443008	0.0349129	GLUL/RAC1/IL1RAP/INHBA/IL6/IL17RC/TGFB1/TGFB2/IL1B/HLA-F/PDCD6IP/ADORA2A/CASP1/GAL/SDC1/EDN1/RBP4/CD58/GJA1/SAA1/F2RL1
Up-regulated DEGs	BP	GO:0042698	ovulation cycle	7	0.0443008	0.0349129	INHBA/PTX3/OPRL1/TGFB2/CASP2/ETS1/MMP7
Up-regulated DEGs	BP	GO:0071674	mononuclear cell migration	7	0.0443008	0.0349129	SERPINE1/IL6R/IL6/DUSP1/TGFB1/CD47/PDGFB
Up-regulated DEGs	BP	GO:0001821	histamine secretion	3	0.0443008	0.0349129	CSF2/EDN1/ADA
Up-regulated DEGs	BP	GO:0003093	regulation of glomerular filtration	3	0.0443008	0.0349129	GJA1/PDGFB/F2RL1
Up-regulated DEGs	BP	GO:0019373	epoxygenase P450 pathway	3	0.0443008	0.0349129	CYP1A1/CYP1B1/CYP2J2
Up-regulated DEGs	BP	GO:0032306	regulation of prostaglandin secretion	3	0.0443008	0.0349129	IL1B/P2RX4/EDN1
Up-regulated DEGs	BP	GO:0070673	response to interleukin-18	3	0.0443008	0.0349129	IL18/OCLN/PDGFB
Up-regulated DEGs	BP	GO:2001241	positive regulation of extrinsic apoptotic signaling pathway in absence of ligand	3	0.0443008	0.0349129	SRPX/INHBA/PPP2R1B
Up-regulated DEGs	BP	GO:0007272	ensheathment of neurons	10	0.0444998	0.0350698	QKI/EPB41L3/MTMR2/TGFB1/NRG1/KIF14/CD9/PTEN/PARD3/SOD1
Up-regulated DEGs	BP	GO:0008366	axon ensheathment	10	0.0444998	0.0350698	QKI/EPB41L3/MTMR2/TGFB1/NRG1/KIF14/CD9/PTEN/PARD3/SOD1
Up-regulated DEGs	BP	GO:0032946	positive regulation of mononuclear cell proliferation	10	0.0444998	0.0350698	IL6/IGF2/TFRC/IL18/IL1B/EBI3/CD46/ADA/PELI1/SLC39A10
Up-regulated DEGs	BP	GO:0042476	odontogenesis	10	0.0444998	0.0350698	SERPINE1/INHBA/TGFB1/TGFB2/SDC1/CA2/ID3/EDN1/DLX2/TUFT1
Up-regulated DEGs	BP	GO:0021761	limbic system development	9	0.0447273	0.0352491	EZH2/GSK3B/KIF14/RAN/CDK5R1/DLX2/ETS1/NRP1/PTEN
Up-regulated DEGs	BP	GO:1901654	response to ketone	13	0.044737	0.0352567	PARP1/ERRFI1/DUSP1/TGFB1/TGFB2/RELA/DSG2/CLDN4/PTGER2/KIF1B/EDN1/PRKAA1/AHR
Up-regulated DEGs	BP	GO:0010573	vascular endothelial growth factor production	5	0.044737	0.0352567	CYP1B1/C3/IL6/TGFB1/IL1B
Up-regulated DEGs	BP	GO:0032885	regulation of polysaccharide biosynthetic process	5	0.044737	0.0352567	SORBS1/IGF2/GSK3B/TGFB1/PDGFB
Up-regulated DEGs	BP	GO:0001892	embryonic placenta development	8	0.044737	0.0352567	CSF2/PKD2/IGF2/CDKN1C/DNAJB6/E2F8/SPINT1/PDGFB
Up-regulated DEGs	BP	GO:0022404	molting cycle process	8	0.044737	0.0352567	INHBA/TGFB2/RELA/GAL/CD109/FST/KRT17/PDGFA
Up-regulated DEGs	BP	GO:0022405	hair cycle process	8	0.044737	0.0352567	INHBA/TGFB2/RELA/GAL/CD109/FST/KRT17/PDGFA
Up-regulated DEGs	BP	GO:0098773	skin epidermis development	8	0.044737	0.0352567	INHBA/TGFB2/RELA/GAL/CD109/FST/KRT17/PDGFA
Up-regulated DEGs	BP	GO:0060560	developmental growth involved in morphogenesis	14	0.0451497	0.0355819	AREG/FGF1/GSK3B/TGFB1/BMPR2/GAL/SEMA7A/CDK5R1/RIMS2/RIMS1/NRP1/SEMA3F/TTL/IFRD1
Up-regulated DEGs	BP	GO:0007422	peripheral nervous system development	7	0.0456314	0.0359615	PMP22/SERPINI1/RELA/NRG1/PARD3/ETV1/SOD1
Up-regulated DEGs	BP	GO:0002720	positive regulation of cytokine production involved in immune response	6	0.0461527	0.0363724	IL6/IL18/IL1B/HLA-F/SEMA7A/F2RL1
Up-regulated DEGs	BP	GO:0048771	tissue remodeling	12	0.0463666	0.0365409	CTHRC1/RAC2/RAC1/IL6/TFRC/IL18/TGFB1/BMPR2/SIGLEC15/CA2/GJA1/SEMA3C
Up-regulated DEGs	BP	GO:0070507	regulation of microtubule cytoskeleton organization	12	0.0463666	0.0365409	STAG1/MECP2/RAC1/PARP3/GSK3B/PHLDB2/PDCD6IP/MET/KIF11/MAPRE1/CDK5R1/PRKAA1
Up-regulated DEGs	BP	GO:0046578	regulation of Ras protein signal transduction	14	0.0464204	0.0365834	CUL3/OGT/RAC1/ARHGEF16/TGFB2/STMN3/FGD4/ARHGDIB/MET/PREX1/NRG1/KIF14/NRP1/F2RL1
Up-regulated DEGs	BP	GO:0045667	regulation of osteoblast differentiation	10	0.0476375	0.0375425	CTHRC1/AREG/IL6R/IL6/LRP5/BMPR2/ID3/DDX5/GJA1/SNAI2
Up-regulated DEGs	BP	GO:0007565	female pregnancy	13	0.0476375	0.0375425	TGFB1/IL1B/BMPR2/ARHGDIB/DSG2/CLDN4/RECK/ETS1/GJA1/SOD1/MMP9/MMP7/PAPPA
Up-regulated DEGs	BP	GO:0033044	regulation of chromosome organization	18	0.0476378	0.0375428	CUL3/OGT/MECP2/PARP1/FEN1/IGF2/DUSP1/JDP2/TGFB1/IL1B/FMR1/ASF1A/HDAC8/UBR5/NEK6/FBXO4/MLLT6/SNAI2
Up-regulated DEGs	BP	GO:1901987	regulation of cell cycle phase transition	24	0.0488825	0.0385237	CUL3/CYP1A1/MECP2/EZH2/PKD2/DUSP1/SLFN11/TGFB1/CDKN2C/PKIA/FBXW7/CDKN1C/E2F8/PRMT2/CASP2/KIF14/MAPRE1/HAUS3/CUL4B/NEK6/PTEN/DACT1/BID/ZFP36L2
Up-regulated DEGs	BP	GO:0030212	hyaluronan metabolic process	5	0.0490048	0.0386201	TGFB1/IL1B/HAS3/PDGFB
Up-regulated DEGs	BP	GO:0016051	carbohydrate biosynthetic process	13	0.0492307	0.0387981	OGT/ST6GALNAC6/SORBS1/IGF2/GSK3B/TGFB1/ATF3/PGM2L1/HAS3/RBP4/CHST11/FUT8/PDGFB
Up-regulated DEGs	BP	GO:0002824	positive regulation of adaptive immune response based on somatic recombination of immune receptors built from immunoglobulin superfamily domains	8	0.0495403	0.0390421	C3/IL6/TFRC/IL18/TGFB1/IL1B/HLA-F/ADA
Up-regulated DEGs	BP	GO:0010595	positive regulation of endothelial cell migration	10	0.0495403	0.0390421	FGF1/TGFB1/BMPR2/MET/P2RX4/EDN1/ETS1/NRP1/PDGFB
Up-regulated DEGs	CC	GO:0000788	nuclear nucleosome	11	1.72625e-06	1.42713e-06	HIST1H4L/HIST1H4K/HIST1H4A/HIST1H4B/HIST1H4E/HIST1H4F/HIST1H4C/HIST1H4D/HIST1H4I/HIST1H4J/HIST1H4H
Up-regulated DEGs	CC	GO:0044815	DNA packaging complex	14	0.000620827	0.000513253	NCAPD2/HIST1H4L/HIST1H4K/HIST1H4A/HIST1H4B/HIST1H4E/HIST1H4F/HIST1H4C/HIST1H4D/HIST1H4I/HIST1H4J/HIST1H4H/HP1BP3/NCAPG
Up-regulated DEGs	CC	GO:0031091	platelet alpha granule	12	0.00110354	0.000912324	SERPINE2/SERPINE1/F8/SERPINA5/SERPINA1/IGF2/TGFB1/TGFB2/CD109/CD9/PDGFB/PDGFA
Up-regulated DEGs	CC	GO:0000784	nuclear chromosome, telomeric region	13	0.00317624	0.00262587	PARP1/FEN1/HIST1H4L/HIST1H4K/HIST1H4A/HIST1H4B/HIST1H4E/HIST1H4F/HIST1H4C/HIST1H4D/HIST1H4I/HIST1H4J/HIST1H4H
Up-regulated DEGs	CC	GO:0000786	nucleosome	12	0.00317624	0.00262587	HIST1H4L/HIST1H4K/HIST1H4A/HIST1H4B/HIST1H4E/HIST1H4F/HIST1H4C/HIST1H4D/HIST1H4I/HIST1H4J/HIST1H4H/HP1BP3
Up-regulated DEGs	CC	GO:0000781	chromosome, telomeric region	14	0.00813704	0.00672709	PARP1/EZH2/FEN1/HIST1H4L/HIST1H4K/HIST1H4A/HIST1H4B/HIST1H4E/HIST1H4F/HIST1H4C/HIST1H4D/HIST1H4I/HIST1H4J/HIST1H4H
Up-regulated DEGs	CC	GO:0030670	phagocytic vesicle membrane	9	0.0117892	0.00974639	RAC2/RAB22A/HLA-B/HLA-F/OCRL/ATP6V0E1/RAB11FIP1/RAB32/RAB38
Up-regulated DEGs	CC	GO:0045178	basal part of cell	7	0.0117892	0.00974639	PKD2/PHLDB2/BMPR2/MET/CLDN4/EDN1/TACSTD2
Up-regulated DEGs	CC	GO:0000790	nuclear chromatin	20	0.0194727	0.0160986	MEF2A/EZH2/RELA/TIMELESS/HIST1H4L/HIST1H4K/HIST1H4A/HIST1H4B/HIST1H4E/HIST1H4F/HIST1H4C/HIST1H4D/HIST1H4I/ASF1B/HIST1H4J/ASF1A/HIST1H4H/SMARCC2/RSF1/SNAI2
Up-regulated DEGs	CC	GO:0098687	chromosomal region	21	0.0195887	0.0161944	STAG1/ZWINT/PARP1/EZH2/FEN1/FBXO28/FMR1/HIST1H4L/HIST1H4K/HIST1H4A/HIST1H4B/HIST1H4E/HIST1H4F/HIST1H4C/HIST1H4D/HIST1H4I/HIST1H4J/HELLS/HIST1H4H/NCAPG/BIRC5
Up-regulated DEGs	CC	GO:0031093	platelet alpha granule lumen	8	0.0195887	0.0161944	SERPINE1/F8/SERPINA1/IGF2/TGFB1/TGFB2/PDGFB/PDGFA
Up-regulated DEGs	CC	GO:0005769	early endosome	21	0.0195887	0.0161944	SORT1/MTMR2/MTMR4/TFRC/RAB22A/HLA-B/HLA-F/ATP9A/SNX21/EHD1/MME/OCRL/NRP1/GJA1/NEURL1B/RAB32/RAB38/UBXN6/F2RL1/MCOLN3/DTX3L
Up-regulated DEGs	CC	GO:0032993	protein-DNA complex	14	0.0236103	0.0195192	JUP/PARP1/HIST1H4L/HIST1H4K/HIST1H4A/HIST1H4B/HIST1H4E/HIST1H4F/HIST1H4C/HIST1H4D/HIST1H4I/HIST1H4J/HIST1H4H/HP1BP3
Up-regulated DEGs	CC	GO:0000785	chromatin	27	0.0236103	0.0195192	MEF2A/STAG1/MECP2/EZH2/RELA/TIMELESS/HIST1H4L/HIST1H4K/HIST1H4A/HIST1H4B/HIST1H4E/HIST1H4F/HIST1H4C/HIST1H4D/HIST1H4I/ASF1B/HIST1H4J/ASF1A/HELLS/HIST1H4H/SMARCC2/RSF1/HP1BP3/RAN/FAM111A/RRP1B/SNAI2
Up-regulated DEGs	CC	GO:0005741	mitochondrial outer membrane	13	0.0236103	0.0195192	FAM210B/BRI3BP/TRIM14/ARMCX6/MFF/MARC2/GDAP1/LETMD1/IFI27/GJA1/AGPAT5/BID/RAB32
Up-regulated DEGs	CC	GO:0031968	organelle outer membrane	14	0.0236103	0.0195192	FAM210B/BRI3BP/TRIM14/DHCR7/ARMCX6/MFF/MARC2/GDAP1/LETMD1/IFI27/GJA1/AGPAT5/BID/RAB32
Up-regulated DEGs	CC	GO:0009925	basal plasma membrane	5	0.0236103	0.0195192	PKD2/BMPR2/MET/CLDN4/TACSTD2
Up-regulated DEGs	CC	GO:0019867	outer membrane	14	0.0238079	0.0196826	FAM210B/BRI3BP/TRIM14/DHCR7/ARMCX6/MFF/MARC2/GDAP1/LETMD1/IFI27/GJA1/AGPAT5/BID/RAB32
Up-regulated DEGs	CC	GO:0016328	lateral plasma membrane	7	0.0241576	0.0199717	JUP/DSG2/CLDN4/VANGL1/TACSTD2/GJA1/OCLN
Up-regulated DEGs	CC	GO:0031012	extracellular matrix	25	0.0299626	0.0247708	CTHRC1/SERPINE2/SERPINE1/SERPINH1/SRPX/SERPINA5/SERPINA1/FGF1/EGFL7/MMP10/SERPINB8/PTX3/TGFB1/TGFB2/TGFBI/SDC2/COL5A2/GDF15/EDIL3/SEMA7A/TGFB1I1/PDGFB/MMP9/MMP7/MMP1
Up-regulated DEGs	CC	GO:0005925	focal adhesion	22	0.0343912	0.028432	JUP/DCAF6/RAC2/RAC1/SORBS1/USP33/PHLDB2/GNA13/MPZL1/RALA/PDCD6IP/MAPRE1/CD9/RPL13A/CD46/TGFB1I1/MME/NRP1/FERMT2/GJA1/TRIOBP/MDC1
Up-regulated DEGs	CC	GO:0005924	cell-substrate adherens junction	22	0.0349568	0.0288996	JUP/DCAF6/RAC2/RAC1/SORBS1/USP33/PHLDB2/GNA13/MPZL1/RALA/PDCD6IP/MAPRE1/CD9/RPL13A/CD46/TGFB1I1/MME/NRP1/FERMT2/GJA1/TRIOBP/MDC1
Up-regulated DEGs	CC	GO:0030055	cell-substrate junction	22	0.0390264	0.0322641	JUP/DCAF6/RAC2/RAC1/SORBS1/USP33/PHLDB2/GNA13/MPZL1/RALA/PDCD6IP/MAPRE1/CD9/RPL13A/CD46/TGFB1I1/MME/NRP1/FERMT2/GJA1/TRIOBP/MDC1
Up-regulated DEGs	CC	GO:0098552	side of membrane	20	0.0423434	0.0350063	SERPINE2/JUP/SERPINA5/ERRFI1/PKD2/SNAP25/TFRC/HLA-B/HLA-F/EPM2AIP1/DNAJA1/SDC1/SNX18/CD9/MYZAP/SEMA7A/ADA/CD69/FERMT2/PTEN
Up-regulated DEGs	CC	GO:0042470	melanosome	9	0.0423434	0.0350063	RAC1/TFRC/GNA13/PDCD6IP/SLC1A5/RAN/GPR143/RAB32/RAB38
Up-regulated DEGs	CC	GO:0048770	pigment granule	9	0.0423434	0.0350063	RAC1/TFRC/GNA13/PDCD6IP/SLC1A5/RAN/GPR143/RAB32/RAB38
Up-regulated DEGs	CC	GO:0031901	early endosome membrane	11	0.0444821	0.0367745	MTMR2/MTMR4/HLA-B/HLA-F/ATP9A/SNX21/EHD1/OCRL/UBXN6/MCOLN3/DTX3L
Up-regulated DEGs	CC	GO:0030134	COPII-coated ER to Golgi transport vesicle	7	0.0449579	0.0371678	VMA21/F8/AREG/SERPINA1/HLA-B/HLA-F/TGFA
Up-regulated DEGs	CC	GO:0005912	adherens junction	25	0.0449579	0.0371678	JUP/DCAF6/RAC2/RAC1/SORBS1/USP33/PHLDB2/GNA13/MPZL1/RALA/PDCD6IP/BMPR2/MAPRE1/CD9/RPL13A/DSC2/CD46/RND1/TGFB1I1/MME/NRP1/FERMT2/GJA1/TRIOBP/MDC1
Up-regulated DEGs	MF	GO:0046982	protein heterodimerization activity	32	0.0169193	0.0154107	MEF2A/CUL3/PDSS2/BTBD11/BHLHE41/INHBA/JDP2/TGFB1/TGFB2/RELA/FMR1/TIMELESS/HIST1H4L/HIST1H4K/ADORA2A/HIST1H4A/HIST1H4B/HIST1H4E/HIST1H4F/HIST1H4C/HIST1H4D/HIST1H4I/HIST1H4J/HIST1H4H/ATF3/CEBPG/RAN/RBP4/BID/PDGFB/PDGFA/AHR
Up-regulated DEGs	MF	GO:0008083	growth factor activity	14	0.0297516	0.0270988	FGF1/INHBA/CSF2/IL6/IGF2/TGFB1/IL11/TGFB2/NRG1/GDF15/TGFA/PDGFB/PDGFA
Up-regulated DEGs	MF	GO:0005125	cytokine activity	14	0.0297516	0.0270988	AREG/INHBA/CSF3/CSF2/IL6/IL18/TGFB1/TGFB2/IL1B/EBI3/NRG1/TNFSF9/EDN1
Up-regulated DEGs	MF	GO:0070851	growth factor receptor binding	12	0.0297516	0.0270988	FGF1/IL6R/CSF2/IL6/IL11/IL1B/NPTN/PTEN/TGFA/PDGFB/PDGFA
Up-regulated DEGs	MF	GO:0004867	serine-type endopeptidase inhibitor activity	9	0.0297516	0.0270988	SERPINE2/SERPINE1/SERPINI1/SERPINA5/SERPINA1/SERPINB8/SPINT1/CD109/RECK
Up-regulated DEGs	MF	GO:0048018	receptor ligand activity	25	0.0297516	0.0270988	AREG/FGF1/INHBA/CSF3/CSF2/IL6/IGF2/IL18/TGFB1/IL11/TGFB2/IL1B/EBI3/NRG1/GAL/TNFSF9/GDF15/EDN1/INS-IGF2/SEMA3F/TGFA/NPPB/PDGFB/PDGFA
Up-regulated DEGs	MF	GO:0030545	receptor regulator activity	26	0.0303231	0.0276193	AREG/FGF1/INHBA/CSF3/CSF2/IL6/IGF2/IL18/TGFB1/IL11/TGFB2/IL1B/EBI3/NRG1/GAL/TNFSF9/GDF15/EDN1/FST/INS-IGF2/SEMA3F/TGFA/NPPB/PDGFB/PDGFA
Up-regulated DEGs	MF	GO:0086080	protein binding involved in heterotypic cell-cell adhesion	4	0.0329638	0.0300245	JUP/DSG2/DSC2/CD47
Down-regulated DEGs	BP	GO:0051235	maintenance of location	32	0.000720713	0.000607867	ITGAV/SREBF2/SORL1/PRKCE/AKAP9/CAMK2D/SYNE2/FLNB/HK2/PTK2B/SOAT1/BARD1/ANK2/TWF1/PDE4D/DDIT3/LCN2/CHD7/PAFAH1B1/HSPA5/FBN1/INSIG1/OSBPL8/CALM3/CALM2/CALM1/STARD4/DYSF/SRI/SCARB1/SUN2/F2R
Down-regulated DEGs	BP	GO:0001933	negative regulation of protein phosphorylation	40	0.000720713	0.000607867	GBP1/NPM1/SORL1/UBE2B/TRIB3/TRIB2/TRIB1/PYCARD/IGFBP3/HEXIM1/DEPTOR/PPP2CA/CCNB1/SH3RF2/HMGCR/PDE4D/DDIT4/TNFAIP3/XDH/TIMP3/PBK/IGF1R/PAFAH1B1/NF1/NNT/LIF/BMP4/SMAD7/NR2F2/GADD45B/CYLD/DKK1/CALM3/CALM2/CALM1/PID1/SOCS3/SOCS1/GMFB/GMFG
Down-regulated DEGs	BP	GO:0034612	response to tumor necrosis factor	30	0.00216968	0.00182996	GBP3/GBP2/GBP1/TNFRSF9/PYCARD/PTGS2/TNFRSF6B/PTK2B/TNFSF15/COL1A1/TNFAIP3/LCN2/ADAMTS12/AKAP12/TAX1BP1/BAG4/TNFRSF11B/ADAM10/CYLD/THBS1/ANKRD1/PID1/PSMB8/PSMB9/PSME1/PSME2/PSMB10/TNFRSF21/TNFRSF1B/TNFRSF19
Down-regulated DEGs	BP	GO:0043547	positive regulation of GTPase activity	33	0.00223408	0.00188427	NEDD9/RAP1A/ARHGAP19/ARHGAP18/ARHGAP22/ARHGAP29/ARHGAP24/ARHGAP26/ARHGAP35/SYDE1/ARAP2/GIT2/ARHGEF5/PTK2B/SOS1/TBC1D7/TBC1D2/ADRB1/NF1/RGPD6/RGPD5/RGPD8/RGPD2/RGPD1/RGPD4/RGPD3/DENND1A/ARHGAP1/PLCB1/DNM1L/RACGAP1/RGS20/F2R
Down-regulated DEGs	BP	GO:0042326	negative regulation of phosphorylation	40	0.00223408	0.00188427	GBP1/NPM1/SORL1/UBE2B/TRIB3/TRIB2/TRIB1/PYCARD/IGFBP3/HEXIM1/DEPTOR/PPP2CA/CCNB1/SH3RF2/HMGCR/PDE4D/DDIT4/TNFAIP3/XDH/TIMP3/PBK/IGF1R/PAFAH1B1/NF1/NNT/LIF/BMP4/SMAD7/NR2F2/GADD45B/CYLD/DKK1/CALM3/CALM2/CALM1/PID1/SOCS3/SOCS1/GMFB/GMFG
Down-regulated DEGs	BP	GO:0010649	regulation of cell communication by electrical coupling	6	0.00223408	0.00188427	CAMK2D/PDE4D/CALM3/CALM2/CALM1/SRI
Down-regulated DEGs	BP	GO:0071356	cellular response to tumor necrosis factor	28	0.00223408	0.00188427	GBP3/GBP2/GBP1/TNFRSF9/PYCARD/TNFRSF6B/PTK2B/TNFSF15/COL1A1/TNFAIP3/LCN2/ADAMTS12/AKAP12/TAX1BP1/BAG4/TNFRSF11B/CYLD/THBS1/ANKRD1/PID1/PSMB8/PSMB9/PSME1/PSME2/PSMB10/TNFRSF21/TNFRSF1B/TNFRSF19
Down-regulated DEGs	BP	GO:0071496	cellular response to external stimulus	31	0.00335056	0.00282595	SSH1/RRAGA/RRAGD/RRAGB/SREBF2/CADPS2/FOS/PRKD1/MDM2/TNC/ARHGAP35/IRF1/PTGS2/SKP2/HFE/KLF10/CRADD/KANK2/EGFR/COL1A1/SESN2/VDR/LCN2/FOSL1/HSPA5/PIM1/BECN1/TLR3/ANKRD1/SOX9/DNM1L
Down-regulated DEGs	BP	GO:0009615	response to virus	31	0.00360203	0.00303804	GBP3/GBP1/PYCARD/IRF9/IRF1/SKP2/ODC1/DDX21/DDIT4/TNFAIP3/LCN2/DDX58/DDX60/FOSL1/CDK6/IVNS1ABP/IFIT3/IFIT2/IFIT1/IFIT5/SIN3A/BECN1/LGALS8/STAT2/ABCC9/ZC3HAV1/TLR3/IFIH1/IFNGR1/IFNAR1/IFNAR2
Down-regulated DEGs	BP	GO:0030198	extracellular matrix organization	31	0.00520442	0.00438954	ITGB8/ITGAV/FN1/ITGA5/ANTXR1/TNC/CRISPLD2/COL6A1/COL1A1/TIMP2/B4GALT1/LCP1/COL4A1/NF1/FBN1/CAPNS1/LAMC2/LAMC1/LAMB1/BMP1/LAMA3/TNFRSF11B/ADAM10/FLOT1/ADAM19/ADAM12/THBS1/SOX9/ST7/TNFRSF1B/SPARC
Down-regulated DEGs	BP	GO:0051098	regulation of binding	33	0.00520442	0.00438954	PLXND1/SORL1/LEF1/LARP6/TRIB3/PTPRF/HFE/TGFBR3/PPP2CA/DOT1L/SMARCD3/DDIT3/NGF/TRAF4/HERPUD1/SNAPIN/TDG/DPH3/HSPA5/NES/IFIT2/IFIT1/SIN3A/LIF/BMP4/FLOT1/CTNNBIP1/CYLD/DKK1/CALM3/BAMBI/CALM2/SRI
Down-regulated DEGs	BP	GO:0070555	response to interleukin-1	21	0.00520442	0.00438954	GBP3/GBP2/GBP1/PRKCA/IRAK2/PYCARD/FBXW11/LCN2/ADAMTS12/AKAP12/HNMT/MAPK13/ANKRD1/SOX9/PSMB8/PSMB9/PLCB1/EGR1/PSME1/PSME2/PSMB10
Down-regulated DEGs	BP	GO:0071347	cellular response to interleukin-1	19	0.00520442	0.00438954	GBP3/GBP2/GBP1/IRAK2/PYCARD/FBXW11/LCN2/ADAMTS12/AKAP12/MAPK13/ANKRD1/SOX9/PSMB8/PSMB9/PLCB1/EGR1/PSME1/PSME2/PSMB10
Down-regulated DEGs	BP	GO:0043062	extracellular structure organization	34	0.00520442	0.00438954	ITGB8/ITGAV/FN1/ITGA5/ANTXR1/TNC/CRISPLD2/COL6A1/SOAT1/COL1A1/TIMP2/B4GALT1/LCP1/COL4A1/NF1/FBN1/CAPNS1/LAMC2/LAMC1/LAMB1/BMP1/LAMA3/TNFRSF11B/ADAM10/FLOT1/ADAM19/ADAM12/THBS1/SOX9/SCARB1/ST7/TNFRSF1B/SPARC/LIPG
Down-regulated DEGs	BP	GO:0034329	cell junction assembly	23	0.00520442	0.00438954	FN1/ITGA5/RAP1A/PRKCA/PTPRK/FLNC/PTK2B/CBFB/ANK2/TRIP6/LIMCH1/CDH5/COL17A1/LAMC2/LAMC1/SMAD7/LAMA3/FLOT1/UGT8/THBS1/FZD5/TJP1/DAPK3
Down-regulated DEGs	BP	GO:0062012	regulation of small molecule metabolic process	37	0.00520442	0.00438954	SREBF2/SLC25A12/ADIPOR2/PRKCE/TRIB3/IGFBP3/IGFBP4/PTGS2/HMGCS1/ODC1/ERLIN2/SQLE/PTK2B/CPT1A/CCNB1/HMGCR/INSR/DDIT4/SESN2/VDR/DYRK2/NUP98/INSIG1/SCD/LPGAT1/NLN/STARD4/NQO1/PID1/PSMB8/PSMB9/LSS/EGR1/PSME1/PSME2/PSMB10/DNM1L
Down-regulated DEGs	BP	GO:0034330	cell junction organization	27	0.00520442	0.00438954	FN1/ITGA5/RAP1A/PRKCA/PTPRK/FLNC/PTK2B/CBFB/ANK2/GRHL1/TRIP6/LIMCH1/CDH2/CDH5/COL17A1/PVR/LAMC2/LAMC1/SMAD7/LAMA3/FLOT1/UGT8/THBS1/FZD5/TJP1/DAPK3/F2R
Down-regulated DEGs	BP	GO:0043393	regulation of protein binding	23	0.00520442	0.00438954	PLXND1/SORL1/LEF1/TRIB3/PTPRF/HFE/TGFBR3/PPP2CA/SMARCD3/TRAF4/HERPUD1/SNAPIN/TDG/HSPA5/NES/IFIT2/IFIT1/BMP4/FLOT1/CTNNBIP1/CYLD/DKK1/BAMBI
Down-regulated DEGs	BP	GO:0010880	regulation of release of sequestered calcium ion into cytosol by sarcoplasmic reticulum	8	0.00520442	0.00438954	CAMK2D/ANK2/PDE4D/CHD7/CALM3/CALM2/CALM1/SRI
Down-regulated DEGs	BP	GO:0043087	regulation of GTPase activity	35	0.00520442	0.00438954	NEDD9/RAP1A/ARHGAP19/ARHGAP18/ARHGAP22/ARHGAP29/ARHGAP24/ARHGAP26/ARHGAP35/PYCARD/SYDE1/ARAP2/GIT2/ARHGEF5/PTK2B/SOS1/TBC1D7/TBC1D2/ADRB1/PAFAH1B1/NF1/RGPD6/RGPD5/RGPD8/RGPD2/RGPD1/RGPD4/RGPD3/DENND1A/ARHGAP1/PLCB1/DNM1L/RACGAP1/RGS20/F2R
Down-regulated DEGs	BP	GO:0010288	response to lead ion	7	0.00520442	0.00438954	PTGS2/PPP2CA/CDK4/ALAD/BECN1/CPOX/SPARC
Down-regulated DEGs	BP	GO:0009991	response to extracellular stimulus	40	0.00520442	0.00438954	SSH1/RRAGA/RRAGD/RRAGB/SREBF2/CADPS2/FOS/ADIPOR2/PRKD1/MDM2/TNC/ARHGAP35/PTGS2/FSTL1/SKP2/HMGCS1/HFE/DNMT3B/KLF10/TGFBR2/HMGCR/KANK2/EGFR/DDIT3/COL1A1/SESN2/VDR/LCN2/FOSL1/ADRB1/HSPA5/ALAD/PIM1/NNT/BECN1/TNFRSF11B/NQO1/DNM1L/SPARC/LIPG
Down-regulated DEGs	BP	GO:0033273	response to vitamin	14	0.00520442	0.00438954	MDM2/TNC/PTGS2/HMGCS1/DNMT3B/KANK2/EGFR/COL1A1/VDR/ALAD/PIM1/NNT/BECN1/SPARC
Down-regulated DEGs	BP	GO:0051651	maintenance of location in cell	12	0.00537636	0.00453456	SORL1/AKAP9/SYNE2/FLNB/HK2/BARD1/TWF1/PAFAH1B1/HSPA5/INSIG1/SRI/SUN2
Down-regulated DEGs	BP	GO:0031668	cellular response to extracellular stimulus	25	0.00537636	0.00453456	SSH1/RRAGA/RRAGD/RRAGB/SREBF2/CADPS2/FOS/PRKD1/MDM2/TNC/ARHGAP35/PTGS2/SKP2/HFE/KLF10/KANK2/COL1A1/SESN2/VDR/LCN2/FOSL1/HSPA5/PIM1/BECN1/DNM1L
Down-regulated DEGs	BP	GO:0086064	cell communication by electrical coupling involved in cardiac conduction	7	0.00579611	0.00488858	CAMK2D/PDE4D/ATP1B1/CALM3/CALM2/CALM1/SRI
Down-regulated DEGs	BP	GO:0071229	cellular response to acid chemical	21	0.00930037	0.00784416	RRAGA/RRAGD/RRAGB/PRKCE/TNC/PTK2B/COL6A1/CPT1A/CCNB1/EGFR/COL1A1/SESN2/AKR1C2/AKR1C1/CDK4/COL4A1/FZD4/PID1/SOCS1/SOX9/EGR1
Down-regulated DEGs	BP	GO:0014808	release of sequestered calcium ion into cytosol by sarcoplasmic reticulum	8	0.0100812	0.00850273	CAMK2D/ANK2/PDE4D/CHD7/CALM3/CALM2/CALM1/SRI
Down-regulated DEGs	BP	GO:1903514	release of sequestered calcium ion into cytosol by endoplasmic reticulum	8	0.0120794	0.010188	CAMK2D/ANK2/PDE4D/CHD7/CALM3/CALM2/CALM1/SRI
Down-regulated DEGs	BP	GO:0019216	regulation of lipid metabolic process	33	0.0133215	0.0112357	SREBF2/ADIPOR2/PRKCE/PRKD1/TRIB3/PTGS2/HMGCS1/ERLIN2/SQLE/G0S2/PTK2B/CPT1A/HMGCR/SMARCD3/GRHL1/VDR/CDK4/SIN3A/INSIG1/HCAR2/AADAC/SCD/LPGAT1/SAMD8/ANKRD1/STARD4/SOCS3/SOCS1/SCARB1/LSS/EGR1/TNFRSF21/NPAS2
Down-regulated DEGs	BP	GO:0010038	response to metal ion	29	0.0136855	0.0115427	SLC25A12/PDCD6/FOS/MDM2/CAMK2D/TXNIP/PTGS2/HFE/CYBRD1/PTK2B/PPP2CA/ALOX5AP/CCNB1/EGFR/CDK4/HSPA5/NEDD4L/ALAD/BECN1/TNFRSF11B/THBS1/CALM3/CALM2/CALM1/LGMN/CPOX/NQO1/ARL13B/SPARC
Down-regulated DEGs	BP	GO:0000086	G2/M transition of mitotic cell cycle	23	0.0138445	0.0116768	CEP41/AKAP9/PCM1/TUBB4B/RAB11A/FBXW11/CCNB1/SMARCD3/CDK4/CDK2/PAFAH1B1/NES/CCP110/SIN3A/CEP164/CALM3/CALM2/PSMB8/PSMB9/PLCB1/PSME1/PSME2/PSMB10
Down-regulated DEGs	BP	GO:0044839	cell cycle G2/M phase transition	24	0.0162659	0.013719	NPM1/CEP41/AKAP9/PCM1/TUBB4B/RAB11A/FBXW11/CCNB1/SMARCD3/CDK4/CDK2/PAFAH1B1/NES/CCP110/SIN3A/CEP164/CALM3/CALM2/PSMB8/PSMB9/PLCB1/PSME1/PSME2/PSMB10
Down-regulated DEGs	BP	GO:0010644	cell communication by electrical coupling	7	0.0167846	0.0141566	CAMK2D/PDE4D/ATP1B1/CALM3/CALM2/CALM1/SRI
Down-regulated DEGs	BP	GO:0006260	DNA replication	24	0.0178347	0.0150422	DUT/NAP1L1/CCNE2/RRM2/PPP2CA/BARD1/EGFR/POLE4/GINS1/GINS3/POLD3/POLD2/CDC45/CDK2/NUP98/SIN3A/ESCO2/RFC5/TBRG1/NASP/MCM7/CCDC88A/NFIA/NFIB
Down-regulated DEGs	BP	GO:0016579	protein deubiquitination	24	0.0178347	0.0150422	STAMBPL1/JOSD1/MDM2/ATXN3/SKP2/BARD1/TNFAIP3/DDX58/YOD1/CCP110/BECN1/SMAD7/SMAD1/ENY2/ACTR8/CYLD/ACTL6A/IFIH1/PSMB8/PSMB9/PSME1/PSME2/PSMB10/USP9X
Down-regulated DEGs	BP	GO:0031667	response to nutrient levels	36	0.0178553	0.0150596	SSH1/RRAGA/RRAGD/RRAGB/SREBF2/CADPS2/ADIPOR2/PRKD1/MDM2/TNC/PTGS2/FSTL1/HMGCS1/HFE/DNMT3B/KLF10/TGFBR2/HMGCR/KANK2/EGFR/DDIT3/COL1A1/SESN2/VDR/LCN2/ADRB1/HSPA5/ALAD/PIM1/NNT/BECN1/TNFRSF11B/NQO1/DNM1L/SPARC/LIPG
Down-regulated DEGs	BP	GO:0002521	leukocyte differentiation	37	0.0179736	0.0151593	TMEM64/FOS/PRKCA/LEF1/TRIB1/POU2F2/IRF1/PIR/TCF7/KLF10/TGFBR2/PTK2B/SOS1/RPL22/ZBTB1/TSPAN2/CBFB/IREB2/CDK6/CHD7/PAFAH1B1/NF1/FBN1/ANXA1/FAM20C/LIF/POLM/BMP4/SMAD7/CTNNBIP1/STAT6/CYLD/FZD5/TLR3/SOCS1/RUNX2/EGR1
Down-regulated DEGs	BP	GO:0043161	proteasome-mediated ubiquitin-dependent protein catabolic process	28	0.0179736	0.0151593	UBE2B/KLHL15/MDM2/TRIB2/TRIB1/ATXN3/SKP2/HFE/FBXL17/ERLIN2/SPOPL/FBXW11/CCNB1/SH3RF2/DDIT3/HERPUD1/YOD1/PBK/CDK2/HSPA5/NEDD4L/ZNRF1/SMAD7/PSMB8/PSMB9/PSME1/PSME2/PSMB10
Down-regulated DEGs	BP	GO:1903706	regulation of hemopoiesis	36	0.0179736	0.0151593	TMEM64/FOS/PRKCA/LEF1/TRIB1/IRF1/KLF10/TGFBR2/PTK2B/SOS1/ZBTB1/JAG1/CBFB/CDK6/PURB/NF1/FBN1/ANXA1/SIN3A/PIM1/LIF/BMP4/SMAD7/CTNNBIP1/CYLD/THBS1/TLR3/SOCS1/PSMB8/PSMB9/HIST4H4/HIST2H4A/HIST2H4B/PSME1/PSME2/PSMB10
Down-regulated DEGs	BP	GO:0007584	response to nutrient	21	0.0183535	0.0154798	SSH1/ADIPOR2/MDM2/TNC/PTGS2/HMGCS1/DNMT3B/TGFBR2/HMGCR/KANK2/EGFR/COL1A1/VDR/ALAD/PIM1/NNT/BECN1/TNFRSF11B/NQO1/SPARC/LIPG
Down-regulated DEGs	BP	GO:0051592	response to calcium ion	15	0.0183535	0.0154798	SLC25A12/PDCD6/FOS/CAMK2D/TXNIP/PTK2B/ALOX5AP/EGFR/HSPA5/THBS1/CALM3/CALM2/CALM1/LGMN/SPARC
Down-regulated DEGs	BP	GO:0071359	cellular response to dsRNA	6	0.0199369	0.0168153	NPM1/DDX58/IFIT1/FLOT1/TLR3/IFIH1
Down-regulated DEGs	BP	GO:0070296	sarcoplasmic reticulum calcium ion transport	8	0.0210666	0.0177681	CAMK2D/ANK2/PDE4D/CHD7/CALM3/CALM2/CALM1/SRI
Down-regulated DEGs	BP	GO:0010634	positive regulation of epithelial cell migration	18	0.0224749	0.0189558	PDCD6/PRKCA/PRKCE/PRKD1/PTGS2/TGFBR2/RTN4/PTK2B/RAB11A/HBEGF/ANXA1/BMP4/NUS1/THBS1/LGMN/SOX9/SCARB1/SPARC
Down-regulated DEGs	BP	GO:0031669	cellular response to nutrient levels	21	0.0227913	0.0192227	SSH1/RRAGA/RRAGD/RRAGB/SREBF2/CADPS2/PRKD1/MDM2/TNC/PTGS2/HFE/KLF10/KANK2/COL1A1/SESN2/VDR/LCN2/HSPA5/PIM1/BECN1/DNM1L
Down-regulated DEGs	BP	GO:0070482	response to oxygen levels	31	0.0235013	0.0198216	PRKCE/MDM2/PTGS2/DDAH1/DNMT3B/TGFBR2/TGFBR3/HK2/PTK2B/CCNB1/KCND2/DDIT4/COL1A1/CYB5R4/CDK4/OXTR/NF1/ALAD/ATP1B1/BECN1/EDNRA/THBS1/MALAT1/ANKRD1/PSMB8/PSMB9/EGR1/PSME1/PSME2/PSMB10/DNM1L
Down-regulated DEGs	BP	GO:0051403	stress-activated MAPK cascade	24	0.0247326	0.0208601	IRAK2/TRIB1/PYCARD/ARHGEF5/PTK2B/FBXW11/SH3RF3/SH3RF2/HMGCR/EGFR/XDH/TRAF4/PBK/IGF1R/PAFAH1B1/GADD45B/CYLD/FZD5/FZD4/DKK1/MAPK13/TLR3/PLCB1/TNFRSF19
Down-regulated DEGs	BP	GO:0009636	response to toxic substance	37	0.0247326	0.0208601	FOS/PRKCE/MDM2/TNC/TXNIP/PTGS2/DNMT3B/ZNF277/PTK2B/ALOX5AP/CCNB1/HMGCR/COL1A1/TNFAIP3/SESN2/LCN2/FOSL1/CDK4/OXTR/RDH11/PPP1R9A/ALAD/NNT/BECN1/EPS8/STAT6/MAPK13/CALM3/GSTM3/CPOX/NQO1/GSTK1/EGR1/GSTO2/SPARC/MGST1/MGST2
Down-regulated DEGs	BP	GO:0051279	regulation of release of sequestered calcium ion into cytosol	11	0.0256387	0.0216243	PRKCE/CAMK2D/PTK2B/ANK2/PDE4D/CHD7/CALM3/CALM2/CALM1/SRI/F2R
Down-regulated DEGs	BP	GO:0070646	protein modification by small protein removal	24	0.0256387	0.0216243	STAMBPL1/JOSD1/MDM2/ATXN3/SKP2/BARD1/TNFAIP3/DDX58/YOD1/CCP110/BECN1/SMAD7/SMAD1/ENY2/ACTR8/CYLD/ACTL6A/IFIH1/PSMB8/PSMB9/PSME1/PSME2/PSMB10/USP9X
Down-regulated DEGs	BP	GO:0010039	response to iron ion	7	0.0256387	0.0216243	MDM2/HFE/CYBRD1/CCNB1/ALAD/BECN1/CPOX
Down-regulated DEGs	BP	GO:0071353	cellular response to interleukin-4	7	0.0256387	0.0216243	LEF1/TCF7/NFIL3/CDK4/HSPA5/ALAD/STAT6
Down-regulated DEGs	BP	GO:0042180	cellular ketone metabolic process	22	0.0261443	0.0220508	ADIPOR2/PRKCE/TRIB3/PTGS2/ODC1/ERLIN2/CPT1A/HMGCR/AKR1C2/AKR1C1/IDO1/INSIG1/LPGAT1/STARD4/NQO1/KDSR/PSMB8/PSMB9/EGR1/PSME1/PSME2/PSMB10
Down-regulated DEGs	BP	GO:0043687	post-translational protein modification	29	0.0264879	0.0223406	FN1/AGTPBP1/UBE2F/KLHL13/TNC/WSB2/IGFBP3/IGFBP4/FSTL1/SKP2/FBXL16/RAB11A/FBXW11/CDH2/FBN1/FAM20C/ESCO2/LAMC1/LAMB1/BMP4/ADAM10/SOCS3/MSLN/PSMB8/PSMB9/PSME1/PSME2/PSMB10/SUMF1
Down-regulated DEGs	BP	GO:0110110	positive regulation of animal organ morphogenesis	11	0.0292424	0.0246637	TGFBR2/JAG1/SIX4/TNFAIP3/VDR/PIM1/LIF/BMP4/DKK1/SOX9/HOXB7
Down-regulated DEGs	BP	GO:1904659	glucose transmembrane transport	13	0.0298571	0.0251822	RAP1A/ADIPOR2/TRIB3/GRB10/HK2/SLC2A6/SLC2A3/INSR/SESN2/SLC2A14/OSBPL8/EDNRA/PID1
Down-regulated DEGs	BP	GO:0031098	stress-activated protein kinase signaling cascade	24	0.0301061	0.0253922	IRAK2/TRIB1/PYCARD/ARHGEF5/PTK2B/FBXW11/SH3RF3/SH3RF2/HMGCR/EGFR/XDH/TRAF4/PBK/IGF1R/PAFAH1B1/GADD45B/CYLD/FZD5/FZD4/DKK1/MAPK13/TLR3/PLCB1/TNFRSF19
Down-regulated DEGs	BP	GO:0010498	proteasomal protein catabolic process	30	0.0301061	0.0253922	UBE2B/KLHL15/MDM2/TRIB2/TRIB1/ATXN3/SKP2/HFE/FBXL17/ERLIN2/SPOPL/FBXW11/CCNB1/SH3RF2/DDIT3/HERPUD1/YOD1/PBK/CDK2/HSPA5/NEDD4L/ALAD/ZNRF1/SMAD7/PSMB8/PSMB9/ECSCR/PSME1/PSME2/PSMB10
Down-regulated DEGs	BP	GO:0001101	response to acid chemical	27	0.0301061	0.0253922	RRAGA/RRAGD/RRAGB/PRKCE/TNC/PTGS2/TGFBR3/PTK2B/COL6A1/CPT1A/CCNB1/EGFR/COL1A1/SESN2/AKR1C2/AKR1C1/CDK4/COL4A1/ALAD/FZD4/DKK1/NQO1/PID1/SOCS1/SOX9/EGR1/SPARC
Down-regulated DEGs	BP	GO:0060314	regulation of ryanodine-sensitive calcium-release channel activity	6	0.0301061	0.0253922	CAMK2D/PDE4D/CALM3/CALM2/CALM1/SRI
Down-regulated DEGs	BP	GO:0033209	tumor necrosis factor-mediated signaling pathway	17	0.0313742	0.0264618	TNFRSF9/PYCARD/TNFRSF6B/PTK2B/TNFSF15/TNFAIP3/TAX1BP1/BAG4/TNFRSF11B/CYLD/PSMB8/PSMB9/PSME1/PSME2/PSMB10/TNFRSF1B/TNFRSF19
Down-regulated DEGs	BP	GO:0032507	maintenance of protein location in cell	9	0.0316336	0.0266805	SORL1/SYNE2/FLNB/HK2/BARD1/TWF1/HSPA5/INSIG1/SUN2
Down-regulated DEGs	BP	GO:0051607	defense response to virus	21	0.0317673	0.0267933	GBP3/GBP1/PYCARD/IRF9/IRF1/SKP2/DDX21/DDIT4/TNFAIP3/DDX58/DDX60/IFIT1/IFIT5/SIN3A/BECN1/STAT2/ABCC9/ZC3HAV1/TLR3/IFIH1/IFNAR2
Down-regulated DEGs	BP	GO:0071360	cellular response to exogenous dsRNA	5	0.0319272	0.0269282	DDX58/IFIT1/FLOT1/TLR3/IFIH1
Down-regulated DEGs	BP	GO:0007254	JNK cascade	19	0.0326836	0.0275662	IRAK2/TRIB1/PYCARD/ARHGEF5/PTK2B/SH3RF3/SH3RF2/EGFR/TRAF4/IGF1R/PAFAH1B1/GADD45B/CYLD/FZD5/FZD4/DKK1/TLR3/PLCB1/TNFRSF19
Down-regulated DEGs	BP	GO:0007044	cell-substrate junction assembly	12	0.0326836	0.0275662	FN1/ITGA5/PTPRK/PTK2B/TRIP6/LIMCH1/COL17A1/LAMC2/LAMC1/LAMA3/THBS1/DAPK3
Down-regulated DEGs	BP	GO:0002573	myeloid leukocyte differentiation	19	0.0342539	0.0288906	TMEM64/FOS/PRKCA/LEF1/TRIB1/PIR/KLF10/TGFBR2/TSPAN2/IREB2/CDK6/PAFAH1B1/NF1/FBN1/FAM20C/LIF/BMP4/CTNNBIP1/TLR3
Down-regulated DEGs	BP	GO:0070670	response to interleukin-4	7	0.0346711	0.0292424	LEF1/TCF7/NFIL3/CDK4/HSPA5/ALAD/STAT6
Down-regulated DEGs	BP	GO:0008645	hexose transmembrane transport	13	0.037698	0.0317954	RAP1A/ADIPOR2/TRIB3/GRB10/HK2/SLC2A6/SLC2A3/INSR/SESN2/SLC2A14/OSBPL8/EDNRA/PID1
Down-regulated DEGs	BP	GO:0001667	ameboidal-type cell migration	33	0.037698	0.0317954	PLXND1/FN1/PDCD6/PRKCA/PRKCE/PRKD1/SYDE1/PTGS2/TGFBR2/RTN4/PTK2B/RAB11A/HBEGF/KANK2/FER/ARID5B/PAFAH1B1/NF1/ANXA1/S100A2/AKAP12/BMP4/LGALS8/BAG4/NR2F2/NUS1/THBS1/LGMN/SOX9/SCARB1/NANOS1/SPARC/CENPV
Down-regulated DEGs	BP	GO:0045185	maintenance of protein location	11	0.0382272	0.0322418	SORL1/SYNE2/FLNB/HK2/BARD1/TWF1/HSPA5/FBN1/INSIG1/SRI/SUN2
Down-regulated DEGs	BP	GO:0048545	response to steroid hormone	29	0.0382272	0.0322418	TRIM68/FOS/LEF1/MDM2/TXNIP/PTGS2/SKP2/DNMT3B/TGFBR2/CBFB/KANK2/PGRMC2/EGFR/DDIT4/COL1A1/VDR/FOSL1/NR3C2/OXTR/KDM3A/ANXA1/ALAD/HNMT/BMP4/NR2F2/THBS1/CALM3/RNF14/SPARC
Down-regulated DEGs	BP	GO:0031589	cell-substrate adhesion	26	0.0382272	0.0322418	GBP1/NEDD9/ITGAV/FN1/ITGA5/ANTXR1/PLEKHA2/PRKCE/ATXN3/PTPRK/PTK2B/JAG1/COL1A1/TRIP6/FER/CDK6/LIMCH1/COL17A1/ADAMTS12/NF1/LAMC1/LAMB1/THBS1/FZD4/DAPK3/AKIP1
Down-regulated DEGs	BP	GO:1902751	positive regulation of cell cycle G2/M phase transition	6	0.0382272	0.0322418	NPM1/RAB11A/CCNB1/SMARCD3/CDK4/SIN3A
Down-regulated DEGs	BP	GO:0030111	regulation of Wnt signaling pathway	27	0.0390756	0.0329573	IGFBP6/TMEM64/LEF1/UBE2B/IGFBP4/GRB10/PPP2CA/CBFB/EGFR/DDIT3/COL1A1/PPM1A/CDH2/RNF213/CYLD/NLK/DKK1/BAMBI/SOX9/PSMB8/PSMB9/EGR1/WLS/DAPK3/PSME1/PSME2/PSMB10
Down-regulated DEGs	BP	GO:0001649	osteoblast differentiation	20	0.0390756	0.0329573	TMEM64/LEF1/PRKD1/TNC/BCAP29/IGFBP3/COL6A1/JAG1/CBFB/DDX21/COL1A1/HSPE1/CDK6/NF1/FAM20C/BMP4/SMAD1/CTNNBIP1/RUNX2/ACVR2B
Down-regulated DEGs	BP	GO:0006469	negative regulation of protein kinase activity	20	0.0390756	0.0329573	NPM1/SORL1/TRIB3/TRIB2/TRIB1/PYCARD/HEXIM1/DEPTOR/PPP2CA/HMGCR/TNFAIP3/IGF1R/NF1/BMP4/NR2F2/GADD45B/SOCS3/SOCS1/GMFB/GMFG
Down-regulated DEGs	BP	GO:0015749	monosaccharide transmembrane transport	13	0.0390756	0.0329573	RAP1A/ADIPOR2/TRIB3/GRB10/HK2/SLC2A6/SLC2A3/INSR/SESN2/SLC2A14/OSBPL8/EDNRA/PID1
Down-regulated DEGs	BP	GO:1903169	regulation of calcium ion transmembrane transport	15	0.0390756	0.0329573	PRKCE/CAMK2D/PTK2B/ANK2/PDE4D/CHD7/TSPAN13/ATP1B1/CALM3/CALM2/CALM1/DYSF/SRI/SESTD1/F2R
Down-regulated DEGs	BP	GO:2001238	positive regulation of extrinsic apoptotic signaling pathway	8	0.0390756	0.0329573	PYCARD/G0S2/TIMP3/TNFSF10/NF1/CYLD/THBS1/DAPK3
Down-regulated DEGs	BP	GO:0031581	hemidesmosome assembly	4	0.0390756	0.0329573	COL17A1/LAMC2/LAMC1/LAMA3
Down-regulated DEGs	BP	GO:0060315	negative regulation of ryanodine-sensitive calcium-release channel activity	4	0.0390756	0.0329573	CALM3/CALM2/CALM1/SRI
Down-regulated DEGs	BP	GO:0007223	Wnt signaling pathway, calcium modulating pathway	7	0.0390756	0.0329573	LEF1/NLK/FZD5/FZD4/DKK1/CALM1/PLCB1
Down-regulated DEGs	BP	GO:0043331	response to dsRNA	7	0.0390756	0.0329573	NPM1/DDX21/DDX58/IFIT1/FLOT1/TLR3/IFIH1
Down-regulated DEGs	BP	GO:0072001	renal system development	24	0.0390756	0.0329573	PODXL/EPCAM/TIPARP/ADAMTS1/ODC1/JAG1/KANK2/SIX4/ARID5B/APH1A/COL4A1/NF1/FBN1/LIF/BMP4/SMAD7/SMAD1/CTNNBIP1/FRAS1/SOX9/HOXB7/EGR1/ACVR2B/NFIA
Down-regulated DEGs	BP	GO:0060021	roof of mouth development	11	0.0390756	0.0329573	LEF1/TIPARP/TGFBR2/TGFBR3/SOS1/ARID5B/CHD7/INSIG1/FRAS1/TSHZ1/ACVR2B
Down-regulated DEGs	BP	GO:0002237	response to molecule of bacterial origin	25	0.0394347	0.0332602	CDK19/FOS/PRKCA/IRAK2/PRKCE/TRIB1/PYCARD/PTGS2/PDE4D/TNFAIP3/LCN2/FER/CDK4/IDO1/ALAD/AKAP12/FZD5/ANKRD1/SCARB1/IFNAR1/TNFRSF1B/SPARC/MGST1/F2R/MGST2
Down-regulated DEGs	BP	GO:0010882	regulation of cardiac muscle contraction by calcium ion signaling	6	0.0394347	0.0332602	CAMK2D/ANK2/ATP1B1/CALM3/CALM2/CALM1
Down-regulated DEGs	BP	GO:0097237	cellular response to toxic substance	21	0.0394347	0.0332602	PRKCE/MDM2/PTGS2/ZNF277/ALOX5AP/TNFAIP3/SESN2/LCN2/RDH11/PPP1R9A/NNT/BECN1/STAT6/MAPK13/GSTM3/NQO1/GSTK1/EGR1/GSTO2/MGST1/MGST2
Down-regulated DEGs	BP	GO:0019370	leukotriene biosynthetic process	5	0.0400943	0.0338165	GGT3P/ALOX5AP/GGT2/GGT1/MGST2
Down-regulated DEGs	BP	GO:0034219	carbohydrate transmembrane transport	13	0.040466	0.03413	RAP1A/ADIPOR2/TRIB3/GRB10/HK2/SLC2A6/SLC2A3/INSR/SESN2/SLC2A14/OSBPL8/EDNRA/PID1
Down-regulated DEGs	BP	GO:0060070	canonical Wnt signaling pathway	25	0.0411761	0.034729	IGFBP6/TMEM64/LEF1/UBE2B/IGFBP4/TCF7/EGFR/DDIT3/COL1A1/PPM1A/CDH2/CYLD/FZD5/FZD4/DKK1/BAMBI/SOX9/PSMB8/PSMB9/EGR1/WLS/DAPK3/PSME1/PSME2/PSMB10
Down-regulated DEGs	BP	GO:0036293	response to decreased oxygen levels	28	0.0417791	0.0352376	PRKCE/MDM2/PTGS2/DDAH1/DNMT3B/TGFBR2/TGFBR3/HK2/PTK2B/CCNB1/KCND2/DDIT4/OXTR/NF1/ALAD/ATP1B1/BECN1/EDNRA/THBS1/MALAT1/ANKRD1/PSMB8/PSMB9/EGR1/PSME1/PSME2/PSMB10/DNM1L
Down-regulated DEGs	BP	GO:0010565	regulation of cellular ketone metabolic process	17	0.0417791	0.0352376	ADIPOR2/PRKCE/TRIB3/PTGS2/ODC1/ERLIN2/CPT1A/INSIG1/LPGAT1/STARD4/NQO1/PSMB8/PSMB9/EGR1/PSME1/PSME2/PSMB10
Down-regulated DEGs	BP	GO:0071772	response to BMP	15	0.0417791	0.0352376	FSTL1/HFE/TGFBR3/PPM1A/ADAMTS12/FBN1/BMP4/SMAD7/SMAD1/DKK1/SOX9/RUNX2/EGR1/ACVR2B/USP9X
Down-regulated DEGs	BP	GO:0071773	cellular response to BMP stimulus	15	0.0417791	0.0352376	FSTL1/HFE/TGFBR3/PPM1A/ADAMTS12/FBN1/BMP4/SMAD7/SMAD1/DKK1/SOX9/RUNX2/EGR1/ACVR2B/USP9X
Down-regulated DEGs	BP	GO:0032496	response to lipopolysaccharide	24	0.0417791	0.0352376	CDK19/FOS/PRKCA/IRAK2/PRKCE/TRIB1/PYCARD/PTGS2/PDE4D/TNFAIP3/LCN2/FER/CDK4/IDO1/ALAD/AKAP12/ANKRD1/SCARB1/IFNAR1/TNFRSF1B/SPARC/MGST1/F2R/MGST2
Down-regulated DEGs	BP	GO:0046890	regulation of lipid biosynthetic process	18	0.0430488	0.0363084	SREBF2/ADIPOR2/TRIB3/PTGS2/HMGCS1/ERLIN2/SQLE/HMGCR/VDR/CDK4/INSIG1/SCD/LPGAT1/SAMD8/STARD4/SCARB1/LSS/EGR1
Down-regulated DEGs	BP	GO:0038061	NIK/NF-kappaB signaling	17	0.0430488	0.0363084	UACA/FBXW11/TNFSF15/EGFR/TRAF4/TRIP6/DICER1/PPM1A/NR3C2/CYLD/TLR3/PSMB8/PSMB9/PSME1/PSME2/PSMB10/AKIP1
Down-regulated DEGs	BP	GO:0008643	carbohydrate transport	15	0.0433963	0.0366015	SLC37A2/RAP1A/ADIPOR2/TRIB3/GRB10/HK2/SLC2A6/SLC2A3/INSR/SESN2/MFSD12/SLC2A14/OSBPL8/EDNRA/PID1
Down-regulated DEGs	BP	GO:0006937	regulation of muscle contraction	16	0.0443943	0.0374433	AKAP9/CAMK2D/PTGS2/ANK2/PDE4D/OXTR/ATP1B1/SMAD7/NMU/CALM3/CALM2/CALM1/SRI/DAPK3/TPM1/F2R
Down-regulated DEGs	BP	GO:0021537	telencephalon development	21	0.0443943	0.0374433	AGTPBP1/SYNE2/RTN4/EGFR/NIN/CDK6/OXTR/CDH2/CHD7/ALDH1A3/PAFAH1B1/NF1/H2AFX/LAMB1/BMP4/CCDC85C/BCL2A1/ARL13B/PLCB1/SUN2/NFIB
Down-regulated DEGs	BP	GO:0016055	Wnt signaling pathway	35	0.0443943	0.0374433	IGFBP6/TMEM64/LEF1/UBE2B/IGFBP4/GRB10/TCF7/PPP2CA/FBXW11/CBFB/EGFR/DDIT3/COL1A1/PPM1A/CDH2/RNF213/CTNNBIP1/CYLD/NLK/FZD5/FZD4/DKK1/BAMBI/CALM1/CPE/SOX9/PSMB8/PSMB9/PLCB1/EGR1/WLS/DAPK3/PSME1/PSME2/PSMB10
Down-regulated DEGs	BP	GO:0010801	negative regulation of peptidyl-threonine phosphorylation	5	0.0443943	0.0374433	DDIT4/SMAD7/CALM3/CALM2/CALM1
Down-regulated DEGs	BP	GO:0044331	cell-cell adhesion mediated by cadherin	5	0.0443943	0.0374433	EPCAM/FER/CDH2/FLOT1/ADAM19
Down-regulated DEGs	BP	GO:0071230	cellular response to amino acid stimulus	9	0.0444086	0.0374553	RRAGA/RRAGD/RRAGB/COL6A1/EGFR/COL1A1/SESN2/COL4A1/SOCS1
Down-regulated DEGs	BP	GO:0033197	response to vitamin E	4	0.0444086	0.0374553	HMGCS1/COL1A1/ALAD/BECN1
Down-regulated DEGs	BP	GO:0198738	cell-cell signaling by wnt	35	0.0444086	0.0374553	IGFBP6/TMEM64/LEF1/UBE2B/IGFBP4/GRB10/TCF7/PPP2CA/FBXW11/CBFB/EGFR/DDIT3/COL1A1/PPM1A/CDH2/RNF213/CTNNBIP1/CYLD/NLK/FZD5/FZD4/DKK1/BAMBI/CALM1/CPE/SOX9/PSMB8/PSMB9/PLCB1/EGR1/WLS/DAPK3/PSME1/PSME2/PSMB10
Down-regulated DEGs	BP	GO:0060333	interferon-gamma-mediated signaling pathway	11	0.0444086	0.0374553	GBP2/GBP1/TRIM68/CAMK2D/IRF9/IRF1/HLA-DPB1/NMI/SOCS3/SOCS1/IFNGR1
Down-regulated DEGs	BP	GO:0060337	type I interferon signaling pathway	11	0.0444086	0.0374553	GBP2/IRF9/IRF1/IFIT3/IFIT2/IFIT1/STAT2/PSMB8/EGR1/IFNAR1/IFNAR2
Down-regulated DEGs	BP	GO:0071357	cellular response to type I interferon	11	0.0444086	0.0374553	GBP2/IRF9/IRF1/IFIT3/IFIT2/IFIT1/STAT2/PSMB8/EGR1/IFNAR1/IFNAR2
Down-regulated DEGs	BP	GO:0001666	response to hypoxia	27	0.0468523	0.0395164	PRKCE/MDM2/PTGS2/DDAH1/DNMT3B/TGFBR2/TGFBR3/HK2/PTK2B/CCNB1/KCND2/DDIT4/NF1/ALAD/ATP1B1/BECN1/EDNRA/THBS1/MALAT1/ANKRD1/PSMB8/PSMB9/EGR1/PSME1/PSME2/PSMB10/DNM1L
Down-regulated DEGs	BP	GO:1904018	positive regulation of vasculature development	20	0.0468523	0.0395164	ITGB8/ITGA5/RAP1A/PDCD6/PRKCA/PRKD1/PTGS2/DDAH1/TGFBR2/HK2/PTK2B/CDH5/ANXA1/SMAD1/ADAM12/THBS1/TLR3/EGR1/CTH/BTG1
Down-regulated DEGs	BP	GO:0003007	heart morphogenesis	21	0.0468523	0.0395164	PLXND1/MDM2/ADAMTS1/TGFBR2/TGFBR3/RTN4/SOS1/NPY1R/JAG1/SMARCD3/INSR/CHD7/PIM1/BMP4/SMAD7/DKK1/ANKRD1/CPE/SOX9/ARL13B/TPM1
Down-regulated DEGs	BP	GO:1902105	regulation of leukocyte differentiation	22	0.0480271	0.0405072	TMEM64/FOS/PRKCA/LEF1/TRIB1/IRF1/KLF10/TGFBR2/SOS1/ZBTB1/CBFB/CDK6/NF1/FBN1/ANXA1/LIF/BMP4/SMAD7/CTNNBIP1/CYLD/TLR3/SOCS1
Down-regulated DEGs	BP	GO:0045637	regulation of myeloid cell differentiation	21	0.0480271	0.0405072	TMEM64/FOS/PRKCA/LEF1/TRIB1/KLF10/PTK2B/JAG1/CBFB/CDK6/PURB/NF1/FBN1/SIN3A/LIF/CTNNBIP1/THBS1/TLR3/HIST4H4/HIST2H4A/HIST2H4B
Down-regulated DEGs	BP	GO:2000027	regulation of animal organ morphogenesis	21	0.0480271	0.0405072	TGFBR2/JAG1/SIX4/TNFAIP3/VDR/PIM1/LIF/BMP4/TNFRSF11B/FZD5/FZD4/DKK1/SOX9/RUNX2/PSMB8/PSMB9/HOXB7/PSME1/PSME2/PSMB10/NFIB
Down-regulated DEGs	BP	GO:1903707	negative regulation of hemopoiesis	15	0.0484058	0.0408267	TRIB1/IRF1/PTK2B/CBFB/CDK6/NF1/FBN1/ANXA1/BMP4/SMAD7/TLR3/SOCS1/HIST4H4/HIST2H4A/HIST2H4B
Down-regulated DEGs	BP	GO:0030099	myeloid cell differentiation	30	0.0485421	0.0409416	TMEM64/FOS/PRKCA/LEF1/TRIB1/PIR/KLF10/TGFBR2/TGFBR3/PTK2B/TSPAN2/JAG1/CBFB/IREB2/CDK6/PURB/PAFAH1B1/NF1/FBN1/FAM20C/SIN3A/LIF/BMP4/CTNNBIP1/THBS1/TLR3/HOXB7/HIST4H4/HIST2H4A/HIST2H4B
Down-regulated DEGs	BP	GO:0071346	cellular response to interferon-gamma	15	0.0497059	0.0419232	GBP2/GBP1/TRIM68/CAMK2D/IRF9/IRF1/HLA-DPB1/CDC42EP4/FLNB/NMI/TLR3/SOCS3/SOCS1/IFNGR1/DAPK3
Down-regulated DEGs	BP	GO:0010389	regulation of G2/M transition of mitotic cell cycle	17	0.0497059	0.0419232	CEP41/AKAP9/PCM1/TUBB4B/RAB11A/CCNB1/SMARCD3/CDK4/PAFAH1B1/CCP110/SIN3A/CEP164/PSMB8/PSMB9/PSME1/PSME2/PSMB10
Down-regulated DEGs	BP	GO:0043330	response to exogenous dsRNA	6	0.0497059	0.0419232	DDX21/DDX58/IFIT1/FLOT1/TLR3/IFIH1
Down-regulated DEGs	BP	GO:0061036	positive regulation of cartilage development	6	0.0497059	0.0419232	ZNF219/BMP4/BMP1/SMAD1/SOX9/RUNX2
Down-regulated DEGs	BP	GO:0046328	regulation of JNK cascade	16	0.0497059	0.0419232	PYCARD/ARHGEF5/PTK2B/SH3RF3/SH3RF2/EGFR/TRAF4/IGF1R/PAFAH1B1/GADD45B/CYLD/FZD5/FZD4/DKK1/TLR3/PLCB1
Down-regulated DEGs	BP	GO:0018209	peptidyl-serine modification	21	0.0497059	0.0419232	PRKCA/PRKCE/PRKD1/AKAP9/CAMK2D/PTGS2/TGFBR2/CCNB1/EGFR/PDE4D/DDIT4/NTMT1/CDK2/GALNT2/GALNT1/LIF/SMAD7/BAG4/NLK/DKK1/MAPK13
Down-regulated DEGs	BP	GO:0002763	positive regulation of myeloid leukocyte differentiation	8	0.0497221	0.0419368	TMEM64/FOS/PRKCA/LEF1/TRIB1/KLF10/LIF/CTNNBIP1
Down-regulated DEGs	BP	GO:1902749	regulation of cell cycle G2/M phase transition	18	0.0497221	0.0419368	NPM1/CEP41/AKAP9/PCM1/TUBB4B/RAB11A/CCNB1/SMARCD3/CDK4/PAFAH1B1/CCP110/SIN3A/CEP164/PSMB8/PSMB9/PSME1/PSME2/PSMB10
Down-regulated DEGs	BP	GO:0009410	response to xenobiotic stimulus	22	0.0497221	0.0419368	PRKCE/MDM2/TIPARP/DNMT3B/PTK2B/EGFR/DDIT4/AKR1C1/OXTR/HSPA5/GGT1/AADAC/HNMT/CYB5B/CALM3/GSTM3/NQO1/MCM7/EGR1/GSTO2/MGST1/MGST2
Down-regulated DEGs	BP	GO:1990823	response to leukemia inhibitory factor	11	0.0497221	0.0419368	HK2/MAT2A/ARID5B/KDM3A/SMAD7/EPS8/FZD4/SOCS3/SRM/LAPTM5/CTH
Down-regulated DEGs	BP	GO:1990830	cellular response to leukemia inhibitory factor	11	0.0497221	0.0419368	HK2/MAT2A/ARID5B/KDM3A/SMAD7/EPS8/FZD4/SOCS3/SRM/LAPTM5/CTH
Down-regulated DEGs	CC	GO:0031252	cell leading edge	35	0.00164095	0.0015003	DST/SSH1/SNX5/NEDD9/ITGAV/SSX2IP/PLXND1/PODXL/ITGA5/ANTXR1/PTPRK/SYNE2/STX3/PTK2B/PDE4A/INSR/TWF1/PSD4/DDX58/WWC1/FER/CDK6/LCP1/ABLIM3/CDH2/PAFAH1B1/PPP1R9A/IFIT5/EPS8/FLOT1/FAT1/DYSF/CCDC88A/WLS/TPM1
Down-regulated DEGs	CC	GO:0005604	basement membrane	14	0.00218387	0.00199669	DST/FN1/TNC/ADAMTS1/TIMP3/COL17A1/COL4A1/FBN1/LAMC2/LAMC1/LAMB1/LAMA3/FRAS1/SPARC
Down-regulated DEGs	CC	GO:0005912	adherens junction	40	0.00218387	0.00199669	DST/NEDD9/ITGAV/NPM1/SSX2IP/ITGA5/ARHGAP22/ARHGAP24/ARHGAP26/TNC/GIT2/PTPRK/CDC42EP4/SYNE2/FLNC/FLNB/RPL31/PTK2B/RPL22/JAG1/EGFR/TWF1/TRIP6/LCP1/OXTR/CDH2/CDH5/HSPA5/ANXA1/PVR/AKAP12/SMAD7/MCAM/ADAM10/FLOT1/SH3KBP1/SHROOM2/FAT1/TJP1/LAP3
Down-regulated DEGs	CC	GO:0031256	leading edge membrane	17	0.0133282	0.0121858	ITGAV/PLXND1/ITGA5/ANTXR1/PTPRK/SYNE2/PDE4A/INSR/TWF1/PSD4/DDX58/WWC1/LCP1/IFIT5/EPS8/WLS/TPM1
Down-regulated DEGs	CC	GO:0030055	cell-substrate junction	32	0.0133282	0.0121858	DST/NEDD9/ITGAV/NPM1/ITGA5/ARHGAP22/ARHGAP24/ARHGAP26/TNC/GIT2/SYNE2/FLNC/FLNB/RPL31/PTK2B/RPL22/EGFR/TWF1/TRIP6/LCP1/CDH2/COL17A1/HSPA5/ANXA1/PVR/AKAP12/MCAM/ADAM10/FLOT1/SH3KBP1/FAT1/LAP3
Down-regulated DEGs	CC	GO:0005925	focal adhesion	31	0.0153931	0.0140737	DST/NEDD9/ITGAV/NPM1/ITGA5/ARHGAP22/ARHGAP24/ARHGAP26/TNC/GIT2/SYNE2/FLNC/FLNB/RPL31/PTK2B/RPL22/EGFR/TWF1/TRIP6/LCP1/CDH2/HSPA5/ANXA1/PVR/AKAP12/MCAM/ADAM10/FLOT1/SH3KBP1/FAT1/LAP3
Down-regulated DEGs	CC	GO:0005924	cell-substrate adherens junction	31	0.0153931	0.0140737	DST/NEDD9/ITGAV/NPM1/ITGA5/ARHGAP22/ARHGAP24/ARHGAP26/TNC/GIT2/SYNE2/FLNC/FLNB/RPL31/PTK2B/RPL22/EGFR/TWF1/TRIP6/LCP1/CDH2/HSPA5/ANXA1/PVR/AKAP12/MCAM/ADAM10/FLOT1/SH3KBP1/FAT1/LAP3
Down-regulated DEGs	CC	GO:0005813	centrosome	35	0.0153931	0.0140737	RRAGD/NPM1/SSX2IP/SLAIN2/CEP41/RTTN/AKAP9/CEP68/PCM1/BCCIP/RAB11A/FBXW11/CCNB1/LRRCC1/NIN/CDC45/CDK6/CDK2/HYLS1/PAFAH1B1/CHD3/CCP110/H2AFX/DCLRE1B/CEP164/SMAD7/ACTR8/FLOT1/CYLD/MACROD2/CALM3/CALM2/CALM1/CKAP2/PCGF5
Down-regulated DEGs	CC	GO:0044420	extracellular matrix component	8	0.0246526	0.0225395	TNC/COL1A1/COL4A1/FBN1/LAMC2/LAMC1/LAMB1/LAMA3
Down-regulated DEGs	CC	GO:0000307	cyclin-dependent protein kinase holoenzyme complex	6	0.0358836	0.0328079	CCNE2/BCCIP/CCNB1/CDK6/CDK4/CDK2
Down-regulated DEGs	CC	GO:1902911	protein kinase complex	10	0.0358836	0.0328079	PYCARD/CCNE2/BCCIP/CCNB1/INSR/SESN2/CDK6/CDK4/CDK2/IFIT5
Down-regulated DEGs	CC	GO:0032587	ruffle membrane	11	0.0358836	0.0328079	ITGAV/ITGA5/PDE4A/TWF1/PSD4/DDX58/WWC1/LCP1/IFIT5/EPS8/TPM1
Down-regulated DEGs	CC	GO:1902554	serine/threonine protein kinase complex	9	0.0364882	0.0333607	PYCARD/CCNE2/BCCIP/CCNB1/SESN2/CDK6/CDK4/CDK2/IFIT5
Down-regulated DEGs	CC	GO:0005913	cell-cell adherens junction	10	0.0365995	0.0334624	SSX2IP/CDC42EP4/OXTR/CDH2/CDH5/ANXA1/SMAD7/FLOT1/SHROOM2/TJP1
Down-regulated DEGs	CC	GO:0030027	lamellipodium	17	0.0475912	0.043512	SSH1/NEDD9/ITGAV/PLXND1/PODXL/ANTXR1/SYNE2/STX3/PTK2B/FER/ABLIM3/CDH2/PPP1R9A/FLOT1/FAT1/DYSF/CCDC88A
Down-regulated DEGs	MF	GO:0044389	ubiquitin-like protein ligase binding	28	0.0119787	0.0109337	RRAGA/UBE2B/CCDC50/MDM2/TRIB3/TRIB2/TRIB1/TXNIP/ATXN3/RTN4/ERLIN2/PTK2B/CCNB1/EGFR/LRPPRC/TRAF4/DDX58/YOD1/HSPA5/BECN1/SMAD7/BAG4/NLK/FZD5/FZD4/STAT2/TNFRSF1B/DNM1L
Down-regulated DEGs	MF	GO:0061578	Lys63-specific deubiquitinase activity	5	0.0119787	0.0109337	STAMBPL1/ATXN3/TNFAIP3/YOD1/CYLD
Down-regulated DEGs	MF	GO:0031625	ubiquitin protein ligase binding	26	0.0119787	0.0109337	RRAGA/UBE2B/CCDC50/MDM2/TRIB3/TRIB2/TRIB1/TXNIP/ATXN3/RTN4/ERLIN2/PTK2B/EGFR/LRPPRC/TRAF4/DDX58/YOD1/HSPA5/BECN1/SMAD7/BAG4/NLK/FZD5/FZD4/TNFRSF1B/DNM1L
Down-regulated DEGs	MF	GO:0030145	manganese ion binding	10	0.0148492	0.0135538	DYRK2/B4GALT1/GALNT2/GALNT1/PPM1A/FAM20C/PIM1/DCP2/PAPOLA/LAP3
Down-regulated DEGs	MF	GO:0031432	titin binding	5	0.0148492	0.0135538	CAMK2D/CALM3/CALM2/CALM1/ANKRD1
Down-regulated DEGs	MF	GO:0008047	enzyme activator activity	34	0.0148492	0.0135538	RABGAP1L/DAZAP2/FN1/ARHGAP18/ARHGAP22/ARHGAP29/ARHGAP24/PRKCE/ARHGAP26/ARHGAP35/PYCARD/SYDE1/IGFBP3/ARAP2/GIT2/ST20/SOS1/ALOX5AP/TBC1D7/TBC1D2/CCNB1/NF1/ATP1B1/CALM3/CALM2/CALM1/ARHGAP1/PLCB1/DNM1L/RACGAP1/GMFB/RGS20/GMFG/MGST2
Down-regulated DEGs	MF	GO:0016765	transferase activity, transferring alkyl or aryl (other than methyl) groups	9	0.0151569	0.0138346	MAT2A/AGPS/NUS1/GSTM3/SRM/GSTK1/GSTO2/MGST1/MGST2
Down-regulated DEGs	MF	GO:0003725	double-stranded RNA binding	10	0.0177639	0.0162142	YRDC/TUBB4B/DDX21/DDX58/DICER1/DDX60/MBNL1/STAU2/TLR3/IFIH1
Down-regulated DEGs	MF	GO:0044325	ion channel binding	14	0.0226195	0.0206462	AKAP9/PYCARD/CAMK2D/ANK2/PDE4D/HERPUD1/CDH5/NEDD4L/PPP1R9A/ABCC9/CALM3/CALM2/CALM1/SRI
Down-regulated DEGs	MF	GO:0019887	protein kinase regulator activity	15	0.0319036	0.0291204	DAZAP2/NPM1/TRIB3/TRIB2/TRIB1/HEXIM1/CCNB1/CDK4/CALM3/CALM2/CALM1/SOCS3/SOCS1/GMFB/GMFG
Down-regulated DEGs	MF	GO:0031994	insulin-like growth factor I binding	4	0.0319036	0.0291204	ITGAV/IGFBP3/INSR/IGF1R
Down-regulated DEGs	MF	GO:0019207	kinase regulator activity	16	0.0333535	0.0304438	DAZAP2/NPM1/TRIB3/TRIB2/TRIB1/HEXIM1/BCCIP/CCNB1/CDK4/CALM3/CALM2/CALM1/SOCS3/SOCS1/GMFB/GMFG
Down-regulated DEGs	MF	GO:0005096	GTPase activator activity	19	0.0333535	0.0304438	RABGAP1L/ARHGAP18/ARHGAP22/ARHGAP29/ARHGAP24/ARHGAP26/ARHGAP35/SYDE1/ARAP2/GIT2/SOS1/TBC1D7/TBC1D2/NF1/ARHGAP1/PLCB1/DNM1L/RACGAP1/RGS20
Down-regulated DEGs	MF	GO:0004860	protein kinase inhibitor activity	9	0.0333535	0.0304438	NPM1/TRIB3/TRIB2/TRIB1/HEXIM1/SOCS3/SOCS1/GMFB/GMFG
Down-regulated DEGs	MF	GO:0008179	adenylate cyclase binding	4	0.0333535	0.0304438	AKAP12/CALM3/CALM2/CALM1
Down-regulated DEGs	MF	GO:0019211	phosphatase activator activity	4	0.0333535	0.0304438	IGFBP3/CALM3/CALM2/CALM1
Down-regulated DEGs	MF	GO:0005201	extracellular matrix structural constituent	16	0.0334082	0.0304937	FN1/TNC/COL6A1/COL1A1/EFEMP1/COL17A1/COL4A1/FBN1/LAMC2/LAMC1/LAMB1/LAMA3/THBS1/TFPI2/FRAS1/SPARC
Down-regulated DEGs	MF	GO:0008201	heparin binding	15	0.043363	0.0395801	FN1/FSTL1/PTPRF/ADAMTS1/TGFBR3/CRISPLD2/RPL22/HBEGF/PAFAH1B1/FBN1/LAMC2/BMP4/THBS1/LIPG/LIPH
Down-regulated DEGs	MF	GO:0019210	kinase inhibitor activity	9	0.043363	0.0395801	NPM1/TRIB3/TRIB2/TRIB1/HEXIM1/SOCS3/SOCS1/GMFB/GMFG
Down-regulated DEGs	MF	GO:0008013	beta-catenin binding	10	0.0462414	0.0422073	LEF1/PTPRK/TCF7/LZIC/CDH2/CDH5/SMAD7/CTNNBIP1/SHROOM2/SOX9
Note：BP, biological process; CC, cellular component; MF, molecular function
