# Supplementary material for: Role of NRP1 in Bladder Cancer Pathogenesis and Progression
Source: Front Oncol. 2021 Jun 23;11:685980. doi: 10.3389/fonc.2021.685980 (PMC8261128; doi:10.3389/fonc.2021.685980)
Supplement: Supplementary file 6 [file Table_3.xlsx]

## Sheet: Sheet1
Supplementary Table 3 | KEGG pathway enrichment analysis of DEGs induced by NRP1 silencing. Through KEGG enrichment of the DEGs, 14 and 19 remarkably (adj.P-value ≤0.05) enriched pathways were obtained.
Group	Pathway ID	Pathway Description	Count	adj. P-value	q-value	Gene ID
Up-regulated DEGs	hsa04010	MAPK signaling pathway	21	0.025297	0.0209294	RAC2/DUSP16/RAC1/AREG/IL1RAP/FGF1/FGF2/MKNK2/IGF2/DUSP5/DUSP1/TGFB1/TGFB2/IL1B/RELA/MET/TGFA/MAP3K14/MAP3K12/PDGFB/PDGFA
Up-regulated DEGs	hsa05203	Viral carcinogenesis	18	0.010901	0.00901889	NFKBIA/RAC1/C3/RELA/HLA-B/HLA-F/HIST1H4L/HIST1H4K/HIST1H4A/HIST1H4B/HIST1H4E/HIST1H4F/HIST1H4C/HIST1H4D/HIST1H4I/HIST1H4J/HIST1H4H/HDAC8
Up-regulated DEGs	hsa05202	Transcriptional misregulation in cancer	17	0.010901	0.00901889	JUP/CSF2/IL6/CDKN2C/RELA/MET/PAX8/SPINT1/PLAT/DDX5/KLF3/FUT8/ETV1/MLLT3/BIRC3/PDGFA/MMP9
Up-regulated DEGs	hsa05418	Fluid shear stress and atherosclerosis	15	0.00647722	0.0053589	MEF2A/RAC2/RAC1/DUSP1/IL1B/RELA/BMPR2/SDC2/SDC1/EDN1/PLAT/PRKAA1/PDGFB/PDGFA/MMP9
Up-regulated DEGs	hsa04360	Axon guidance	14	0.0482815	0.0399454	RAC2/RAC1/RGS3/GSK3B/BMPR2/MET/SEMA7A/RND1/NRP1/SEMA3F/SEMA3C/PARD3/NEO1/PLXNA2
Up-regulated DEGs	hsa04390	Hippo signaling pathway	13	0.0443268	0.0366736	SERPINE1/AREG/FGF1/GSK3B/TGFB1/TGFB2/BMPR2/TEAD4/PPP2R1B/PARD3/BIRC5/BIRC3/SNAI2
Up-regulated DEGs	hsa05322	Systemic lupus erythematosus	12	0.0443268	0.0366736	C3/HIST1H4L/HIST1H4K/HIST1H4A/HIST1H4B/HIST1H4E/HIST1H4F/HIST1H4C/HIST1H4D/HIST1H4I/HIST1H4J/HIST1H4H
Up-regulated DEGs	hsa04657	IL-17 signaling pathway	11	0.010901	0.00901889	NFKBIA/CSF3/CSF2/IL6/GSK3B/IL17RC/IL1B/RELA/CXCL5/MMP9/MMP1
Up-regulated DEGs	hsa01521	EGFR tyrosine kinase inhibitor resistance	10	0.010901	0.00901889	FGF2/IL6R/IL6/GSK3B/MET/NRG1/PTEN/TGFA/PDGFB/PDGFA
Up-regulated DEGs	hsa05323	Rheumatoid arthritis	10	0.0306393	0.0253493	CSF2/IL6/IL18/TGFB1/IL11/TGFB2/IL1B/ATP6V0E1/CXCL5/MMP1
Up-regulated DEGs	hsa05215	Prostate cancer	10	0.037792	0.0312671	NFKBIA/GSK3B/RELA/SPINT1/PLAT/PTEN/TGFA/PDGFB/PDGFA/MMP9
Up-regulated DEGs	hsa05144	Malaria	9	0.00647722	0.0053589	CSF3/IL6/IL18/TGFB1/TGFB2/IL1B/MET/SDC2/SDC1
Up-regulated DEGs	hsa05210	Colorectal cancer	9	0.0443268	0.0366736	RAC2/RAC1/AREG/GSK3B/TGFB1/TGFB2/RALA/TGFA/BIRC5
Up-regulated DEGs	hsa05134	Legionellosis	7	0.0482815	0.0399454	NFKBIA/C3/IL6/IL18/IL1B/RELA/CASP1
Down-regulated DEGs	hsa05165	Human papillomavirus infection	35	0.000643654	0.000536657	ITGB8/ITGAV/FN1/ITGA5/MDM2/TNC/IRF9/IRF1/PTGS2/TCF7/CCNE2/PPP2CA/SOS1/SOS2/COL6A1/JAG1/EGFR/COL1A1/CDK6/CDK4/CDK2/COL4A1/LAMC2/LAMC1/LAMB1/LAMA3/RHEB/ATP6V1C1/THBS1/FZD5/FZD4/STAT2/TLR3/IFNAR1/IFNAR2
Down-regulated DEGs	hsa04151	PI3K-Akt signaling pathway	33	0.00232285	0.00193672	ITGB8/ITGAV/FN1/ITGA5/PRKCA/MDM2/TNC/CCNE2/PIK3AP1/PPP2CA/SOS1/SOS2/COL6A1/INSR/EGFR/DDIT4/COL1A1/NGF/SGK1/CDK6/CDK4/CDK2/IGF1R/COL4A1/LAMC2/LAMC1/LAMB1/LAMA3/RHEB/THBS1/IFNAR1/IFNAR2/F2R
Down-regulated DEGs	hsa04510	Focal adhesion	24	0.00117573	0.000980285	ITGB8/ITGAV/FN1/ITGA5/RAP1A/PRKCA/TNC/ARHGAP35/FLNC/FLNB/SOS1/SOS2/COL6A1/EGFR/COL1A1/MYL12B/IGF1R/COL4A1/LAMC2/LAMC1/LAMB1/LAMA3/THBS1/PAK6
Down-regulated DEGs	hsa05225	Hepatocellular carcinoma	20	0.00232285	0.00193672	PRKCA/LEF1/TCF7/TGFBR2/SOS1/SOS2/SMARCD3/EGFR/CDK6/CDK4/IGF1R/GADD45B/ACTL6A/FZD5/FZD4/GSTM3/NQO1/GSTO2/MGST1/MGST2
Down-regulated DEGs	hsa05205	Proteoglycans in cancer	20	0.0190476	0.0158813	ITGAV/FN1/ITGA5/PRKCA/MDM2/CAMK2D/FLNC/FLNB/SOS1/SOS2/HBEGF/ANK2/EGFR/COL1A1/TIMP3/IGF1R/THBS1/FZD5/FZD4/MAPK13
Down-regulated DEGs	hsa04150	mTOR signaling pathway	19	0.00232285	0.00193672	RRAGA/RRAGD/RRAGB/PRKCA/SKP2/GRB10/DEPTOR/SOS1/SOS2/TBC1D7/INSR/DDIT4/SESN2/SGK1/IGF1R/RHEB/ATP6V1C1/FZD5/FZD4
Down-regulated DEGs	hsa05164	Influenza A	18	0.0147341	0.0122849	PRKCA/PYCARD/IRF9/HLA-DPB1/RAB11A/DDX58/TNFSF10/CDK6/CDK4/NUP98/STAT2/TLR3/SOCS3/IFIH1/IFNGR1/IFNAR1/IFNAR2/KPNA1
Down-regulated DEGs	hsa04217	Necroptosis	17	0.0172656	0.0143955	PYCARD/CAMK2D/IRF9/TNFAIP3/TNFSF10/CHMP3/H2AFV/H2AFX/STAT6/CYLD/STAT2/TLR3/RNF103-CHMP3/IFNGR1/IFNAR1/IFNAR2/DNM1L
Down-regulated DEGs	hsa04068	FoxO signaling pathway	16	0.0073808	0.00615387	MDM2/SKP2/TGFBR2/SOS1/SOS2/CCNB1/INSR/EGFR/CCNG2/TNFSF10/SGK1/CDK2/IGF1R/GADD45B/NLK/MAPK13
Down-regulated DEGs	hsa05160	Hepatitis C	16	0.0311926	0.0260074	IRF9/PPP2CA/SOS1/SOS2/EGFR/DDX58/CDK6/CDK4/CDK2/IFIT1/STAT2/TLR3/SOCS3/SCARB1/IFNAR1/IFNAR2
Down-regulated DEGs	hsa05222	Small cell lung cancer	15	0.00117573	0.000980285	ITGAV/FN1/PTGS2/SKP2/CCNE2/TRAF4/CDK6/CDK4/CDK2/COL4A1/LAMC2/LAMC1/LAMB1/LAMA3/GADD45B
Down-regulated DEGs	hsa04115	p53 signaling pathway	14	0.000643654	0.000536657	TP53I3/MDM2/IGFBP3/CCNE2/RRM2/CCNB1/SESN2/CCNG2/CDK6/CDK4/CDK2/GADD45B/THBS1/BBC3
Down-regulated DEGs	hsa04512	ECM-receptor interaction	14	0.00186697	0.00155662	ITGB8/ITGAV/FN1/ITGA5/TNC/COL6A1/COL1A1/COL4A1/LAMC2/LAMC1/LAMB1/LAMA3/THBS1/FRAS1
Down-regulated DEGs	hsa04380	Osteoclast differentiation	14	0.0325599	0.0271474	FOS/IRF9/TGFBR2/FOSL2/FOSL1/TNFRSF11B/CYLD/STAT2/MAPK13/SOCS3/SOCS1/IFNGR1/IFNAR1/IFNAR2
Down-regulated DEGs	hsa05214	Glioma	13	0.00177878	0.00148309	PRKCA/MDM2/CAMK2D/SOS1/SOS2/EGFR/CDK6/CDK4/IGF1R/GADD45B/CALM3/CALM2/CALM1
Down-regulated DEGs	hsa04912	GnRH signaling pathway	13	0.0073808	0.00615387	PRKCA/CAMK2D/PTK2B/SOS1/SOS2/HBEGF/EGFR/MAPK13/CALM3/CALM2/CALM1/PLCB1/EGR1
Down-regulated DEGs	hsa00480	Glutathione metabolism	11	0.00186697	0.00155662	ODC1/RRM2/CHAC1/GGT1/GSTM3/SRM/GSTK1/LAP3/GSTO2/MGST1/MGST2
Down-regulated DEGs	hsa04520	Adherens junction	11	0.00785787	0.00655164	SSX2IP/LEF1/PTPRF/TCF7/TGFBR2/INSR/EGFR/FER/IGF1R/NLK/TJP1
Down-regulated DEGs	hsa05133	Pertussis	11	0.0133032	0.0110918	ITGA5/FOS/CFL2/C1R/C1S/PYCARD/IRF1/MAPK13/CALM3/CALM2/CALM1
