# Supplementary material for: Role of NRP1 in Bladder Cancer Pathogenesis and Progression
Source: Front Oncol. 2021 Jun 23;11:685980. doi: 10.3389/fonc.2021.685980 (PMC8261128; doi:10.3389/fonc.2021.685980)
Supplement: Supplementary file 7 [file Table_4.xlsx]

## Sheet: Sheet
Supplementary Table 4 | The canonical pathway analysis by IPA® shows the enrichment of the DEGs induced by NRP1 silencing in the canonical signaling pathway. Through IPA® canonical pathway analysis of the DEGs, 398 remarkably (adj.P-value ≤0.05) enriched canonical pathways were obtained. Among them, 36 pathway were activated and 82 were inhibited
Ingenuity Canonical Pathways	-log(p-value)	Ratio	z-score	Molecules
Hepatic Fibrosis / Hepatic Stellate Cell Activation	11.3	0.212	—	IGFBP4,RELA,FN1,CTGF,FGF2,PDGFA,TNFSF10,IL6,COL17A1,TGFBR2,COL6A1,EDN1,TGFB1,TNFSF9,TGFB2,IGF1R,TNFSF15,SERPINE1,TNFRSF1B,IL1RAP,MMP1,TIMP2,TNFRSF11B,EGFR,COL5A2,COL4A1,IL6R,SMAD7,BAMBI,IFNGR1,IFNAR2,PDGFB,FGF1,MET,COL1A1,IGF2,IGFBP3,TGFA,EDNRA,IL1B,IFNAR1,MMP9
Interferon Signaling	8.1	0.412	-2.714	IFIT3,SOCS1,RELA,OAS1,MX1,IRF9,IFNGR1,IFI35,PSMB8,IFNAR2,IRF1,IFIT1,STAT2,IFNAR1
Aryl Hydrocarbon Receptor Signaling	6.61	0.193	-2	RELA,CDK4,IL6,TGFB1,ALDH1A3,ALDH3A2,TGFB2,AHR,GSTK1,CYP1A1,MGST1,CCNE2,GSTM3,NQO1,CDK6,MDM2,ALDH9A1,CYP1B1,FOS,MGST2,NFIA,IL1B,NFIB,DHFR,GSTO2,CDK2,MCM7
Factors Promoting Cardiogenesis in Vertebrates	6.55	0.228	—	LRP5,CCNE2,BMP4,TGFBR3,BMPR2,ACVR2B,TGFBR2,NPPB,FZD4,TGFB1,TGFB2,PRKCE,FZD5,LEF1,DKK1,GSK3B,SMAD1,PRKD1,CDK2,BMP1,PRKCA
Acute Phase Response Signaling	6.45	0.178	-2.041	SOCS3,SOCS1,RELA,FN1,SOS2,MAPK13,IL6,C1R,SOD2,NFKBIA,F8,SAA1,SOS1,CFB,SERPINA1,OSMR,SERPINE1,TNFRSF1B,IL1RAP,TNFRSF11B,MAP3K14,C3,C1S,IL6R,SAA2,SAA4,FOS,IL18,IL1B,RBP4
Inhibition of Matrix Metalloproteases	5.44	0.308	—	TIMP3,MMP7,SDC1,ADAM12,SDC2,RECK,ADAM10,MMP10,TFPI2,MMP9,MMP1,TIMP2
Molecular Mechanisms of Cancer	5.36	0.129	—	RAC2,RELA,BMP4,RALA,SOS2,CDK4,CDKN2C,BMPR2,MAPK13,TGFBR2,CAMK2D,NFKBIA,NLK,BBC3,TGFB1,SOS1,TGFB2,E2F5,BID,PRKCE,PLCB1,GSK3B,GNA13,BIRC3,SMAD1,PRKD1,BMP1,PRKCA,CCNE2,LRP5,PAK6,CDK6,RAC1,SMAD7,ITGA5,MDM2,RAP1A,SIN3A,ARHGEF5,FOS,FZD4,NF1,APH1A,ARHGEF16,FZD5,LEF1,CDK2
Superpathway of Cholesterol Biosynthesis	5.28	0.357	—	SQLE,HADHB,FDFT1,DHCR7,ACAT2,MSMO1,LSS,HMGCR,HMGCS1,SC5D
Role of Macrophages, Fibroblasts and Endothelial Cells in Rheumatoid Arthritis	5.09	0.134	—	SOCS3,SOCS1,RELA,FN1,FGF2,PDGFA,IL17RC,IL6,CEBPG,NLK,CAMK2D,NFKBIA,F2RL1,TGFB1,TRAF4,PLCB1,PRKCE,TLR3,GSK3B,TNFRSF1B,IL1RAP,MMP1,PRKD1,PRKCA,TNFRSF11B,MAP3K14,LRP5,IL6R,RAC1,PDGFB,CALM1 (includes others),FOS,IL18,FZD4,IL1B,FZD5,LEF1,DKK1,CSF2,IRAK2
Glioma Signaling	5.08	0.2	1.213	PDGFA,SOS2,CDK4,CDK6,CDKN2C,MDM2,SIN3A,PDGFB,PTEN,CALM1 (includes others),IGF2,CAMK2D,SOS1,E2F5,IGF1R,PRKCE,PRKD1,EGFR,PRKCA
Adipogenesis pathway	4.73	0.173	—	BMP4,HDAC8,DDIT3,TXNIP,FGF2,NR2F2,BMPR2,FBXW7,SAP30,CCRN4L,SIN3A,FGF1,CTNNBIP1,NR1D2,FZD4,TGFB1,EZH2,FZD5,KLF3,SOX9,TCF7,SMAD1
LXR/RXR Activation	4.55	0.174	0.688	RELA,SCD,C3,ARG2,IL6,PCYOX1,SAA2,SAA4,FDFT1,IL18,SAA1,IL1B,SERPINA1,PTGS2,TLR3,TNFRSF1B,HMGCR,IL1RAP,MMP9,RBP4,TNFRSF11B
Cyclins and Cell Cycle Regulation	4.52	0.205	—	CCNE2,HDAC8,PPP2CA,CDK6,CDK4,CDKN2C,SIN3A,SKP2,CCNB1,PPP2R3A,TGFB1,E2F5,TGFB2,GSK3B,PPP2R1B,CDK2
Cell Cycle: G1/S Checkpoint Regulation	4.35	0.219	0.632	CCNE2,HDAC8,CDK6,CDK4,CDKN2C,MDM2,SIN3A,SKP2,NRG1,TGFB1,E2F5,TGFB2,GSK3B,CDK2
IL-17A Signaling in Fibroblasts	4.31	0.286	—	RELA,FOS,NFKBIA,LCN2,IL17RC,MAPK13,CXCL5,IL6,GSK3B,MMP1
Epithelial Adherens Junction Signaling	4.24	0.158	—	SNAI2,TUBB4B,TGFBR3,TUBB2A,RAC1,BMPR2,ACVR2B,RAP1A,TUBB2B,PTEN,FGF1,MET,TGFBR2,CDH2,SORBS1,FER,TGFB2,SSX2IP,LEF1,JUP,PARD3,EGFR,PVRL2
Death Receptor Signaling	4.15	0.185	-0.728	TNFRSF21,MAP3K14,RELA,ZC3HAV1,TNFSF10,PARP3,PARP9,ARHGDIB,PARP1,NFKBIA,CRADD,TIPARP,CASP2,BID,TNFSF15,TNFRSF1B,BIRC3
Role of Osteoblasts, Osteoclasts and Chondrocytes in Rheumatoid Arthritis	4.14	0.137	—	RELA,BMP4,PTK2B,BMPR2,IL6,NFKBIA,RUNX2,TGFB1,GSK3B,TNFRSF1B,SMAD1,IL1RAP,BIRC3,MMP1,TNFRSF11B,BMP1,MAP3K14,LRP5,ITGA5,CALM1 (includes others),COL1A1,FOS,IL18,FZD4,IL1B,FZD5,LEF1,DKK1,CSF2,IL11
Cholesterol Biosynthesis I	4.09	0.462	—	SQLE,FDFT1,DHCR7,MSMO1,LSS,SC5D
Cholesterol Biosynthesis II (via 24,25-dihydrolanosterol)	4.09	0.462	—	SQLE,FDFT1,DHCR7,MSMO1,LSS,SC5D
Cholesterol Biosynthesis III (via Desmosterol)	4.09	0.462	—	SQLE,FDFT1,DHCR7,MSMO1,LSS,SC5D
TGF-β Signaling	3.92	0.184	0.775	BMP4,SOS2,SMAD7,BMPR2,MAPK13,ACVR2B,INHBA,TGFBR2,FOS,TGFB1,RUNX2,SOS1,TGFB2,VDR,SERPINE1,SMAD1
Role of Pattern Recognition Receptors in Recognition of Bacteria and Viruses	3.76	0.157	-2.111	PTX3,RELA,OAS1,LIF,C3,OAS2,IL6,IFIH1,IL18,TGFB1,DDX58,CASP1,TGFB2,PRKCE,IL1B,TLR3,CSF2,PRKD1,PRKCA,IL11
Role of Tissue Factor in Cancer	3.66	0.164	—	CTGF,PTK2B,EGR1,RAC1,HBEGF,MAPK13,PTEN,F2RL1,CFL2,ITGAV,IL1B,PLCB1,GNA13,CSF2,CYR61,MMP1,EGFR,PRKCA
Cell Cycle Regulation by BTG Family Proteins	3.55	0.257	—	CCNE2,PPP2CA,PPP2R3A,E2F5,CDK4,BTG1,PPP2R1B,CCRN4L,CDK2
HER-2 Signaling in Breast Cancer	3.51	0.184	—	CCNE2,SOS2,CDK6,MDM2,ITGB8,AREG,NRG1,SOS1,PRKCE,GSK3B,PARD3,PRKD1,EGFR,PRKCA
HGF Signaling	3.43	0.162	-1.069	ETS1,MAP3K14,SOS2,RAC1,ITGA5,IL6,RAP1A,MET,FOS,MAP3K12,SOS1,PRKCE,PTGS2,ELK3,PRKD1,CDK2,PRKCA
Pancreatic Adenocarcinoma Signaling	3.38	0.16	1.155	RELA,RALA,RAC1,CDK4,HBEGF,MDM2,BIRC5,SIN3A,TGFBR2,TGFB1,TGFA,TGFB2,E2F5,PTGS2,MMP9,CDK2,EGFR
Neuregulin Signaling	3.34	0.17	0.535	SOS2,ITGA5,HBEGF,TMEFF2,CDK5R1,AREG,PTEN,NRG1,SOS1,TGFA,PRKCE,ERRFI1,PRKD1,EGFR,PRKCA
RAR Activation	3.28	0.132	—	RELA,NR2F2,MAPK13,PTEN,TGFB1,ALDH1A3,PNRC1,TGFB2,PRKCE,SMARCC2,SMAD1,PRKD1,MMP1,PRKCA,DHRS3,PRMT2,RDH11,RAC1,SMAD7,SMARCD3,PARP1,FOS,DUSP1,IGFBP3,RBP4
Wnt/β-catenin Signaling	3.28	0.136	0	LRP5,GJA1,MMP7,PPP2CA,TGFBR3,BMPR2,MDM2,ACVR2B,TGFBR2,CDH2,FZD4,NLK,CDH5,TGFB1,PPP2R3A,CD44,TGFB2,FZD5,LEF1,SOX9,DKK1,GSK3B,PPP2R1B
Xenobiotic Metabolism Signaling	3.18	0.118	—	RELA,UGT2B7,PPP2CA,HS2ST1,MAPK13,IL6,CUL3,CAMK2D,ALDH1A3,ALDH3A2,CHST3,PRKCE,CHST11,PRKD1,AHR,GSTK1,PRKCA,MAP3K14,MGST1,CYP1A1,GSTM3,NQO1,UGT8,ALDH9A1,CYP1B1,MAP3K12,MGST2,PPP2R3A,IL1B,GSTO2,ABCC3,PPP2R1B
PPAR Signaling	3.03	0.16	-0.258	FOS,RELA,MAP3K14,IL18,NFKBIA,PDGFA,SOS1,SOS2,IL1B,INSR,PTGS2,TNFRSF1B,IL1RAP,PDGFB,TNFRSF11B
TNFR1 Signaling	3.02	0.204	-1.667	MAP3K14,RELA,FOS,NFKBIA,PAK6,CRADD,CASP2,TNFAIP3,BID,BIRC3
Axonal Guidance Signaling	2.99	0.104	—	RAC2,MMP7,BMP4,RGS3,RND1,PDGFA,SOS2,PLXNA2,NGF,TUBB2B,CFL2,SDC2,SOS1,ABLIM3,ADAM19,PRKCE,PLCB1,GSK3B,GNA13,SEMA3F,MYL12B,PRKD1,BMP1,PRKCA,PAPPA,ADAMTS1,PAK6,TUBB4B,TUBB2A,RAC1,MMP10,ITGA5,PLXND1,RAP1A,PDGFB,MET,FZD4,ADAM12,RTN4,ADAM10,FZD5,SEMA3C,MMP9,SEMA7A,NRP1
Glioblastoma Multiforme Signaling	2.96	0.137	-0.258	PDGFA,SOS2,CDK4,CDK6,RAC1,MDM2,PDGFB,PTEN,IGF2,FZD4,NF1,SOS1,E2F5,IGF1R,PLCB1,FZD5,LEF1,GSK3B,CDK2,EGFR
ErbB Signaling	2.95	0.163	—	PAK6,SOS2,HBEGF,MAPK13,AREG,NRG1,FOS,SOS1,TGFA,PRKCE,GSK3B,PRKD1,EGFR,PRKCA
Inhibition of Angiogenesis by TSP1	2.94	0.235	-0.447	TGFBR2,CD47,SDC1,SDC2,TGFB1,THBS1,MAPK13,MMP9
IL-6 Signaling	2.92	0.147	-1.213	SOCS1,SOCS3,MAP3K14,RELA,SOS2,IL6R,IL6,MAPK13,FOS,COL1A1,IL18,NFKBIA,SOS1,IL1B,TNFRSF1B,IL1RAP,TNFRSF11B
NRF2-mediated Oxidative Stress Response	2.89	0.128	-1.134	MGST1,SOD1,GSTM3,DNAJC6,NQO1,HERPUD1,DNAJA1,BACH1,CUL3,FOS,SOD2,MGST2,SCARB1,DNAJC4,PRKCE,FOSL1,DNAJB6,GSK3B,GSTO2,ENC1,PRKD1,PRKCA,GSTK1
Production of Nitric Oxide and Reactive Oxygen Species in Macrophages	2.89	0.128	-0.853	RELA,MAP3K14,PPP2CA,RAC1,IFNGR1,ARG2,PCYOX1,MAPK13,SAA4,RAP1A,IRF1,MAP3K12,FOS,NFKBIA,PPP2R3A,PRKCE,SERPINA1,TNFRSF1B,PPP2R1B,PRKD1,TNFRSF11B,PRKCA,RBP4
p53 Signaling	2.84	0.153	1.732	GADD45B,SNAI2,CDK4,MDM2,BIRC5,PTEN,SERPINE2,TP53I3,BBC3,STAG1,THBS1,SERPINB5,GSK3B,CDK2,DRAM1
HMGB1 Signaling	2.76	0.142	-0.5	RELA,LIF,RAC1,IFNGR1,IL6,MAPK13,FOS,IL18,TGFB1,TGFB2,IL1B,CSF2,SERPINE1,TNFRSF1B,PLAT,TNFRSF11B,IL11
Type I Diabetes Mellitus Signaling	2.75	0.145	-0.832	SOCS1,SOCS3,MAP3K14,RELA,HLA-B,IFNGR1,MAPK13,IRF1,NFKBIA,IL1B,BID,TNFRSF1B,HLA-F,IL1RAP,CPE,TNFRSF11B
Small Cell Lung Cancer Signaling	2.75	0.169	—	RELA,CCNE2,NFKBIA,TRAF4,CDK6,CDK4,BID,PTGS2,SIN3A,CDK2,SKP2,PTEN
TNFR2 Signaling	2.7	0.241	-0.816	MAP3K14,RELA,FOS,NFKBIA,TNFAIP3,TNFRSF1B,BIRC3
B Cell Receptor Signaling	2.67	0.125	—	ETS1,RELA,RAC2,MAP3K14,PTK2B,POU2F2,EGR1,SOS2,RAC1,MAPK13,RAP1A,OCRL,PTEN,CALM1 (includes others),MAP3K12,CAMK2D,NFKBIA,CFL2,SOS1,PIK3AP1,GSK3B,BCL2A1
STAT3 Pathway	2.64	0.164	—	TGFBR2,MAP3K12,SOCS1,SOCS3,PIM1,TGFBR3,IGF1R,RAC1,BMPR2,MAPK13,INSR,EGFR
Tight Junction Signaling	2.61	0.126	—	RELA,PPP2CA,TJP1,CDK4,RAC1,SNAP25,PTEN,OCLN,TGFBR2,FOS,F11R,CLDN4,TGFB1,PPP2R3A,TGFB2,INADL,TNFRSF1B,CSTF3,PPP2R1B,PVRL2,TNFRSF11B
Glucocorticoid Receptor Signaling	2.48	0.109	—	RELA,PRKAB2,SGK1,POU2F2,SOS2,IL6,MAPK13,TAF10,HSPA5,TSC22D3,TGFBR2,NFKBIA,TGFB1,ANXA1,SOS1,TGFB2,PRKAA1,SMARCC2,SERPINE1,MMP1,MAP3K14,CDKN1C,RAC1,SMARCD3,FOS,DUSP1,IL1B,NR3C2,PTGS2,CSF2
Role of JAK1, JAK2 and TYK2 in Interferon Signaling	2.46	0.25	—	SOCS1,RELA,IFNGR1,STAT2,IFNAR2,IFNAR1
GNRH Signaling	2.42	0.132	-0.728	RELA,MAP3K14,PAK6,EGR1,SOS2,RAC1,MAPK13,FOS,MAP3K12,CAMK2D,SOS1,PLCB1,PRKCE,DNM1L,PRKD1,EGFR,PRKCA
Hepatic Cholestasis	2.42	0.123	—	MAP3K14,RELA,LIF,IL6,IL18,NFKBIA,TGFB1,TGFB2,IL1B,PRKCE,INSR,CSF2,TNFRSF1B,ABCC3,IL1RAP,PRKD1,TNFRSF11B,PRKCA,IL11,IRAK2
IL-10 Signaling	2.41	0.162	—	SOCS3,MAP3K14,RELA,FOS,IL18,NFKBIA,IL1B,ARG2,MAPK13,IL6,IL1RAP
Macropinocytosis Signaling	2.41	0.162	-0.378	MET,PDGFA,ANKFY1,RAC1,PRKCE,ITGA5,ITGB8,NGF,PDGFB,PRKD1,PRKCA
Epoxysqualene Biosynthesis	2.38	1	—	SQLE,FDFT1
IL-17A Signaling in Gastric Cells	2.37	0.24	—	RELA,FOS,IL17RC,CCL20,MAPK13,EGFR
Role of JAK family kinases in IL-6-type Cytokine Signaling	2.37	0.24	—	SOCS1,SOCS3,IL6R,OSMR,MAPK13,IL6
Leukocyte Extravasation Signaling	2.36	0.116	0	RAC2,TIMP3,MMP7,PTK2B,RAC1,MMP10,ITGA5,MAPK13,RAP1A,F11R,EDIL3,CLDN4,CDH5,FER,CD44,PRKCE,ARHGAP35,ARHGAP1,MMP9,MMP1,PRKD1,TIMP2,PRKCA
Crosstalk between Dendritic Cells and Natural Killer Cells	2.35	0.146	—	RELA,IL18,CAMK2D,MICB,CD69,HLA-B,TNFSF10,TLR3,IL6,CSF2,TNFRSF1B,HLA-F,PVRL2
Cholecystokinin/Gastrin-mediated Signaling	2.29	0.139	-0.535	PTK2B,SOS2,MEF2A,FOS,IL18,SOS1,IL1B,PRKCE,PLCB1,PTGS2,GNA13,PRKD1,EGFR,PRKCA
Antiproliferative Role of TOB in T Cell Signaling	2.28	0.231	—	TGFBR2,CCNE2,TGFB1,TGFB2,CDK2,SKP2
Renal Cell Carcinoma Signaling	2.27	0.155	-0.707	MET,ETS1,FOS,PAK6,TGFB1,SOS2,SOS1,TGFA,RAC1,RAP1A,PDGFB
Human Embryonic Stem Cell Pluripotency	2.26	0.127	—	BMP4,PDGFA,FGF2,SMAD7,BMPR2,NGF,PDGFB,INHBA,TGFBR2,FZD4,TGFB1,TGFB2,FZD5,LEF1,GSK3B,SMAD1,BMP1
GADD45 Signaling	2.23	0.263	—	CCNE2,GADD45B,CDK4,CDK2,CCNB1
Atherosclerosis Signaling	2.22	0.129	—	RELA,PDGFA,IL6,PCYOX1,SAA4,PDGFB,COL1A1,IL18,TGFB1,IL1B,RARRES3,SERPINA1,MMP9,MMP1,PLA2G12A,RBP4
Coagulation System	2.21	0.2	0.378	F2R,F8,PROS1,SERPINA5,SERPINA1,SERPINE1,PLAT
iNOS Signaling	2.2	0.182	-1.89	CALM1 (includes others),RELA,FOS,NFKBIA,IFNGR1,MAPK13,IRF1,IRAK2
Salvage Pathways of Pyrimidine Ribonucleotides	2.19	0.14	—	AK5,PIM1,SGK1,PRPF4B,UPP1,PRKAA1,CDK4,CDK6,PRKCE,CMPK1,GRK5,CDK2,APOBEC3A
Prolactin Signaling	2.17	0.151	-1.265	SOCS1,SOCS3,FOS,SOS2,SOS1,PRKCE,NMI,TCF7,IRF1,PRKD1,PRKCA
Germ Cell-Sertoli Cell Junction Signaling	2.14	0.119	—	RAC2,MAP3K14,PAK6,TJP1,TUBB4B,TUBB2A,RAC1,TUBB2B,TGFBR2,MAP3K12,CDH2,CFL2,TGFB1,SORBS1,FER,TGFB2,MTMR2,JUP,PVRL2
Activation of IRF by Cytosolic Pattern Recognition Receptors	2.13	0.156	-1.897	DHX58,IFIH1,RELA,NFKBIA,DDX58,STAT2,IRF9,IL6,IFIT2,IFNAR1
Toll-like Receptor Signaling	2.13	0.149	-1.667	MAP3K14,RELA,FOS,IL18,NFKBIA,TRAF4,TNFAIP3,IL1B,MAPK13,TLR3,IRAK2
DNA Methylation and Transcriptional Repression Signaling	2.12	0.25	—	DNMT3B,CHD3,MECP2,SAP30,SIN3A
Mevalonate Pathway I	2.12	0.308	—	HADHB,ACAT2,HMGCR,HMGCS1
Histamine Degradation	2.12	0.308	—	HNMT,ALDH1A3,ALDH3A2,ALDH9A1
Regulation of the Epithelial-Mesenchymal Transition Pathway	2.12	0.114	—	ETS1,RELA,SNAI2,FGF2,EGR1,SOS2,FGF1,TGFBR2,MET,CDH2,FZD4,TGFB1,APH1A,SOS1,TGFB2,FZD5,LEF1,GSK3B,JAG1,MMP9,EGFR
Superoxide Radicals Degradation	2.12	0.429	—	SOD1,SOD2,NQO1
Mouse Embryonic Stem Cell Pluripotency	2.11	0.137	-0.277	BMP4,LIF,SOS2,BMPR2,MAPK13,ID3,LIFR,FZD4,SOS1,LEF1,FZD5,GSK3B,SMAD1
NF-κB Signaling	2.1	0.116	1.342	RELA,MAP3K14,BMP4,TGFBR3,BMPR2,TNFAIP3,NGF,TGFBR2,IL18,NFKBIA,PELI1,TGFA,IGF1R,IL1B,INSR,GSK3B,TLR3,TNFRSF1B,EGFR,TNFRSF11B
PTEN Signaling	2.06	0.127	0.258	RAC2,RELA,TGFBR3,SOS2,RAC1,BMPR2,ITGA5,OCRL,PTEN,TGFBR2,SOS1,IGF1R,INSR,GSK3B,EGFR
Colorectal Cancer Metastasis Signaling	2.01	0.106	-0.218	RELA,MMP7,SOS2,IL6,TGFBR2,TGFB1,SOS1,TGFB2,TLR3,GSK3B,MMP1,EGFR,LRP5,IL6R,RAC1,MMP10,IFNGR1,BIRC5,FOS,FZD4,FZD5,LEF1,PTGS2,PTGER2,MMP9
Erythropoietin Signaling	1.99	0.149	—	SOCS1,SOCS3,RELA,FOS,NFKBIA,SOS2,SOS1,PRKCE,PRKD1,PRKCA
Sertoli Cell-Sertoli Cell Junction Signaling	1.97	0.112	—	MAP3K14,TJP1,TUBB4B,TGFBR3,TUBB2A,RAC1,ITGA5,MAPK13,TUBB2B,PTEN,OCLN,F11R,MAP3K12,CLDN4,SORBS1,ZAK,MTMR2,JUP,GSK3B,PVRL2
VDR/RXR Activation	1.96	0.141	-1.414	IGFBP6,LRP5,PDGFA,RUNX2,IGFBP3,TGFB2,PRKCE,VDR,CSF2,PRKD1,PRKCA
PPARα/RXRα Activation	1.95	0.112	0	RELA,MAP3K14,PRKAB2,TGFBR3,SOS2,BMPR2,IL6,ACVR2B,TGFBR2,NFKBIA,TGFB1,SOS1,PRKAA1,TGFB2,PLCB1,IL1B,INSR,ADIPOR2,IL1RAP,PRKCA
Role of NFAT in Cardiac Hypertrophy	1.95	0.112	-0.471	LIF,HDAC8,SOS2,MEF2A,IL6,MAPK13,TGFBR2,CALM1 (includes others),CAMK2D,TGFB1,SOS1,IGF1R,TGFB2,PLCB1,PRKCE,GSK3B,SLC8A1,PRKD1,PRKCA,IL11
Breast Cancer Regulation by Stathmin1	1.94	0.11	—	CCNE2,PPP2CA,TUBB4B,TUBB2A,SOS2,RAC1,TUBB2B,ARHGEF5,CALM1 (includes others),CAMK2D,PPP2R3A,ARHGEF16,SOS1,E2F5,PLCB1,PRKCE,GNA13,PPP2R1B,PRKD1,CDK2,PRKCA
Virus Entry via Endocytic Pathways	1.94	0.135	—	FLNB,RAC2,AP1G2,FLNC,HLA-B,RAC1,PRKCE,ITGA5,TFRC,ITGB8,PRKD1,PRKCA
Apoptosis Signaling	1.94	0.135	-0.905	MAP3K14,RELA,CAPNS1,NFKBIA,CASP2,PRKCE,BID,TNFRSF1B,BCL2A1,BIRC3,PRKCA,PARP1
Salvage Pathways of Pyrimidine Deoxyribonucleotides	1.93	0.375	—	APOBEC3B,TK2,APOBEC3A
S-adenosyl-L-methionine Biosynthesis	1.93	0.667	—	MAT2B,MAT2A
PI3K/AKT Signaling	1.9	0.122	0	RELA,RHEB,PPP2CA,GDF15,SOS2,ITGA5,MDM2,OCRL,PTEN,NFKBIA,PPP2R3A,SOS1,GSK3B,PTGS2,PPP2R1B
ATM Signaling	1.9	0.153	-0.816	GADD45B,NFKBIA,H2AFX,MDC1,BID,MDM2,MAPK13,CDK2,CCNB1
4-1BB Signaling in T Lymphocytes	1.89	0.194	0.447	MAP3K14,RELA,TNFRSF9,NFKBIA,TNFSF9,MAPK13
IL-12 Signaling and Production in Macrophages	1.88	0.119	—	STAT6,RELA,IFNGR1,PCYOX1,MAPK13,SAA4,IRF1,FOS,IL18,TGFB1,TGFB2,PRKCE,SERPINA1,PRKD1,RBP4,PRKCA
Huntington's Disease Signaling	1.88	0.104	—	SDHA,HDAC8,RCOR3,SGK1,SOS2,PSME2,CASP4,HSPA5,NGF,SNAP25,SIN3A,CDK5R1,PSME1,CAPNS1,CASP2,SOS1,CASP1,IGF1R,PLCB1,PRKCE,DNM1L,PRKD1,EGFR,PRKCA
Protein Ubiquitination Pathway	1.87	0.102	—	PSMB9,PSMB10,UBE3B,USP9X,DNAJC6,USP11,HLA-B,PSME2,FBXW7,MDM2,PSMB8,DNAJA1,HSPA5,USP33,UBE2L6,SKP2,USP48,UBE2F,PSME1,UBE2B,USP13,DNAJC4,HSPE1,DNAJB6,NEDD4L,BIRC3
Caveolar-mediated Endocytosis Signaling	1.82	0.141	—	FLNB,FLNC,HLA-B,ITGAV,ITGA5,FLOT1,INSR,ITGB8,PRKCA,EGFR
Prostate Cancer Signaling	1.81	0.134	—	RELA,CCNE2,NFKBIA,SOS2,SOS1,LEF1,MDM2,GSK3B,SIN3A,CDK2,PTEN
Clathrin-mediated Endocytosis Signaling	1.8	0.108	—	F2R,FGF2,PDGFA,USP9X,RAC1,ITGA5,MDM2,ITGB8,PCYOX1,SAA4,PDGFB,FGF1,MET,AP1G2,RAB11A,TFRC,SERPINA1,DNM1L,SH3KBP1,RBP4
Chronic Myeloid Leukemia Signaling	1.8	0.129	—	TGFBR2,RELA,HDAC8,TGFB1,SOS2,SOS1,E2F5,CDK6,CDK4,TGFB2,MDM2,SIN3A
CDP-diacylglycerol Biosynthesis I	1.78	0.25	—	AGPAT5,CDS1,MBOAT2,AGPAT9
Fatty Acid α-oxidation	1.78	0.25	—	ALDH1A3,ALDH3A2,PTGS2,ALDH9A1
Estrogen-mediated S-phase Entry	1.78	0.208	-1	CCNE2,E2F5,CDK4,CDK2,SKP2
Type II Diabetes Mellitus Signaling	1.74	0.12	—	SOCS1,SOCS3,MAP3K14,RELA,PRKAB2,NFKBIA,PRKAA1,PRKCE,INSR,TNFRSF1B,ADIPOR2,PRKD1,TNFRSF11B,PRKCA
p38 MAPK Signaling	1.74	0.12	0	DDIT3,MEF2A,MAPK13,MKNK2,TGFBR2,IL18,DUSP1,TGFB1,TGFB2,IL1B,TNFRSF1B,IL1RAP,IRAK2,PLA2G12A
ERK5 Signaling	1.73	0.143	0	SH2D2A,FOS,LIF,SGK1,MEF2A,FOSL1,GNA13,NGF,EGFR
Semaphorin Signaling in Neurons	1.72	0.151	—	MET,RND1,CFL2,PAK6,RAC1,ARHGAP1,SEMA7A,NRP1
TWEAK Signaling	1.7	0.176	-0.816	MAP3K14,RELA,NFKBIA,BID,BIRC3,BAG4
Putrescine Degradation III	1.69	0.235	—	ALDH1A3,ALDH3A2,SAT1,ALDH9A1
Superpathway of Geranylgeranyldiphosphate Biosynthesis I (via Mevalonate)	1.69	0.235	—	HADHB,ACAT2,HMGCR,HMGCS1
Retinoic acid Mediated Apoptosis Signaling	1.68	0.141	-2.333	TIPARP,ZC3HAV1,BID,TNFSF10,PARP3,PARP9,IFNAR1,IRF1,PARP1
IL-17A Signaling in Airway Cells	1.68	0.141	—	RELA,NFKBIA,IL17RC,CCL20,MAPK13,CXCL5,IL6,GSK3B,PTEN
Pyridoxal 5'-phosphate Salvage Pathway	1.68	0.141	—	PIM1,SGK1,PRPF4B,PRKAA1,CDK6,CDK4,PRKCE,GRK5,CDK2
Role of IL-17F in Allergic Inflammatory Airway Diseases	1.67	0.159	—	RELA,IL17RC,IL1B,CXCL5,IL6,CSF2,IL11
Ovarian Cancer Signaling	1.67	0.115	—	GJA1,MMP7,CDK4,SIN3A,PTEN,FZD4,EDN1,CD44,EDNRA,LEF1,FZD5,PTGS2,GSK3B,MMP9,EGFR
Role of IL-17A in Arthritis	1.67	0.148	—	RELA,NFKBIA,IL17RC,CCL20,MAPK13,CXCL5,PTGS2,MMP1
IGF-1 Signaling	1.67	0.124	-1.134	SOCS1,SOCS3,IGFBP4,FOS,IGFBP6,CTGF,SOS2,SOS1,IGF1R,IGFBP3,CYR61,GRB10
HIPPO signaling	1.66	0.128	0	TEAD4,WWC1,PPP2CA,PPP2R3A,CD44,MOB1A,PARD3,INADL,PPP2R1B,SMAD1,SKP2
Ketogenesis	1.65	0.3	—	HADHB,ACAT2,HMGCS1
Hypoxia Signaling in the Cardiovascular System	1.64	0.138	—	NFKBIA,EDN1,UBE2B,NQO1,HIF1AN,MDM2,UBE2L6,UBE2F,PTEN
BMP signaling pathway	1.63	0.132	—	RELA,BMP4,FST,RUNX2,SOS1,SMAD7,BMPR2,MAPK13,SMAD1,BMP1
Bladder Cancer Signaling	1.63	0.126	—	MMP7,FGF2,THBS1,CDK4,MMP10,MDM2,MMP9,SIN3A,MMP1,FGF1,EGFR
Role of CHK Proteins in Cell Cycle Checkpoint Control	1.63	0.145	-1.342	PPP2CA,PPP2R3A,ATMIN,E2F5,MDC1,RFC5,PPP2R1B,CDK2
Differential Regulation of Cytokine Production in Macrophages and T Helper Cells by IL-17A and IL-17F	1.6	0.222	—	IL1B,IL6,CSF3,CSF2
Phosphatidylglycerol Biosynthesis II (Non-plastidic)	1.6	0.222	—	AGPAT5,CDS1,MBOAT2,AGPAT9
IL-15 Production	1.57	0.185	—	RELA,TWF1,PTK2B,IL6,IRF1
Cell Cycle Control of Chromosomal Replication	1.57	0.185	—	CDC45,CDK6,CDK4,CDK2,MCM7
Regulation of IL-2 Expression in Activated and Anergic T Lymphocytes	1.53	0.127	—	TGFBR2,CALM1 (includes others),RELA,FOS,NFKBIA,TGFB1,SOS2,SOS1,RAC1,TGFB2
Growth Hormone Signaling	1.49	0.13	-0.378	SOCS1,SOCS3,FOS,IGF2,IGF1R,IGFBP3,PRKCE,PRKD1,PRKCA
ERK/MAPK Signaling	1.49	0.102	1.606	ETS1,RAC2,PTK2B,PAK6,PPP2CA,SOS2,RAC1,ITGA5,MKNK2,RAP1A,FOS,DUSP1,PPP2R3A,SOS1,PRKCE,PPP2R1B,ELK3,PRKCA,PLA2G12A
Aldosterone Signaling in Epithelial Cells	1.45	0.105	—	ICMT,DUSP1,DNAJC4,SGK1,SOS1,HSPE1,SOS2,DNAJC6,PLCB1,PRKCE,NR3C2,DNAJB6,HSPA5,DNAJA1,PRKD1,PRKCA
Induction of Apoptosis by HIV1	1.43	0.133	0.707	MAP3K14,RELA,BBC3,NFKBIA,BID,TNFRSF1B,BIRC3,TNFRSF11B
T Helper Cell Differentiation	1.42	0.127	—	TGFBR2,STAT6,IL18,TGFB1,IL6R,IFNGR1,IL6,TNFRSF1B,TNFRSF11B
BER pathway	1.42	0.25	—	FEN1,PARP1,LIG3
Glutathione-mediated Detoxification	1.39	0.167	—	MGST1,MGST2,GSTM3,GSTO2,GSTK1
JAK/Stat Signaling	1.39	0.125	-3	STAT6,SOCS1,SOCS3,RELA,FOS,SOS2,SOS1,STAT2,IL6
LPS-stimulated MAPK Signaling	1.36	0.123	-1	MAP3K14,RELA,FOS,NFKBIA,RAC1,PRKCE,MAPK13,PRKD1,PRKCA
Role of IL-17A in Psoriasis	1.33	0.231	—	IL17RC,CCL20,CXCL5
Renin-Angiotensin Signaling	1.32	0.11	-1.155	RELA,FOS,PAK6,PTK2B,SOS2,SOS1,RAC1,PRKCE,MAPK13,PTGER2,PRKD1,PRKCA
Polyamine Regulation in Colon Cancer	1.31	0.182	—	PSME1,SAT1,PSME2,ODC1
Pyrimidine Deoxyribonucleotides De Novo Biosynthesis I	1.31	0.182	—	DUT,AK5,RRM2,CMPK1
UVC-Induced MAPK Signaling	1.3	0.143	0	FOS,PRKCE,MAPK13,PRKD1,PRKCA,EGFR
Endothelin-1 Signaling	1.29	0.0988	0.243	CASP4,MAPK13,FOS,EDN1,CASP2,SOS1,CASP1,EDNRA,RARRES3,PRKCE,PLCB1,GNA13,PTGS2,PTGER2,PRKD1,PLA2G12A,PRKCA
FAK Signaling	1.28	0.115	—	ARHGAP26,CAPNS1,PAK6,SOS2,SOS1,RAC1,ITGA5,PTEN,EGFR,GIT2
Telomerase Signaling	1.27	0.111	-0.333	ETS1,HDAC8,PPP2CA,PPP2R3A,TEP1,SOS2,SOS1,TPP1,PPP2R1B,ELK3,EGFR
ILK Signaling	1.26	0.0968	-1.5	RELA,FLNB,FN1,SNAI2,PPP2CA,FERMT2,ITGB8,PTEN,FOS,TGFB1I1,CFL2,FLNC,PPP2R3A,LEF1,PTGS2,GSK3B,PPP2R1B,MMP9
UVA-Induced MAPK Signaling	1.25	0.114	-1.265	FOS,TIPARP,ZC3HAV1,PLCB1,PARP3,MAPK13,PARP9,PRKCA,PARP1,EGFR
Non-Small Cell Lung Cancer Signaling	1.25	0.123	-0.447	SOS2,SOS1,TGFA,CDK6,CDK4,SIN3A,PRKCA,EGFR
Ephrin Receptor Signaling	1.25	0.0977	—	RAC2,MAP3K14,RGS3,PAK6,PDGFA,SOS2,RAC1,ITGA5,RAP1A,PDGFB,FGF1,CFL2,SDC2,SORBS1,SOS1,ADAM10,GNA13
Differential Regulation of Cytokine Production in Intestinal Epithelial Cells by IL-17A and IL-17F	1.25	0.174	—	LCN2,IL1B,CSF3,CSF2
Vitamin-C Transport	1.25	0.214	—	GSTO2,TXNRD2,SLC2A3
Ethanol Degradation II	1.24	0.152	—	ADH5,ALDH1A3,ALDH3A2,ALDH9A1,DHRS4
PAK Signaling	1.23	0.112	0.333	CFL2,PAK6,PTK2B,PDGFA,SOS2,SOS1,RAC1,ITGA5,PDGFB,MYL12B
Granulocyte Adhesion and Diapedesis	1.19	0.096	—	MMP7,SDC1,MMP10,ITGA5,CCL20,CXCL5,CSF3,IL18,CDH5,CLDN4,SDC2,IL1B,TNFRSF1B,IL1RAP,MMP9,MMP1,TNFRSF11B
Glutamine Biosynthesis I	1.19	1	—	GLUL
L-cysteine Degradation II	1.19	1	—	CTH
Lanosterol Biosynthesis	1.19	1	—	LSS
Wnt/Ca+ pathway	1.18	0.125	0.447	RELA,FZD4,PLCB1,FZD5,GSK3B,ROR1,PRKCA
Dendritic Cell Maturation	1.16	0.095	—	MAP3K14,RELA,HLA-B,CD58,MAPK13,IL6,COL1A1,IL18,NFKBIA,IL1B,PLCB1,STAT2,TLR3,CSF2,TNFRSF1B,IFNAR1,TNFRSF11B
Noradrenaline and Adrenaline Degradation	1.15	0.143	—	ADH5,ALDH1A3,ALDH3A2,ALDH9A1,DHRS4
LPS/IL-1 Mediated Inhibition of RXR Function	1.14	0.0913	0.378	MGST1,CPT1A,GSTM3,HS2ST1,ALDH9A1,IL18,SCARB1,MGST2,ALDH1A3,ALDH3A2,CHST3,CHST11,IL1B,TNFRSF1B,GSTO2,ABCC3,HMGCS1,IL1RAP,GSTK1,TNFRSF11B
Bupropion Degradation	1.14	0.16	—	CYP1A1,CYP2U1,CYP2J2,CYP1B1
Agrin Interactions at Neuromuscular Junction	1.13	0.116	0.816	NRG1,LAMC1,RAC2,PAK6,LAMB1,RAC1,ITGA5,EGFR
nNOS Signaling in Neurons	1.1	0.128	—	CALM1 (includes others),CAPNS1,PRKCE,RASD1,PRKD1,PRKCA
Oxidative Ethanol Degradation III	1.1	0.188	—	ALDH1A3,ALDH3A2,ALDH9A1
p70S6K Signaling	1.09	0.101	0.577	F2R,F2RL1,PPP2CA,PPP2R3A,SOS2,SOS1,PRKCE,PLCB1,PPP2R1B,PRKD1,PRKCA,EGFR
Acetone Degradation I (to Methylglyoxal)	1.08	0.154	—	CYP1A1,CYP2U1,CYP2J2,CYP1B1
Protein Kinase A Signaling	1.08	0.0831	—	AKAP12,RELA,FLNB,PTK2B,AKAP9,PDE4A,PTPRF,PTEN,AKAP11,TGFBR2,DUSP5,NFKBIA,CAMK2D,TGFB1,TGFB2,PLCB1,PRKCE,PDE4D,GNA13,GSK3B,MYL12B,PRKD1,PRKCA,PTPRK,RAP1A,CALM1 (includes others),FLNC,DUSP1,LEF1,PTGS2,EBI3,DUSP16
PEDF Signaling	1.07	0.113	0	RELA,ARHGAP22,SOD2,NFKBIA,RAC1,MAPK13,NGF,TCF7
Estrogen Biosynthesis	1.06	0.135	—	CYP1A1,CYP2U1,CYP2J2,CYP1B1,HSD17B14
Antigen Presentation Pathway	1.06	0.135	—	PSMB9,HLA-B,PSMB8,HLA-F,HLA-DPB1
Complement System	1.06	0.135	-1.342	C1R,C3,C1S,CFB,CD46
Sperm Motility	1.05	0.0992	0.577	NPPB,CALM1 (includes others),TWF1,PTK2B,PDE4A,RARRES3,PRKCE,PLCB1,PDE4D,PRKD1,PRKCA,PLA2G12A
ErbB4 Signaling	1.05	0.117	0	NRG1,APH1A,SOS2,SOS1,PRKCE,PRKD1,PRKCA
Airway Pathology in Chronic Obstructive Pulmonary Disease	1.05	0.25	—	MMP9,MMP1
IL-17 Signaling	1.04	0.111	—	MAP3K14,RELA,IL17RC,MAPK13,CXCL5,PTGS2,IL6,GSK3B
Fc Epsilon RI Signaling	1.04	0.101	-0.632	RAC2,SOS2,SOS1,RAC1,PRKCE,MAPK13,CSF2,OCRL,PRKD1,PRKCA,PLA2G12A
April Mediated Signaling	1.02	0.132	-0.447	MAP3K14,RELA,FOS,NFKBIA,MAPK13
AMPK Signaling	1.02	0.0946	0.302	ADRB1,AK5,CPT1A,PRKAB2,PPP2R3A,PPP2CA,PRKAA1,SMARCC2,PPM1A,INSR,MAPK13,HMGCR,PPP2R1B,SMARCD3
NF-κB Activation by Viruses	1.02	0.11	—	MAP3K14,RELA,NFKBIA,ITGAV,PRKCE,ITGA5,PRKD1,PRKCA
Integrin Signaling	1.01	0.0896	-0.5	RAC2,ARHGAP26,RALA,PAK6,SOS2,RAC1,TSPAN2,ITGA5,ITGB8,RAP1A,PDGFB,PTEN,CAPNS1,SOS1,ITGAV,GSK3B,NEDD9,MYL12B
Antioxidant Action of Vitamin C	1.01	0.102	1.89	RELA,NFKBIA,RARRES3,PLCB1,MAPK13,GSTO2,CSF2,TXNRD2,SLC2A3,PLA2G12A
Role of NANOG in Mammalian Embryonic Stem Cell Pluripotency	0.996	0.0991	—	LIFR,BMP4,LIF,FZD4,SOS2,SOS1,BMPR2,FZD5,GSK3B,SMAD1,BMP1
GM-CSF Signaling	0.991	0.113	-1.134	ETS1,CAMK2D,PIM1,SOS2,SOS1,CSF2,BCL2A1
Tryptophan Degradation X (Mammalian, via Tryptamine)	0.978	0.167	—	ALDH1A3,ALDH3A2,ALDH9A1
Actin Cytoskeleton Signaling	0.973	0.0876	—	RAC2,FN1,F2R,PAK6,FGF2,PDGFA,SOS2,BRK1,RAC1,ITGA5,SSH1,PDGFB,FGF1,CFL2,SOS1,ARHGAP35,GNA13,ARHGAP24,MYL12B
Amyloid Processing	0.968	0.118	0	CAPNS1,APH1A,PRKCE,MAPK13,GSK3B,CDK5R1
TREM1 Signaling	0.966	0.107	-2.121	RELA,IL18,CASP1,ITGA5,IL1B,IL6,TLR3,CSF2
PCP pathway	0.963	0.111	0	SDC1,FZD4,SDC2,VANGL1,RAC1,CTHRC1,FZD5
Heme Biosynthesis II	0.958	0.222	—	ALAD,CPOX
Ketolysis	0.958	0.222	—	HADHB,ACAT2
Role of PKR in Interferon Induction and Antiviral Response	0.951	0.125	—	RELA,NFKBIA,BID,TLR3,IRF1
B Cell Activating Factor Signaling	0.951	0.125	—	MAP3K14,RELA,FOS,NFKBIA,MAPK13
RANK Signaling in Osteoclasts	0.95	0.102	—	MAP3K12,CALM1 (includes others),MAP3K14,RELA,FOS,NFKBIA,PTK2B,MAPK13,BIRC3
VEGF Family Ligand-Receptor Interactions	0.941	0.105	-0.378	FOS,SOS2,SOS1,PRKCE,PRKD1,PRKCA,NRP1,PLA2G12A
Paxillin Signaling	0.941	0.099	0	PAK6,PTK2B,SOS2,SOS1,ITGAV,RAC1,ITGA5,MAPK13,ITGB8,GIT2
CD27 Signaling in Lymphocytes	0.938	0.115	—	MAP3K12,MAP3K14,RELA,FOS,NFKBIA,BID
Serotonin Degradation	0.936	0.109	—	ADH5,UGT2B7,ALDH1A3,ALDH3A2,B4GAT1,ALDH9A1,DHRS4
Eicosanoid Signaling	0.936	0.109	1	LTB4R,RARRES3,ALOX5AP,PTGER2,PTGS2,GGT1,PLA2G12A
Glutathione Redox Reactions I	0.923	0.158	—	MGST1,MGST2,GSTK1
Ethanol Degradation IV	0.923	0.158	—	ALDH1A3,ALDH3A2,ALDH9A1
DNA damage-induced 14-3-3σ Signaling	0.923	0.158	—	CCNE2,CDK2,CCNB1
Cysteine Biosynthesis III (mammalia)	0.923	0.158	—	MAT2B,MAT2A,CTH
MIF Regulation of Innate Immunity	0.917	0.122	-0.447	RELA,FOS,NFKBIA,PTGS2,PLA2G12A
Mechanisms of Viral Exit from Host Cells	0.917	0.122	—	PRKCE,PDCD6IP,CHMP3,PRKD1,PRKCA
PI3K Signaling in B Lymphocytes	0.915	0.0938	-1.508	CALM1 (includes others),RELA,FOS,ATF3,C3,CAMK2D,NFKBIA,RAC1,PLCB1,PIK3AP1,PLEKHA2,PTEN
CD40 Signaling	0.91	0.108	-0.447	MAP3K14,RELA,FOS,NFKBIA,TNFAIP3,MAPK13,PTGS2
UVB-Induced MAPK Signaling	0.908	0.113	0	FOS,PRKCE,MAPK13,PRKD1,PRKCA,EGFR
All-trans-decaprenyl Diphosphate Biosynthesis	0.905	0.5	—	PDSS2
Cysteine Biosynthesis/Homocysteine Degradation	0.905	0.5	—	CTH
Putrescine Biosynthesis III	0.905	0.5	—	ODC1
Formaldehyde Oxidation II (Glutathione-dependent)	0.905	0.5	—	ADH5
Hereditary Breast Cancer Signaling	0.898	0.093	—	NPM1,GADD45B,HDAC8,H2AFX,BARD1,CDK6,CDK4,SMARCC2,RFC5,SMARCD3,PTEN,CCNB1
Rac Signaling	0.88	0.0962	-0.333	RELA,CFL2,PAK6,PTK2B,CD44,RAC1,BRK1,ITGA5,PARD3,CDK5R1
Nicotine Degradation III	0.88	0.111	—	CYP1A1,UGT2B7,CYP2U1,CYP2J2,B4GAT1,CYP1B1
Cardiomyocyte Differentiation via BMP Receptors	0.873	0.15	—	NPPB,BMP4,BMPR2
Purine Nucleotides Degradation II (Aerobic)	0.873	0.15	—	GDA,XDH,ADA
Tryptophan Degradation III (Eukaryotic)	0.873	0.15	—	HADHB,ACAT2,IDO1
IL-8 Signaling	0.868	0.087	0.5	RAC2,RELA,PTK2B,RAC1,HBEGF,FOS,ITGAV,PRKCE,PTGS2,GNA13,PRKD1,MYL12B,MMP9,IRAK2,EGFR,PRKCA
PXR/RXR Activation	0.86	0.104	—	SCD,RELA,CPT1A,ALDH3A2,INSR,IL6,ABCC3
Fcγ Receptor-mediated Phagocytosis in Macrophages and Monocytes	0.843	0.0968	-1	RAC2,PTK2B,RAC1,PRKCE,RAB11A,CSF2,PRKD1,PTEN,PRKCA
Remodeling of Epithelial Adherens Junctions	0.836	0.103	—	MET,RALA,TUBB4B,MAPRE1,TUBB2A,DNM1L,TUBB2B
RhoGDI Signaling	0.832	0.0867	0	PAK6,RAC1,ITGA5,ARHGDIB,ARHGEF5,CDH2,CFL2,CDH5,ARHGEF16,CD44,ARHGAP35,GNA13,ARHGAP1,MYL12B,PRKCA
Role of Cytokines in Mediating Communication between Immune Cells	0.826	0.107	—	IL18,TGFB1,IL1B,IL6,CSF3,CSF2
EGF Signaling	0.826	0.107	-0.816	FOS,SOS2,SOS1,MAPK13,PRKCA,EGFR
CCR5 Signaling in Macrophages	0.812	0.101	—	CALM1 (includes others),FOS,PTK2B,PRKCE,MAPK13,PRKD1,PRKCA
Glutaryl-CoA Degradation	0.81	0.182	—	HADHB,ACAT2
Glioma Invasiveness Signaling	0.8	0.105	0	TIMP3,F2R,ITGAV,CD44,MMP9,TIMP2
Melatonin Degradation I	0.8	0.105	—	CYP1A1,UGT2B7,CYP2U1,CYP2J2,B4GAT1,CYP1B1
Regulation of Cellular Mechanics by Calpain Protease	0.8	0.105	0	CAPNS1,CDK6,CDK4,ITGA5,CDK2,EGFR
MIF-mediated Glucocorticoid Regulation	0.797	0.121	—	RELA,NFKBIA,PTGS2,PLA2G12A
Retinoate Biosynthesis I	0.797	0.121	—	DHRS3,RDH11,ALDH1A3,DHRS4
Retinol Biosynthesis	0.797	0.121	—	AADAC,DHRS3,RDH11,LIPG
Role of RIG1-like Receptors in Antiviral Innate Immunity	0.793	0.111	-1	DHX58,IFIH1,RELA,NFKBIA,DDX58
IL-3 Signaling	0.767	0.0986	-1.134	STAT6,FOS,SOS1,RAC1,PRKCE,PRKD1,PRKCA
Chemokine Signaling	0.767	0.0986	-0.378	CALM1 (includes others),FOS,CAMK2D,PTK2B,PLCB1,MAPK13,PRKCA
Oncostatin M Signaling	0.763	0.118	1	TIMP3,SOS1,OSMR,MMP1
Cleavage and Polyadenylation of Pre-mRNA	0.749	0.167	—	PAPOLA,CSTF3
Hematopoiesis from Multipotent Stem Cells	0.749	0.167	—	CSF3,CSF2
FGF Signaling	0.745	0.0941	-0.707	MET,FGF2,SOS2,SOS1,RAC1,MAPK13,PRKCA,FGF1
L-carnitine Biosynthesis	0.743	0.333	—	ALDH9A1
Ascorbate Recycling (Cytosolic)	0.743	0.333	—	GSTO2
D-glucuronate Degradation I	0.743	0.333	—	CRYL1
Spermidine Biosynthesis I	0.743	0.333	—	SRM
4-aminobutyrate Degradation I	0.743	0.333	—	SUCLG2
N-acetylglucosamine Degradation I	0.743	0.333	—	GNPDA2
CDK5 Signaling	0.73	0.0909	1	LAMC1,PPP2CA,PPP2R3A,EGR1,LAMB1,MAPK13,NGF,PPP2R1B,CDK5R1
Graft-versus-Host Disease Signaling	0.712	0.104	—	IL18,HLA-B,IL1B,IL6,HLA-F
FXR/RXR Activation	0.712	0.0866	—	IL18,C3,SDC1,SCARB1,SAA1,IL1B,SERPINA1,PCYOX1,SAA2,SAA4,RBP4
Dopamine Degradation	0.703	0.125	—	ALDH1A3,ALDH3A2,ALDH9A1
Phospholipase C Signaling	0.699	0.0795	-0.5	RELA,RALA,HDAC8,SOS2,RAC1,MEF2A,ITGA5,RAP1A,ARHGEF5,CALM1 (includes others),ARHGEF16,SOS1,PLCB1,PRKCE,GNA13,PRKD1,MYL12B,PLA2G12A,PRKCA
Oleate Biosynthesis II (Animals)	0.694	0.154	—	SCD,SCD5
Guanosine Nucleotides Degradation III	0.694	0.154	—	GDA,XDH
G Beta Gamma Signaling	0.689	0.0909	—	SOS2,SOS1,PRKCE,HBEGF,GNA13,PRKD1,PRKCA,EGFR
Altered T Cell and B Cell Signaling in Rheumatoid Arthritis	0.689	0.0909	—	MAP3K14,RELA,IL18,TGFB1,IL1B,IL6,TLR3,CSF2
Superpathway of Melatonin Degradation	0.683	0.0968	—	CYP1A1,UGT2B7,CYP2U1,CYP2J2,B4GAT1,CYP1B1
G-Protein Coupled Receptor Signaling	0.67	0.0781	—	RELA,HCAR3,PTK2B,NPY1R,SOS2,PDE4A,RAP1A,OPRL1,LTB4R,NFKBIA,CAMK2D,ADRB1,DUSP1,SOS1,PLCB1,PRKCE,PDE4D,PTGER2,ADORA2A,PRKCA
Heparan Sulfate Biosynthesis (Late Stages)	0.663	0.1	—	AADAC,HS2ST1,CHST3,CHST11,EXTL3
Tec Kinase Signaling	0.663	0.0823	0.302	TNFRSF21,FOS,RELA,STAT6,PTK2B,PAK6,PRKCE,TNFSF10,ITGA5,STAT2,GNA13,PRKD1,PRKCA
Nicotine Degradation II	0.662	0.0952	—	CYP1A1,UGT2B7,CYP2U1,CYP2J2,B4GAT1,CYP1B1
14-3-3-mediated Signaling	0.657	0.0855	—	FOS,TUBB4B,TUBB2A,PRKCE,PLCB1,GSK3B,PDCD6IP,PRKD1,TUBB2B,PRKCA
CCR3 Signaling in Eosinophils	0.657	0.0855	—	CALM1 (includes others),CFL2,PAK6,RAC1,PRKCE,PLCB1,MAPK13,PRKD1,PRKCA,PLA2G12A
Gα12/13 Signaling	0.657	0.0855	-0.333	RELA,CDH2,NFKBIA,F2R,F2RL1,CDH5,PTK2B,MEF2A,GNA13,MYL12B
3-phosphoinositide Degradation	0.651	0.0828	—	SOCS3,MTMR4,INPP4B,DUSP1,PPP2R3A,DOT1L,MTMR2,PPM1K,OCRL,PTPRF,PTEN,DUSP16
PDGF Signaling	0.647	0.0909	-0.378	FOS,PDGFA,SOS2,SOS1,OCRL,PDGFB,PRKCA
DNA Double-Strand Break Repair by Non-Homologous End Joining	0.645	0.143	—	PARP1,LIG3
Isoleucine Degradation I	0.645	0.143	—	HADHB,ACAT2
PKCθ Signaling in T Lymphocytes	0.642	0.0847	-1.897	MAP3K12,RAC2,MAP3K14,RELA,FOS,CAMK2D,NFKBIA,SOS2,SOS1,RAC1
Hematopoiesis from Pluripotent Stem Cells	0.64	0.098	—	LIF,IL6,CSF3,CSF2,IL11
IL-1 Signaling	0.637	0.0879	-0.707	MAP3K14,RELA,FOS,NFKBIA,MAPK13,GNA13,IL1RAP,IRAK2
Uracil Degradation II (Reductive)	0.632	0.25	—	DPYD
Heme Biosynthesis from Uroporphyrinogen-III I	0.632	0.25	—	CPOX
Spermine and Spermidine Degradation I	0.632	0.25	—	SAT1
Phenylethylamine Degradation I	0.632	0.25	—	ALDH3A2
Thymine Degradation	0.632	0.25	—	DPYD
Arginine Degradation I (Arginase Pathway)	0.632	0.25	—	ARG2
N-acetylglucosamine Degradation II	0.632	0.25	—	GNPDA2
Cardiac β-adrenergic Signaling	0.626	0.0827	1.89	AKAP12,ADRB1,PPP2CA,PPP2R3A,AKAP9,PDE4A,PDE4D,PKIA,SLC8A1,PPP2R1B,AKAP11
Docosahexaenoic Acid (DHA) Signaling	0.619	0.103	—	BID,IL1B,GSK3B,BCL2A1
Endometrial Cancer Signaling	0.618	0.0962	—	SOS2,SOS1,LEF1,GSK3B,PTEN
Reelin Signaling in Neurons	0.611	0.0886	—	ARHGEF5,ARHGEF16,ITGA5,GSK3B,PAFAH1B1,CDK5R1,PAFAH1B3
cAMP-mediated signaling	0.611	0.0776	1.604	AKAP12,HCAR3,NPY1R,AKAP9,PDE4A,RAP1A,OPRL1,AKAP11,CALM1 (includes others),LTB4R,CAMK2D,ADRB1,DUSP1,PDE4D,PTGER2,PKIA,ADORA2A
Mitotic Roles of Polo-Like Kinase	0.602	0.0909	—	PPP2CA,TGFB1,PPP2R3A,PPP2R1B,KIF11,CCNB1
NGF Signaling	0.601	0.0841	-0.707	MAP3K12,MAP3K14,RELA,SOS2,TRAF4,SOS1,RAC1,NGF,RAP1A
The Visual Cycle	0.601	0.133	—	DHRS3,RDH11
Leukotriene Biosynthesis	0.601	0.133	—	MGST2,GGT1
IL-2 Signaling	0.596	0.0943	-1.342	SOCS1,FOS,PTK2B,SOS2,SOS1
Ceramide Signaling	0.594	0.0875	-0.378	RELA,FOS,PPP2CA,PPP2R3A,TNFRSF1B,PPP2R1B,TNFRSF11B
Neuroprotective Role of THOP1 in Alzheimer's Disease	0.594	0.1	—	MME,HLA-B,HLA-F,MMP9
SAPK/JNK Signaling	0.589	0.0851	-1.414	SH2D2A,MAP3K12,RAC2,SOS2,SOS1,ZAK,RAC1,GNA13
Unfolded protein response	0.575	0.0926	—	DDIT3,INSIG1,SREBF2,HSPA5,CEBPG
Sphingosine-1-phosphate Signaling	0.573	0.0826	0.816	PTK2B,PDGFA,CASP2,CASP1,RAC1,PLCB1,CASP4,GNA13,PDGFB
Cardiac Hypertrophy Signaling	0.571	0.0762	-1	MAP3K14,IL6R,MEF2A,MAPK13,IL6,TGFBR2,MAP3K12,CALM1 (includes others),ADRB1,TGFB1,SOS1,IGF1R,TGFB2,PLCB1,GNA13,GSK3B,MYL12B
Granzyme B Signaling	0.56	0.125	—	BID,PARP1
Mismatch Repair in Eukaryotes	0.56	0.125	—	FEN1,RFC5
Natural Killer Cell Signaling	0.559	0.0818	—	RAC2,PAK6,SOS2,SOS1,RAC1,PRKCE,OCRL,PRKD1,PRKCA
Thrombopoietin Signaling	0.555	0.0909	-0.447	FOS,SOS1,PRKCE,PRKD1,PRKCA
Ceramide Biosynthesis	0.548	0.2	—	KDSR
Tetrapyrrole Biosynthesis II	0.548	0.2	—	ALAD
Galactose Degradation I (Leloir Pathway)	0.548	0.2	—	GALM
dTMP De Novo Biosynthesis	0.548	0.2	—	DHFR
Glutamate Degradation III (via 4-aminobutyrate)	0.548	0.2	—	SUCLG2
Corticotropin Releasing Hormone Signaling	0.545	0.0811	—	CALM1 (includes others),FOS,MEF2A,PRKCE,MAPK13,PTGS2,RAP1A,PRKD1,PRKCA
Intrinsic Prothrombin Activation Pathway	0.544	0.103	—	COL1A1,F8,PROS1
Pyrimidine Ribonucleotides Interconversion	0.544	0.103	—	AK5,CMPK1,CTPS1
Melatonin Signaling	0.531	0.0857	-0.816	CALM1 (includes others),CAMK2D,PRKCE,PLCB1,PRKD1,PRKCA
RAN Signaling	0.523	0.118	—	RAN,KPNA1
Adenosine Nucleotides Degradation II	0.523	0.118	—	XDH,ADA
Methionine Degradation I (to Homocysteine)	0.523	0.118	—	MAT2B,MAT2A
Role of p14/p19ARF in Tumor Suppression	0.518	0.1	—	NPM1,RAC1,MDM2
ErbB2-ErbB3 Signaling	0.517	0.0877	—	NRG1,SOS2,SOS1,GSK3B,PTEN
Heparan Sulfate Biosynthesis	0.517	0.0877	—	AADAC,HS2ST1,CHST3,CHST11,EXTL3
Synaptic Long Term Depression	0.514	0.0775	0.905	PPP2CA,PPP2R3A,IGF1R,RARRES3,PRKCE,PLCB1,GNA13,PPP2R1B,PRKD1,PRKCA,PLA2G12A
D-myo-inositol (1,4,5,6)-Tetrakisphosphate Biosynthesis	0.51	0.0781	—	SOCS3,MTMR4,DUSP1,PPP2R3A,DOT1L,MTMR2,PPM1K,PTPRF,PTEN,DUSP16
D-myo-inositol (3,4,5,6)-tetrakisphosphate Biosynthesis	0.51	0.0781	—	SOCS3,MTMR4,DUSP1,PPP2R3A,DOT1L,MTMR2,PPM1K,PTPRF,PTEN,DUSP16
Basal Cell Carcinoma Signaling	0.499	0.0833	—	BMP4,FZD4,LEF1,FZD5,GSK3B,BMP1
Pyrimidine Ribonucleotides De Novo Biosynthesis	0.493	0.0968	—	AK5,CMPK1,CTPS1
D-myo-inositol-5-phosphate Metabolism	0.492	0.0764	—	SOCS3,MTMR4,DUSP1,PPP2R3A,DOT1L,PLCB1,MTMR2,PPM1K,PTPRF,PTEN,DUSP16
Urea Cycle	0.483	0.167	—	ARG2
Arginine Degradation VI (Arginase 2 Pathway)	0.483	0.167	—	ARG2
Thioredoxin Pathway	0.483	0.167	—	TXNRD2
UDP-N-acetyl-D-glucosamine Biosynthesis II	0.483	0.167	—	GFPT1
Zymosterol Biosynthesis	0.483	0.167	—	MSMO1
HIF1α Signaling	0.477	0.0784	—	MMP7,EDN1,MMP10,MDM2,MAPK13,MMP9,SLC2A3,MMP1
Regulation of eIF4 and p70S6K Signaling	0.471	0.0753	0	EIF4EBP2,PPP2CA,PPP2R3A,PAIP1,SOS2,SOS1,ITGA5,MAPK13,AGO1,PPP2R1B,RPS23
Superpathway of Methionine Degradation	0.469	0.0938	—	MAT2B,MAT2A,CTH
Thrombin Signaling	0.461	0.0733	0	RELA,F2R,MAPK13,ARHGEF5,CAMK2D,ARHGEF16,SOS1,PRKCE,PLCB1,GNA13,PRKD1,MYL12B,EGFR,PRKCA
D-myo-inositol (1,3,4)-trisphosphate Biosynthesis	0.458	0.105	—	OCRL,PTEN
Insulin Receptor Signaling	0.443	0.0746	—	SOCS3,SGK1,SOS2,SOS1,INSR,GSK3B,OCRL,PTPRF,PTEN,GRB10
IL-4 Signaling	0.439	0.0789	—	STAT6,SOCS1,SOS2,SOS1,NR3C2,OCRL
Estrogen-Dependent Breast Cancer Signaling	0.433	0.0806	—	RELA,FOS,IGF1R,HSD17B14,EGFR
Communication between Innate and Adaptive Immune Cells	0.433	0.0769	—	IL18,HLA-B,IL1B,IL6,TLR3,HLA-F,CSF2
Phosphatidylcholine Biosynthesis I	0.429	0.143	—	PHKA1
Adenine and Adenosine Salvage III	0.429	0.143	—	ADA
Acute Myeloid Leukemia Signaling	0.426	0.0779	-1.342	RELA,PIM1,SOS2,SOS1,LEF1,JUP
RhoA Signaling	0.414	0.0738	0.707	CFL2,PTK2B,IGF1R,ARHGAP35,CDC42EP4,GNA13,SEMA3F,ARHGAP1,MYL12B
Role of BRCA1 in DNA Damage Response	0.412	0.0769	—	BARD1,E2F5,MDC1,SMARCC2,RFC5,SMARCD3
Cell Cycle: G2/M DNA Damage Checkpoint Regulation	0.411	0.0816	1	TOP2A,MDM2,SKP2,CCNB1
fMLP Signaling in Neutrophils	0.406	0.0741	-0.707	CALM1 (includes others),RELA,NFKBIA,RAC1,PRKCE,PLCB1,PRKD1,PRKCA
Triacylglycerol Biosynthesis	0.405	0.0857	—	AGPAT5,MBOAT2,AGPAT9
Endoplasmic Reticulum Stress Pathway	0.403	0.0952	—	DDIT3,HSPA5
Citrulline Biosynthesis	0.385	0.125	—	ARG2
Tryptophan Degradation to 2-amino-3-carboxymuconate Semialdehyde	0.385	0.125	—	IDO1
Purine Ribonucleosides Degradation to Ribose-1-phosphate	0.385	0.125	—	ADA
Gap Junction Signaling	0.384	0.071	—	ADRB1,TUBB4B,SOS2,SOS1,TUBB2A,PRKCE,PLCB1,PRKD1,TUBB2B,PRKCA,EGFR
IL-15 Signaling	0.376	0.0758	—	STAT6,RELA,MAPK13,IL6,CSF2
Angiopoietin Signaling	0.376	0.0758	-0.447	RELA,NFKBIA,PAK6,SOS1,BIRC5
T Cell Receptor Signaling	0.363	0.0722	—	CALM1 (includes others),RELA,FOS,NFKBIA,SOS2,SOS1,RAC1
mTOR Signaling	0.362	0.0691	1.155	RHEB,DDIT4,PRKAB2,PPP2R3A,PPP2CA,PRKAA1,RAC1,PRKCE,INSR,PPP2R1B,RPS23,PRKD1,PRKCA
Signaling by Rho Family GTPases	0.359	0.0684	-0.277	FOS,ARHGEF5,MAP3K12,RELA,CDH2,CDH5,CFL2,PTK2B,PAK6,ARHGEF16,RAC1,ITGA5,CDC42EP4,GNA13,PARD3,MYL12B
Agranulocyte Adhesion and Diapedesis	0.354	0.0688	—	MMP7,FN1,MMP10,ITGA5,CCL20,CXCL5,IL18,CLDN4,CDH5,IL1B,PODXL,MMP1,MMP9
Amyotrophic Lateral Sclerosis Signaling	0.353	0.0714	—	SOD1,CAPNS1,CASP1,RAC1,GLUL,BID,BIRC3
Notch Signaling	0.351	0.0789	—	DTX4,APH1A,JAG1
Prostanoid Biosynthesis	0.346	0.111	—	PTGS2
Sucrose Degradation V (Mammalian)	0.346	0.111	—	GALM
Calcium Transport I	0.346	0.111	—	ATP2C1
Leucine Degradation I	0.346	0.111	—	MCCC1
UDP-N-acetyl-D-galactosamine Biosynthesis II	0.346	0.111	—	GNPDA2
Role of MAPK Signaling in the Pathogenesis of Influenza	0.338	0.0725	—	RARRES3,MAPK13,PTGS2,PRKCA,PLA2G12A
Lymphotoxin β Receptor Signaling	0.336	0.0741	1	MAP3K14,RELA,NFKBIA,TRAF4
IL-22 Signaling	0.335	0.0833	—	SOCS3,MAPK13
Triacylglycerol Degradation	0.335	0.0833	—	AADAC,LIPG
Superpathway of D-myo-inositol (1,4,5)-trisphosphate Metabolism	0.335	0.0833	—	OCRL,PTEN
Netrin Signaling	0.335	0.0769	—	RAC2,ABLIM3,RAC1
tRNA Charging	0.335	0.0769	—	WARS2,HARS,NARS2
Nitric Oxide Signaling in the Cardiovascular System	0.332	0.07	0.447	CALM1 (includes others),ADRB1,PRKAA1,PRKCE,ARG2,PRKD1,PRKCA
Actin Nucleation by ARP-WASP Complex	0.31	0.0714	-1	SOS2,SOS1,RAC1,ITGA5
CTLA4 Signaling in Cytotoxic T Lymphocytes	0.299	0.0682	—	AP1G2,PPP2CA,PPP2R3A,AP1S2,HLA-B,PPP2R1B
Ephrin B Signaling	0.293	0.0685	-1	RAC2,RGS3,CFL2,RAC1,GNA13
phagosome maturation	0.292	0.0667	—	ATP6V1C1,TUBB4B,TUBB2A,HLA-B,DYNC2H1,SNAP25,ATP6V0E1,TUBB2B
Cdc42 Signaling	0.29	0.0659	-0.816	FOS,RALA,CFL2,HLA-B,ITGA5,MAPK13,GSK3B,HLA-F,PARD3,HLA-DPB1,MYL12B
Melanoma Signaling	0.29	0.0714	—	CDK4,MDM2,PTEN
Myc Mediated Apoptosis Signaling	0.286	0.069	—	SOS2,SOS1,IGF1R,BID
Phospholipases	0.286	0.069	—	RARRES3,PLCB1,LIPG,PLA2G12A
CXCR4 Signaling	0.286	0.0658	-0.333	FOS,PAK6,EGR1,RAC1,PRKCE,PLCB1,GNA13,PRKD1,MYL12B,PRKCA
FLT3 Signaling in Hematopoietic Progenitor Cells	0.283	0.0676	-2.236	STAT6,SOS2,SOS1,STAT2,MAPK13
Dermatan Sulfate Biosynthesis (Late Stages)	0.264	0.0682	—	HS2ST1,CHST3,CHST11
iCOS-iCOSL Signaling in T Helper Cells	0.262	0.0648	-0.447	CALM1 (includes others),RELA,CAMK2D,NFKBIA,RAC1,PLEKHA2,PTEN
Acyl-CoA Hydrolysis	0.26	0.0833	—	ACOT2
Role of Hypercytokinemia/hyperchemokinemia in the Pathogenesis of Influenza	0.252	0.0667	—	IL18,IL1B,IL6
Role of Oct4 in Mammalian Embryonic Stem Cell Pluripotency	0.24	0.0652	—	NR2F2,MEF2A,PARP1
Chondroitin Sulfate Biosynthesis (Late Stages)	0.24	0.0652	—	HS2ST1,CHST3,CHST11
Ubiquinol-10 Biosynthesis (Eukaryotic)	0.238	0.0769	—	ECHDC1
Choline Biosynthesis III	0.238	0.0769	—	PHKA1
NAD Phosphorylation and Dephosphorylation	0.238	0.0769	—	NNT
Bile Acid Biosynthesis, Neutral Pathway	0.238	0.0769	—	AKR1C1/AKR1C2
Sonic Hedgehog Signaling	0.234	0.0667	—	GSK3B,CCNB1
Superpathway of Citrulline Metabolism	0.218	0.0714	—	ARG2
Urate Biosynthesis/Inosine 5'-phosphate Degradation	0.218	0.0714	—	XDH
Phenylalanine Degradation IV (Mammalian, via Side Chain)	0.218	0.0714	—	ALDH3A2
nNOS Signaling in Skeletal Muscle Cells	0.2	0.0667	—	CALM1 (includes others)
NAD biosynthesis II (from tryptophan)	0.2	0.0667	—	IDO1
Chondroitin Sulfate Degradation (Metazoa)	0.2	0.0667	—	CD44
Androgen Biosynthesis	0.2	0.0667	—	HSD17B14
γ-glutamyl Cycle	0.2	0.0667	—	GGT1
Methylglyoxal Degradation III	0.2	0.0667	—	AKR1C1/AKR1C2
