# Supplementary material for: Role of NRP1 in Bladder Cancer Pathogenesis and Progression
Source: Front Oncol. 2021 Jun 23;11:685980. doi: 10.3389/fonc.2021.685980 (PMC8261128; doi:10.3389/fonc.2021.685980)
Supplement: Supplementary file 9 [file Table_6.xlsx]

## Sheet: Sheet
Supplementary Table 6 | Disease and functional analysis by IPA® evaluated the positive correlation between NRP1 and other diseases or functions.
Through IPA® disease and functional analysis of the DEGs induced by NRP1 silencing , 30 remarkably diseases or functions annotation with |z-score|＞2 (P-value ≤0.05, sorted by P-value ) were obtained. Among them, 19 categories were activated and 10 were inhibited.
No	Diseases or Functions Annotation	Categories	p-Value	Predicted Activation State	Activation z-score	Molecules number	Molecules list
1	Cancer	Cancer, Organismal Injury and Abnormalities	4.26e-24	Increased	2.568	1160	AADAC,ABCC3,ABCC9,ABLIM3,ACAT2,ACOT2,ADA,ADAM10,ADAM12,ADAM19,ADAMTS1,ADAMTS12,ADH5,ADIPOR2,ADIRF,ADORA2A,ADRB1,AGO1,AGPAT5,AGPAT9,AGPS,AGTPBP1,AHNAK2,AHR,AIDA,AIG1,AIM1L,AK5,AKAP11,AKAP12,AKAP9,AKR1C1/AKR1C2,ALAD,ALDH1A3,ALDH3A2,ALDH9A1,AMIGO2,AMMECR1,AMPD3,ANK2,ANKDD1A,ANKFY1,ANKHD1/ANKHD1-EIF4EBP3,ANKRD1,ANKRD29,ANKRD32,ANKRD46,ANTXR1,ANXA1,ANXA4,ANXA8/ANXA8L1,AP1G2,AP1S2,APH1A,API5,APOBEC3A,A…
2	proliferation of tumor cells	Cancer, Cellular Development, Cellular Growth and Proliferation, Organismal Injury and Abnormalities, Tumor Morphology	1.94e-23	Increased	2.479	108	ADAM10,ANK2,ANXA1,AREG,ATF3,BAMBI,BECN1,BIRC5,BMP4,BMPR2,CASP1,CASP2,CD44,CD47,CDH5,CDK2,CDK4,CDK6,CLDN4,CSF2,CSF3,CYR61,DDIT3,DICER1,DKK1,DUS2,DUSP1,EDN1,EGFR,EGR1,EZH2,F2R,F2RL1,FBXW11,FGF1,FGF2,FN1,FOS,FOSL1,FST,GDF15,GJA1,GLTSCR2,GSK3B,HBEGF,HMGCR,HSPA5,ICMT,ID3,IGF1R,IGF2,IGFBP3,IL18,IL1B,IL6,IL6R,INHBA,INSR,JAG1,LAMA3,LCN2,MAPK13,MCAM,MDM2,MET,MKI67,MMP9,NF1,NFKBIA,NGF,NPM1,NR2F2,NRG1,NRP1,…
3	organization of cytoskeleton	Cellular Assembly and Organization, Cellular Function and Maintenance	2.22e-20	Increased	2.028	222	ABLIM3,ADAM10,ADAM12,ADORA2A,AGTPBP1,AHR,AKAP11,AKAP12,AKAP9,ANTXR1,ANXA1,AREG,ARHGAP1,ARHGAP24,ARHGDIB,ARHGEF5,ARL13B,ATF3,ATP2C1,ATXN3,B4GAT1,BAG4,BECN1,BIRC5,BMP4,BRK1,BRWD1,CALD1,CAPNS1,CAPRIN1,CASP4,CCDC88A,CCNB1,CD44,CD47,CD9,CDC42EP4,CDH2,CDK5R1,CEP162,CEP164,CEP41,CFL2,CHD3,CHN1,CKAP2,CRIPT,CSF2,CTGF,CUL4B,CYLD,CYR61,DACT1,DDAH1,DICER1,DLX2,DNAJB6,DNM1L,DST,DYNC2H1,EDN1,EDNRA,EGFR,EGR1,EH…
4	organization of cytoplasm	Cellular Assembly and Organization, Cellular Function and Maintenance	3.13e-20	Increased	2.094	237	ABLIM3,ADAM10,ADAM12,ADORA2A,AGTPBP1,AHR,AKAP11,AKAP12,AKAP9,ANTXR1,ANXA1,ANXA8/ANXA8L1,AREG,ARHGAP1,ARHGAP24,ARHGDIB,ARHGEF5,ARL13B,ATF3,ATL3,ATP2C1,ATXN3,B4GAT1,BAG4,BECN1,BIRC5,BMP4,BRK1,BRWD1,CALD1,CAPNS1,CAPRIN1,CASP4,CCDC88A,CCNB1,CD44,CD47,CD9,CDC42EP4,CDH2,CDK5R1,CEP162,CEP164,CEP41,CEP68,CFL2,CHD3,CHN1,CKAP2,CRIPT,CSF2,CTGF,CUL4B,CYLD,CYR61,DACT1,DDAH1,DICER1,DLX2,DNAJB6,DNM1L,DST,DYNC2H…
5	migration of endothelial cells	Cardiovascular System Development and Function, Cellular Movement	1.65e-18	Increased	2.535	76	ADAM10,ADAMTS1,ARHGAP24,BMP4,BMPR2,CD9,CDH5,COL4A1,CSF2,CTGF,CYLD,CYP1B1,CYR61,DEPTOR,DICER1,DKK1,ECSCR,EDIL3,EDN1,EGFL7,EGFR,ETS1,F11R,F2R,F2RL1,FGF1,FGF2,FLNB,FN1,GSK3B,HAS3,HSPA5,ID3,IGF2,IGFBP3,IL1B,ITGAV,MCAM,MET,MMP9,NRG1,NRP1,OLR1,PAEP,PDCD6,PDGFB,PIM1,PLXND1,PRKCA,PRKCE,PRKD1,PROS1,PTEN,PTGS2,PTK2B,RAC1,RECK,RTN4,S100A2,S100P,SAA1,SCARB1,SERPINE1,SH2D2A,SPARC,TGFB1,TGFB2,TGFBI,TGFBR2,THBS…
6	cell movement of endothelial cells	Cardiovascular System Development and Function, Cellular Movement	1.79e-18	Increased	2.354	80	ADAM10,ADAMTS1,ARHGAP24,BMP4,BMPR2,CD9,CDH2,CDH5,COL4A1,CSF2,CTGF,CYLD,CYP1B1,CYR61,DEPTOR,DICER1,DKK1,ECSCR,EDIL3,EDN1,EGFL7,EGFR,ETS1,F11R,F2R,F2RL1,FGF1,FGF2,FLNB,FN1,GSK3B,HAS3,HSPA5,ID3,IGF2,IGFBP3,IL1B,ITGAV,MCAM,MET,MMP9,NRG1,NRP1,OLR1,PAEP,PDCD6,PDGFB,PIM1,PLXND1,PRKCA,PRKCE,PRKD1,PROS1,PTEN,PTGS2,PTK2B,RAC1,RECK,RTN4,S100A2,S100A4,S100P,SAA1,SCARB1,SEMA3F,SERPINE1,SH2D2A,SNAI2,SPARC,TGFB…
7	development of body trunk	Embryonic Development, Organismal Development	2.41e-17	Increased	2.063	173	ACVR2B,ADA,ADAM10,ADAM19,ADAMTS1,AHR,AKAP12,ALDH1A3,ANKRD1,ANXA4,APH1A,AREG,ARHGAP1,ARID3B,ARID5B,ARL13B,ATF3,ATMIN,B4GALT1,BBC3,BICC1,BID,BIRC5,BMF,BMP4,BMPR2,CAPNS1,CBFB,CCNE2,CD44,CD9,CDH5,CEBPG,CHD7,CSF2,CSF3,CTGF,CTNNBIP1,CYLD,CYR61,CYS1,DHCR7,DICER1,DKK1,DNM1L,DUSP1,EDN1,EDNRA,EFEMP1,EGFR,EGR1,ELK3,ERRFI1,ETS1,ETV1,FBN1,FBXW7,FEN1,FGF1,FGF2,FMR1,FN1,FOS,FOSL2,FRAS1,FST,FSTL1,FUT8,GDF15,GGT1…
8	quantity of leukocytes	Hematological System Development and Function, Tissue Morphology	6.76e-17	Decreased	-2.199	154	ADA,ADAM10,ADAM12,ADAMTS12,ADORA2A,AHR,ARHGDIB,ARHGEF5,ARID3A,ARID5B,ATF3,B4GALT1,BBC3,BCL2A1,BID,BIRC3,BIRC5,BMF,BMPR2,C3,CBFB,CCL20,CD44,CD47,CD69,CDK6,CDKN2C,CHST3,CSF2,CSF3,CYLD,CYP1A1,DDX58,DICER1,DUSP1,EBI3,EGR1,ETS1,F2RL1,FAIM3,FEN1,FOS,FUT4,GADD45B,GALNT1,GDF15,GJA1,GNA13,GPR116,H2AFX,HBEGF,HELLS,HOXB7,ID3,IDO1,IFNAR1,IFNAR2,IFNGR1,IGF1R,IGF2,IL11,IL18,IL1B,IL20RB,IL6,INHBA,IRF1,ITGB8,KIA…
9	quantity of blood cells	Hematological System Development and Function, Tissue Morphology	9.38e-17	Decreased	-2.046	169	ADA,ADAM10,ADAM12,ADAMTS12,ADORA2A,AHR,ARHGDIB,ARHGEF5,ARID3A,ARID5B,ATF3,B4GALT1,BBC3,BCL2A1,BID,BIRC3,BIRC5,BMF,BMP4,BMPR2,C3,CAPNS1,CBFB,CCL20,CD44,CD47,CD69,CD9,CDK2,CDK4,CDK6,CDKN2C,CHST3,CSF2,CSF3,CYLD,CYP1A1,DDX58,DICER1,DUSP1,EBI3,EGR1,ETS1,F2RL1,FAIM3,FBXW7,FEN1,FGF2,FOS,FUT4,GADD45B,GALNT1,GDF15,GJA1,GNA13,GPR116,H2AFX,HBEGF,HELLS,HOXB7,ID3,IDO1,IFNAR1,IFNAR2,IFNGR1,IGF1R,IGF2,IL11,IL18…
10	function of blood cells	Cellular Function and Maintenance	3.55e-15	Decreased	-2.18	108	ADA,AHR,AMPD3,ARHGDIB,ARHGEF5,ATF3,B4GALT1,BAG4,BBC3,BCL2A1,BIRC3,BIRC5,BMPR2,C3,CASP2,CD276,CD44,CD47,CD69,CD9,CDKN2C,CEBPG,CLEC2D,CSF2,CSF3,CYLD,DDX58,DICER1,DUSP1,EBI3,EGR1,EMR1,ETS1,F11R,FAIM3,FLOT1,FOS,FUT4,GADD45B,GDF15,GIT2,GJA1,ID3,IDO1,IFIH1,IFNAR1,IFNAR2,IFNGR1,IL18,IL1B,IL20RB,IL6,IRAK2,IRF1,JDP2,KIAA0101,KLF10,KMT2E,LCN2,LCP1,LGMN,LTB4R,MMP7,MMP9,NCEH1,NEDD9,NF1,NFATC2IP,NFKBIA,NPY1R,…
11	lymphocytic cancer	Cancer, Hematological Disease, Immunological Disease, Organismal Injury and Abnormalities	3.63e-15	Increased	2.349	110	ABCC9,ADA,AHR,ANK2,ANTXR1,ANXA1,BBC3,BECN1,BIRC3,BIRC5,BMF,BTG1,CASP2,CCDC132,CD44,CD58,CD69,CDK2,CDK4,CDK6,CDKN2C,CHD3,COL17A1,COL4A1,CSF2,CSTF3,CYP1B1,CYR61,DHFR,DNMT3B,DPYD,DSG2,DUSP5,EGFR,EGR1,ETS1,EZH2,FBXO4,FBXW7,FEN1,FN1,FUT4,GADD45B,GNA13,GSK3B,H2AFX,HDAC8,HMGCR,ID3,IFNAR1,IFNAR2,IFNGR1,IGFBP3,IGFBP4,IL18,IL1B,IL6,IRF1,KIF11,LAMA3,LEF1,LRIG3,MAP3K14,MCAM,MDM2,MEF2A,MKI67,MME,MMP9,NEDD4L,N…
12	neovascularization	Cardiovascular System Development and Function	3.84e-15	Increased	2.073	44	B4GALT1,C3,CD44,CD47,CDH5,CFB,CISD2,CSF2,CSF3,CTGF,CYR61,ECSCR,ERRFI1,F2R,FGF1,FGF2,H2AFX,IGF1R,IGF2,IGFBP3,IL18,IL1B,INHBA,INSR,LIF,MMP7,MMP9,NRP1,PDGFA,PLAT,PTGS2,PTK2B,S100A4,SOD1,TGFA,TGFB1,TGFBR2,THBS1,TIMP2,TLR3,TNFAIP3,TNFRSF6B,TNFSF10,ZG16B
13	lymphohematopoietic cancer	Cancer, Organismal Injury and Abnormalities	6.45e-14	Increased	2.347	252	ABCC3,ABCC9,ADA,ADAM10,ADORA2A,AHNAK2,AHR,AIG1,ANK2,ANTXR1,ANXA1,ANXA4,AP1G2,APH1A,ARHGAP1,ARHGAP26,ARHGEF5,ARID5B,BARD1,BBC3,BCL2A1,BECN1,BIRC3,BIRC5,BMF,BTG1,C3,CALD1,CASP2,CBFB,CCDC132,CD109,CD44,CD58,CD69,CDK2,CDK4,CDK6,CDKN2C,CENPN,CEP164,CEP68,CHD3,CNTLN,COL17A1,COL1A1,COL4A1,COL5A2,COL6A1,CPD,CPT1A,CRIPT,CSF2,CSF3,CSTF3,CTPS1,CYLD,CYP1A1,CYP1B1,CYR61,DACT1,DCPS,DDX58,DDX60,DEK,DENND3,DHFR,…
14	hematologic cancer	Cancer, Hematological Disease, Organismal Injury and Abnormalities	9.44e-14	Increased	2.111	249	ABCC3,ABCC9,ADA,ADAM10,ADORA2A,AHNAK2,AHR,AIG1,ANK2,ANTXR1,ANXA1,ANXA4,AP1G2,APH1A,ARHGAP1,ARHGAP26,ARHGEF5,ARID5B,BARD1,BBC3,BCL2A1,BECN1,BIRC3,BIRC5,BMF,BTG1,C3,CALD1,CASP2,CBFB,CCDC132,CD109,CD44,CD58,CD69,CDK2,CDK4,CDK6,CDKN2C,CENPN,CEP164,CEP68,CHD3,CNTLN,COL17A1,COL1A1,COL4A1,COL5A2,COL6A1,CPD,CPT1A,CRIPT,CSF2,CSF3,CSTF3,CTPS1,CYLD,CYP1A1,CYP1B1,CYR61,DACT1,DCPS,DDX58,DDX60,DEK,DENND3,DHFR,…
15	G1 phase	Cell Cycle	4.15e-13	Decreased	-2.176	74	AHR,AKAP12,ATF3,BARD1,BIRC5,CAMK2D,CAPNS1,CCNE2,CCNG2,CCRN4L,CDK2,CDK4,CDK6,CDKN1C,CDKN2C,CDS1,CSF2,CSF3,CUL3,CYLD,CYR61,DDIT3,DOT1L,DUSP1,E2F5,EGFR,ETS1,EZH2,FGF2,FN1,GADD45B,GDF15,GJA1,GSPT1,ID3,IFI16,IGF1R,IGF2,IGFBP3,IL1B,IL6,INHBA,INSR,ITGA5,ITGAV,KMT2E,LEF1,LIF,MCM7,MDM2,MET,NASP,NFKBIA,NGF,NRG1,PARP1,PAX8,PIM1,PPP6C,PRKCDBP,PRKCE,PTEN,RAC1,RELA,RUNX2,SKP2,SMAD7,SOD2,TAF10,TFRC,TGFB1,TGFBR2…
16	function of phagocytes	Cellular Function and Maintenance	8.22e-13	Decreased	-2.425	63	ADA,AHR,ARHGEF5,B4GALT1,BAG4,BCL2A1,BIRC3,C3,CD47,CD9,CSF2,CSF3,CYLD,DDX58,EGR1,F11R,FOS,FUT4,GADD45B,GDF15,GIT2,GJA1,IDO1,IFIH1,IFNAR1,IL18,IL1B,IL6,IRAK2,IRF1,JDP2,KMT2E,LCN2,LCP1,LGMN,LTB4R,MMP7,MMP9,NCEH1,NF1,NFKBIA,NPY1R,PARP1,PDCD1LG2,PIM1,PLA2G15,PLAT,PTGER2,PTGS2,PTK2B,PYCARD,RAC2,RAP1A,SCARF1,ST6GAL1,STAT2,STAT6,TAX1BP1,TGFB2,TLR3,TNFRSF6B,TRAF4,TRIB3
17	malignant neoplasm of aerodigestive tract	Cancer, Organismal Injury and Abnormalities	2.29e-11	Increased	2.2	105	ABCC9,ADAM10,ADAM12,ANXA1,ARID3B,ATP10D,ATP2C1,BIRC5,BMP4,CASP2,CD44,CDH2,CDK6,CHST11,COL1A1,COL4A1,CPE,CRADD,CTGF,CTHRC1,DCBLD2,DHFR,DSG2,DUSP1,EDIL3,EGFR,EPCAM,EZH2,F11R,FAM171B,FAT1,FBXW7,FGD4,FGF1,FGF2,FN1,FNDC3B,FZD4,GMFG,GNA13,HK2,HLA-B,HMGCR,IFI16,IFIT2,IGFBP3,IGFBP6,IL1B,IL6,INHBA,INPP4B,IRAK2,IRF1,JUP,KCND2,KIAA1524,LAMC2,LETM1,MAPK13,MET,MKI67,MMP10,MMP9,NPM1,NQO1,NRG1,OAS2,POLE4,POMT2,…
18	immune response of cells	Inflammatory Response	2.98e-11	Decreased	-2.974	94	ADORA2A,AHR,ANXA1,ATXN3,BECN1,BIRC3,BIRC5,C3,CASP1,CD44,CD47,CD69,CDK5R1,CHN1,CSF2,CSF3,CYLD,CYP1B1,DDX58,DHX58,DICER1,DNM1L,DYSF,EGFR,EHD1,EIF4EBP2,ETS1,F2R,F2RL1,FAIM3,FN1,FSTL1,FZD5,GNA13,HBEGF,IFIH1,IFNAR1,IFNAR2,IFNGR1,IL11,IL18,IL1B,IL1RAP,IL6,IL6R,IRF1,ITGAV,KIF2A,LCN2,NPM1,OCLN,OTUB2,PAEP,PARP1,PDCD1LG2,PRKAA1,PRKCE,PROS1,PSMB8,PSME2,PTEN,PTGER2,PTX3,PYCARD,RAC1,RAC2,RALA,RELA,ROR1,SCARB1…
19	phosphorylation of protein	Post-Translational Modification	3.71e-10	Increased	2.353	110	ACVR2B,ADAM10,AHR,AKAP11,AREG,BARD1,BIRC3,BIRC5,BMP4,BMPR2,C3,CALM1 (includes others),CAMK2D,CCDC88A,CCNB1,CD109,CD44,CD47,CD9,CDK2,CDK4,CDK5R1,CDK6,CDKN1C,CDKN2C,CSF2,CTGF,CYR61,DAPK3,DICER1,DUSP1,DYRK2,EDIL3,EDN1,EDNRA,EGFR,EZH2,F2R,F2RL1,FAM129A,FAM20C,FER,FGF1,FGF2,FN1,GALNT2,GMFB,GMFG,GRB10,GRK5,GSK3B,IGF1R,IGF2,IGFBP3,IL1B,INHBA,INSR,MAP3K12,MAP3K14,MAPK13,MCM7,MET,MKNK2,MMP1,N4BP2,NEK6,NGF…
20	lymphoid cancer	Cancer, Organismal Injury and Abnormalities	5.82e-10	Increased	2.52	215	ABCC3,ABCC9,ADA,ADORA2A,AHNAK2,AHR,AIG1,ANK2,ANTXR1,ANXA1,AP1G2,APH1A,ARHGAP26,ARHGEF5,ARID5B,BARD1,BBC3,BCL2A1,BECN1,BIRC3,BIRC5,BMF,BTG1,CASP2,CBFB,CCDC132,CD109,CD44,CD58,CD69,CDK2,CDK4,CDK6,CDKN2C,CENPN,CEP164,CEP68,CHD3,CNTLN,COL17A1,COL1A1,COL4A1,COL5A2,COL6A1,CPD,CPT1A,CRIPT,CSF2,CSF3,CSTF3,CTPS1,CYP1A1,CYP1B1,CYR61,DACT1,DCPS,DDX58,DDX60,DEK,DENND3,DHFR,DNM1L,DNMT3B,DPYD,DSG2,DST,DUSP5,ED…
21	respiratory system development	Respiratory System Development and Function	7.95e-10	Increased	2.128	61	ACVR2B,ADA,AHR,AKAP12,ATMIN,B4GALT1,BID,BMP4,BMPR2,CD9,CEBPG,CHD7,CSF2,CTGF,CYLD,DHCR7,DICER1,DUSP1,EGFR,ELK3,ERRFI1,FBN1,FBXW7,FEN1,FGF1,FGF2,FSTL1,FUT8,GPR116,HBEGF,HOXA1,IGF2,LAMC1,LIF,MECP2,MMP9,MNX1,NABP2,NEDD4L,NFIB,PDGFA,PDGFB,PLA2G15,RBP4,ROR1,RPL13A,SERPINE1,SIX4,SOX9,SPARC,STAT6,TGFB1,TGFB2,TGFBR2,THBS1,TIMELESS,TIMP3,TMTC3,TNFRSF1B,TRAF4,TRIM55
22	function of antigen presenting cells	Cellular Function and Maintenance	8.75e-10	Decreased	-2.219	48	ADA,AHR,ARHGEF5,BAG4,BIRC3,CD9,CSF2,CYLD,DDX58,EGR1,F11R,FOS,GADD45B,GDF15,IDO1,IFIH1,IFNAR1,IL18,IL1B,IL6,IRAK2,IRF1,LCP1,LGMN,LTB4R,MMP7,MMP9,NCEH1,NFKBIA,NPY1R,PARP1,PDCD1LG2,PLA2G15,PLAT,PTGER2,PTGS2,PTK2B,PYCARD,RAP1A,SCARF1,ST6GAL1,STAT2,STAT6,TGFB1,TGFB2,TLR3,TNFRSF6B,TRAF4
23	Ovarian Cancer and Tumors	Cancer, Endocrine System Disorders, Organismal Injury and Abnormalities, Reproductive System Disease	2.14e-09	Increased	2.213	100	ADAM10,ADORA2A,ANXA8/ANXA8L1,ARL4C,BARD1,BECN1,CASP2,CDK2,CDK4,CLDN4,COL4A1,CSF2,CSF3,CYP1B1,DAPK3,DHFR,DNAJA1,EGFR,EPCAM,F2R,FAM72C/FAM72D,FGF1,FGF2,FN1,FOS,GDF15,GINS1,GSK3B,H2AFX,HOXA1,IDO1,IFI27,IFIH1,IFNGR1,IGF2,IGF2BP3,IGFBP3,IGFBP4,IL6,INHBA,KIAA0101,KIAA1467,LCN2,LETM1,LRIG1,MCAM,MCCC1,MET,MKI67,MMP1,MMP7,MMP9,MSLN,NPAS2,OCLN,PAEP,PARP1,PARP3,PAX8,PDCD2L,PKD2,POLE4,PREX1,PTEN,PTGER2,PTGS2…
24	formation of lung	Embryonic Development, Organ Development, Organismal Development, Respiratory System Development and Function, Tissue Development	3.42e-09	Increased	2.76	54	ACVR2B,ADA,AKAP12,ATMIN,B4GALT1,BID,BMP4,BMPR2,CD9,CEBPG,CSF2,CTGF,CYLD,DHCR7,DICER1,DUSP1,EGFR,ELK3,ERRFI1,FBN1,FBXW7,FEN1,FGF1,FGF2,FSTL1,FUT8,GPR116,HBEGF,IGF2,LAMC1,LIF,MECP2,MMP9,NABP2,NEDD4L,NFIB,PDGFA,PDGFB,PLA2G15,RBP4,RPL13A,SERPINE1,SOX9,SPARC,STAT6,TGFB1,TGFB2,TGFBR2,THBS1,TIMELESS,TIMP3,TMTC3,TNFRSF1B,TRIM55
25	antiviral response	Antimicrobial Response, Inflammatory Response	5.32e-09	Decreased	-3.213	33	BIRC3,DDX21,DDX58,DDX60,DHX58,EGFR,FOSL1,IFI44,IFIH1,IFIT1,IFIT2,IFIT3,IFNAR1,IFNAR2,IFNGR1,IL6,IRF1,IVNS1ABP,LCN2,MX1,OAS1,OAS2,OASL,OTUB2,PYCARD,RARRES3,SIN3A,SOCS1,SOCS3,TLR3,TNFRSF9,TRIM22,ZC3HAV1
26	proliferation of hepatocytes	Cellular Development, Cellular Growth and Proliferation, Digestive System Development and Function, Hepatic System Development and Function, Organ Development, Tissue Development	6.22e-09	Decreased	-2.022	33	AHR,BID,BMP4,C3,CDK2,CUL3,DICER1,EGFR,FOS,GSK3B,IFNGR1,IGF1R,IGF2,IL18,IL1B,IL6,IL6R,INHBA,INSR,LTB4R,MET,NFKBIA,ODC1,OSMR,PTEN,SKP2,SMAD7,SOCS3,TGFA,TGFB1,TGFBR2,THBS1,TNFRSF1B
27	infection of mammalia	Infectious Disease	9.3e-09	Increased	2.167	59	ADH5,AHR,BCL2A1,BECN1,C3,CASP1,CD44,CD47,CSF2,CSF3,CYLD,DDIT3,DDX58,DHX58,DUSP1,EBI3,EIF4EBP2,F2RL1,FAIM3,FOS,FUT4,GBP2,GIT2,IFIH1,IFIT2,IFNAR1,IFNGR1,IL18,IL1B,IL6,IL6R,IRF1,IRF9,JDP2,KMT2E,LCN2,LCP1,MMP10,MMP7,MMP9,NFATC2IP,OASL,PDCD1LG2,PRKCE,PSMB9,PTX3,PYCARD,RAC2,RELA,SDC1,SERPINE1,ST6GAL1,STAT2,STAT6,TLR3,TNFRSF1B,TNFRSF6B,TNFRSF9,TNFSF10
28	differentiation of stromal cells	Cellular Development, Connective Tissue Development and Function, Tissue Development	1.25e-08	Increased	2.568	14	FGF2,GSK3B,IL11,LAMC1,LIF,NFE2L1,NLK,NRP1,PARP1,PDGFB,PRKCE,SMAD1,TGFB1,TSC22D3
29	blood protein disorder	Hematological Disease	1.53e-08	Decreased	-2.449	62	ADA,AHNAK2,ANXA4,ARHGAP1,BIRC5,C3,CALD1,CDK2,CSF2,CYLD,DKK1,EGFR,F11R,FBXO9,FDFT1,FEN1,FGF2,FN1,GALNT1,GDF15,HCAR3,HDAC8,IFIT2,IFIT3,IFNAR1,IFNAR2,IGF2,IGFBP3,IL1B,IL6,IL6R,LIF,MDC1,MKI67,MMP9,OSMR,PARP1,PNRC1,POLE4,PPP2CA,PRKAA1,PRKCA,PROS1,PSMB10,PSMB8,PSMB9,PTEN,PTGS2,PTK2B,PTPRF,RAC1,RALA,RNF213,RRM2,RUNX2,SCARB1,SDC1,SERPINB5,SOD2,TIMP2,TNFAIP3,TNFRSF11B
