# Supplementary material for: Role of NRP1 in Bladder Cancer Pathogenesis and Progression
Source: Front Oncol. 2021 Jun 23;11:685980. doi: 10.3389/fonc.2021.685980 (PMC8261128; doi:10.3389/fonc.2021.685980)
Supplement: Supplementary file 10 [file Table_7.xlsx]

## Sheet: Sheet1
Supplementary Table 7 | Upstream analysis by IPA® was performed to predict the upstream regulatory factors of DEGs induced by NRP1 silencing. The prediction of upstream regulators with |z-score|≥2 were retained and sorted by z-score.
Upstream Regulator	Fold Change	Molecule Type	Predicted Activation State	Activation z-score	p-value of overlap	Target molecules in dataset
NUPR1		transcription regulator	Activated	5.703	9.43e-23	AKAP12,ANKRD32,API5,APOBEC3B,AREG,ATF3,BRI3BP,BTG1,C1orf112,C8orf58,CAMK2N1,CASP2,CDK2,CDK4,CROT,CXCL5,CYB5B,CYR61,DDIT3,DEPTOR,DNMT3B,DUSP5,E2F8,ELL2,ETS1,ETV1,FAM111A,FAM111B,FAM173B,FAM72C/FAM72D,FBXO3,FGF1,GBP2,GDF15,GINS1,GPCPD1,HBEGF,HDAC8,HFE,HK2,IFIT2,IGF1R,IGF2BP3,IL6R,IPP,JOSD1,KANK2,KDM3A,KIF11,LIF,MAT2A,MKI67,MMP10,MRS2,NFIB,NFIL3,NR1D2,PARP1,PARP9,PCYOX1,PIM1,PMP22,RAB32,RAB38,RCN2,R…
MAPK1		kinase	Activated	4.399	2.73e-29	ADAM12,APOL6,ATF3,ATP1B1,BIRC5,BTN3A3,C1S,CD69,CDH2,CDK19,CDK5R1,CFB,CRYL1,CTGF,DDX58,DEPTOR,DUSP1,EGR1,EHD1,ENDOD1,FAIM3,FLNC,FN1,FOS,GBP1,GBP2,H2AFV,HIC2,HLA-B,IFI16,IFI27,IFI35,IFI44,IFIH1,IFIT1,IFIT2,IFIT3,IFIT5,IGF2BP3,IL1B,IL6,IRF9,ITGAV,KRT17,LAP3,LIF,MAPK13,MECP2,MMP1,MMP9,MNS1,NMI,NRP1,OAS1,OAS2,OASL,PAIP1,PDGFB,PHF11,POU2F2,PROS1,PSMB8,PSMB9,PSME2,PTGER2,PTGS2,PTPRK,QKI,STAT2,SUN2,TJP1,…
TGFB1	2.222	growth factor	Activated	4.222	1.18e-44	ABLIM3,ADAM10,ADAM12,ADAM19,ADAMTS12,AHR,AKR1C1/AKR1C2,ALDH3A2,ALOX5AP,ANKRD1,ANXA8/ANXA8L1,AREG,ARHGAP19,ARHGAP35,ARID5B,ARL4A,B4GAT1,BAMBI,BARD1,BBC3,BECN1,BIRC5,BMF,BMP1,BMP4,BTG1,C1S,CALD1,CALM1 (includes others),CAMK2N1,CAPNS1,CAPRIN1,CASP1,CASP4,CBFB,CCL20,CCNB1,CCNE2,CCNG2,CD44,CD46,CD69,CDC42EP4,CDH2,CDH5,CDK2,CDK4,CDK5R1,CDKN1C,CDKN2C,CENPA,CHMP3,CHST11,CHST3,CLDN4,CLEC2D,COL1A1,COL4A1,C…
ATF4		transcription regulator	Activated	3.525	2.31e-07	AREG,ATF3,CEBPG,CHAC1,CPOX,CTH,DDIT3,DDIT4,EDN1,ERO1L,GDF15,HERPUD1,HSPA5,IL6,JAG1,MAP1LC3B,OSMR,PMP22,PTGS2,PTX3,SLC1A5,SNAI2,TNFRSF11B,TRIB3
ACKR2		g-protein coupled receptor	Activated	3.464	8.8e-07	DDX58,DDX60,DHX58,IFI16,IFI44,IFIT2,IFIT3,IL1B,OAS1,OAS2,OASL,STAT2
tunicamycin		chemical - endogenous non-mammalian	Activated	3.457	1.33e-07	ADAM10,ADIPOR2,ATF3,BBC3,BIRC3,CASP4,COL1A1,CPT1A,DDIT3,DDIT4,EGR1,ERO1L,ETS1,GADD45B,HERPUD1,HSPA5,IL1B,IL6,MMP9,NFKBIA,PAX8,PTGS2,S100A4,SESN2,TGFA,TJP1,TXNIP
TRIM24		transcription regulator	Activated	3.31	1.94e-13	CA2,CNOT6,DDX58,DDX60,DHX58,FBN1,GBP2,GBP3,GLUL,IFI35,IFI44,IFIH1,IFIT2,IFIT3,IFNGR1,IRF1,IRF9,KIAA0101,NMI,OAS1,OASL,PHF11,PSMB10,PSMB8,PSMB9,SERPINE1,SOCS1,STAT2,TGFBI
SOCS1	2.19	other	Activated	3.299	1.22e-11	BCL2A1,BID,CD44,CD69,CDK2,CDK4,CSF3,DDX58,DUSP1,FOS,IFI16,IFI44,IFIH1,IFIT1,IFIT2,IFIT3,IFNAR1,IL1B,IL6,IRF1,MMP1,MX1,OAS1,OAS2,PTGS2,RELA,SOCS1,SOCS3,STAT6,TLR3
TGFB3		growth factor	Activated	3.233	5.88e-20	ADAM12,ADAM19,CD46,CDH2,COL1A1,CYR61,ETS1,F2RL1,FGF2,FN1,FOS,FOSL2,GJA1,ITGAV,LEF1,MMP1,MMP10,MMP9,OCLN,PTEN,SCD,SERPINE1,SERPINE2,SMAD7,SNAI2,STAT6,TAGLN,TGFB1,TGFBR3,THBS1,TIMP3,TJP1,TNC,TNFRSF11B,TPM1,TSPAN13,TSPAN2
RB1		transcription regulator	Activated	3.183	2.59e-07	ASF1B,ATAD2,BARD1,BIRC5,CASP4,CCNB1,CCNE2,CDK2,CPA4,CRADD,CTGF,DEK,DHFR,EDNRA,EGR1,EPS8,EZH2,FAM111A,FEN1,FGF2,FN1,FOS,FOSL1,FST,IGF1R,IL6,KANK2,KIAA0101,MCM7,MET,PARP1,POLD3,PTX3,RRM2,SERPINE1,SKP2,TGFB1,TGFB2
PRDM1		transcription regulator	Activated	3.177	4.3e-05	ADA,AGPAT9,ARG2,ATP9A,BCL2A1,CADPS2,CCL20,CPA4,CRISPLD2,CSF3,DDIT4,DUSP16,FAM167A,FOS,FOSL1,GALNT2,ID3,IGF1R,IL1B,IL6,MTMR11,PIK3AP1,PSMB10,PSMB8,RARRES3,STAT6,TNFSF10,TRIB1,TRIM38
AGT		growth factor	Activated	3.047	1.82e-23	ACAT2,ADAM12,ATF3,ATP1B1,BACH1,BECN1,CCNE2,CD44,CDK4,COL1A1,COL4A1,COL6A1,COLEC10,CTGF,CYP2J2,DHFR,DUSP1,EDN1,EDNRA,EFEMP1,EGFR,EGR1,EMR1,ERRFI1,ETS1,ETV1,FDFT1,FGF2,FN1,FOS,GFPT1,GJA1,GRK5,GSK3B,HBEGF,HMGCR,HMGCS1,ID3,IGF1R,IGFBP3,IGFBP4,IL18,IL1B,IL6,INSR,ITGA5,ITGAV,JAG1,LAMB1,LIF,LSS,MGST1,MMP9,MSMO1,NGF,NPPB,NREP,NRG1,OCLN,OLR1,PARP1,PDGFA,PIR,PTEN,PTGS2,RAC1,RELA,SCARB1,SERPINB2,SERPINE1,SG…
isoquercitrin		chemical - endogenous non-mammalian	Activated	2.975	3.34e-08	ACAT2,DHCR7,FDFT1,HMGCR,INSIG1,MSMO1,SC5D,SQLE,SREBF2
SREBF1		transcription regulator	Activated	2.972	9.15e-05	CDK4,COL6A1,DHCR7,ETHE1,FDFT1,FN1,GRSF1,HK2,HMGCR,HMGCS1,HSPA5,IL1B,IL6,INSIG1,LSS,MSMO1,PTGS2,RDH11,SC5D,SCARB1,SCD,SERPINE1,SQLE,STARD4,TGFB1
SCAP		other	Activated	2.913	5.22e-05	DHCR7,FDFT1,HMGCR,INSIG1,LSS,MSMO1,RDH11,SC5D,SCD,SQLE,SREBF2,STARD4
STAT6	-2.167	transcription regulator	Activated	2.908	1.31e-05	ADAM19,AREG,CCL20,CD69,COL1A1,CPOX,DDAH1,EGR1,GADD45B,GBP2,GBP3,HMGCR,IFI16,IFIT3,IFNAR2,IL6,IRF1,LIF,LIFR,MMP9,NEDD9,NFIL3,NFKBIA,PDCD1LG2,PDGFA,PROS1,PTGS2,SAMD4A,SERPINA1,SERPINE1,SOCS1,ST6GAL1,STAT2,STAT6
Irgm1		other	Activated	2.897	5.22e-06	CCNB1,GINS1,ID3,IFI16,IFIT2,IFIT3,IL6,MKI67,NCAPG,OAS2,OASL,RRM2
IL10		cytokine	Activated	2.895	2.51e-05	ABLIM3,ALOX5AP,ARAP2,ARG2,BCL2A1,CCL20,CD44,CDK6,COL1A1,CSF2,CSF3,CXCL5,DUSP1,EHF,FOS,HCAR3,IDO1,IFIT2,IGFBP4,IL18,IL1B,IL6,IRF1,LIF,MMP1,MMP9,NEDD9,PDCD1LG2,PSMB9,PTGS2,PTX3,SERPINB2,SOCS1,SOCS3,TFRC,TGFB1,TLR3,TNFRSF1B,TNFSF10,TSC22D3,TUBB4B
CD 437		chemical drug	Activated	2.865	0.0105	API5,ARHGDIB,ATP5L,CDK4,DNAJA1,FOS,GDF15,KIAA0101,MGST1,MOB1A,MTCH2,NFKBIA,NPM1,ODC1,PHYH,PURB,RPL10,RPL13A,S100P,SOD1,SRSF3
EDN1	2.656	cytokine	Activated	2.862	2.01e-18	ADAM12,ADAM19,ANXA1,ANXA4,BCL2A1,CDH2,COL4A1,CTGF,EDN1,EDNRA,EGFR,EGR1,ERRFI1,FGF2,FN1,FOS,FOSL1,FST,GJA1,HSPA5,IL18,IL6,INSR,ITGA5,ITGAV,MCAM,MMP1,MMP7,MMP9,NPM1,NPPB,NRG1,ODC1,OLR1,PDGFA,PRKCA,PRKCE,PTGER2,PTGS2,SDC1,SERPINB2,SERPINE1,SLC8A1,SOCS1,SOCS3,SOD1,THBS1,TIMP3,TNC
CDKN2A		transcription regulator	Activated	2.813	3.79e-12	ASF1B,ATAD2,BARD1,BIRC5,C3,CDK2,CDKN2C,CPA4,CTGF,DEK,DHFR,DUSP1,EGR1,EPS8,EZH2,FAM111A,FEN1,FST,GNA13,GSPT1,H2AFX,IFI35,IGF2BP3,IL11,IL1B,IL6,ITGAV,KANK2,LEF1,MCM7,MDM2,MKI67,MMP1,NPM1,ODC1,PDGFA,POLD2,POLD3,PSMB9,PTEN,PTK2B,PTX3,RRM2,SERPINE1,SKP2,TNFRSF1B,TPM1,TPP1
brefeldin A		chemical - endogenous non-mammalian	Activated	2.812	4.01e-05	BBC3,CD44,DDIT3,GADD45B,GJA1,HLA-B,HSPA5,KCND2,PTGS2,SESN2,THBS1
CYP1B1	2.941	enzyme	Activated	2.804	0.0156	CYP1B1,ETHE1,GSTM3,MCAM,NQO1,QKI,SKP2,TNFSF10
MIR17HG		other	Activated	2.789	2.35e-05	BMPR2,CYLD,PKD2,PTEN,TAGLN,TAX1BP1,TGFBR2,TNFAIP3
TGFBR1		kinase	Activated	2.771	1.06e-05	AHR,BIRC5,BMP4,CDK4,COL1A1,CTGF,EDN1,FN1,JAG1,RGS3,SERPINE1,SMAD7,SNAI2,TAGLN,TGFBI
TREM1		transmembrane receptor	Activated	2.768	5.15e-13	AREG,ATF3,ATP1B1,CCL20,CENPU,CFB,CSF2,CXCL5,EBI3,EDN1,EGR1,EPM2AIP1,FERMT2,FOSL1,GADD45B,HBEGF,IDO1,IFIT2,IL1B,IL6,IL6R,INHBA,IRF1,LIF,LRRC8C,MMP1,MMP10,NEDD4L,NFKBIA,OASL,PTGS2,RIN2,SCG5,SERPINB2,SLCO4A1,SNAPC1,STARD4,TBC1D7,TFPI2,THBS1,TNFSF15,YRDC
hydrogen peroxide		chemical - endogenous mammalian	Activated	2.767	1.82e-23	ACAT2,AKR1C1/AKR1C2,ANKRD1,ATF3,BAG4,BBC3,BCL2A1,BIRC3,CCNB1,CDK2,CDKN2C,CEBPG,COL1A1,CTGF,CYP1A1,DDIT3,DDIT4,DHCR7,DKK1,DUSP1,DUSP16,DUT,EDN1,EGFR,EGR1,ENC1,ETS1,F2RL1,FDFT1,FGF2,FN1,FOS,FOSL1,GADD45B,GDF15,GSTM3,HBEGF,HMGCR,HSPA5,ID3,IFIT2,IGF1R,IL1B,IL6,INSIG1,LCN2,MCAM,MDM2,MMP1,MMP10,MMP9,MSMO1,NFIL3,NGF,ODC1,PDGFB,PIM1,PKIA,PTEN,PTGS2,PTX3,RAC1,RAN,RPL31,RUNX2,SC5D,SERPINE1,SERPINH1,SGK1,SN…
IL5		cytokine	Activated	2.759	1.06e-06	AREG,ATP1B1,CASP4,CD69,CLEC2B,DDX21,DUSP5,EGR1,ELL2,EPS8,ERO1L,FOSL2,GBP2,HBEGF,HCAR3,HIGD1A,HMGCR,HSPA5,ITGAV,LRRC8C,MAT2A,MMP9,NFIL3,PIM1,PMP22,S100A4,SAP30,SGK1,SLAIN1,SLC1A5,SOCS1,SRI,ST7,TGFB1,TNFRSF9,TUBB2B,UPP1
EGR2		transcription regulator	Activated	2.734	0.000128	DHCR7,EGR1,FGF2,FOS,HMGCR,HSPA5,IGF2,IL1B,IL6R,MME,PMP22,PPP2CA,SCD,SMAD1,SOCS1,SOCS3,SQLE,TFRC,TGFBR3,TNFSF10,TXNRD2
HCAR2		g-protein coupled receptor	Activated	2.646	3.01e-05	CCNE2,IL1B,IL6,KIF14,NMI,PTGS2,SLC37A2
lovastatin		chemical drug	Activated	2.631	1.02e-07	ACAT2,ADAM10,ATF3,BIRC5,CDK4,CTGF,DDIT3,DHCR7,ENC1,FDFT1,HELLS,HMGCR,HMGCS1,IL1B,IL6,IRF1,MKI67,PLAT,PTGS2,SERPINE1,SLC16A7,SREBF2,TGFB1,TNFRSF11B
SREBF2	2.065	transcription regulator	Activated	2.606	0.000191	DHCR7,FDFT1,HMGCR,HMGCS1,INSIG1,LSS,MSMO1,RDH11,SC5D,SCD,SQLE,SREBF2,STARD4
decitabine		chemical drug	Activated	2.593	7.93e-17	ABCC3,AKAP12,ARHGDIB,BIRC3,BMP4,BMPR2,BTG1,CCNG2,CD44,CD9,CDH2,CDKN1C,COL1A1,CTGF,CTNNBIP1,CYP1A1,CYP1B1,DST,DUSP1,EHF,FLNC,FMR1,FN1,GADD45B,GDF15,HBEGF,HELLS,HK2,HLA-B,HOXA1,IFI16,IFI27,IFI35,IFIT2,IGFBP3,IL1B,IL6,ITGAV,JAG1,JUP,LAMA3,MECP2,MKI67,MMP1,MMP7,MMP9,MX1,NFKBIA,NQO1,OAS1,PDGFB,PTGS2,RECK,RIMS2,RNASE4,S100A2,SAT1,SCARB1,SERPINB5,SERPINH1,SGK1,SLC2A3,SOCS1,SOCS3,SPARC,TFPI2,TFRC,TGFB2,T…
IGF1R	2.745	transmembrane receptor	Activated	2.591	0.000136	ANKRD1,ATP5L,CBFB,COL1A1,COL4A1,DDIT3,EDN1,FLNC,FOS,GRB10,HSPA5,IGF1R,IGF2,IGFBP3,IGFBP4,IL6,IVNS1ABP,PLAT,PRKCDBP,PTGS2,RAC1,RACGAP1,S100A4,TGFB1,TGFBI,TIMP3,TJP1,ZFP36L2
isoproterenol		chemical drug	Activated	2.557	1.56e-06	ADRB1,ATF3,CYP1A1,CYP1B1,DHRS3,EDN1,FGF2,FOS,FOSL1,FOSL2,GRK5,IL1B,IL6,MMP9,NGF,NPPB,ODC1,PDGFA,PDGFB,PLAT,PTGS2,SCD,TGFB1,TIMP2
BNIP3L		other	Activated	2.538	0.000342	CCNE2,CD47,CKAP2,KIF11,NFKBIA,PTK2B,RRM2,TFRC,TGFB1,TIMP2,TOP2A
TCF3		transcription regulator	Activated	2.536	0.000136	ATF3,BID,CA2,CCNB1,CCNE2,CDC45,CDH5,CDK6,CDKN2C,COL1A1,GADD45B,H2AFX,HSD17B14,IFNAR1,IL1B,KIAA1524,KIF11,LEF1,MKI67,MSMO1,NFIL3,PAFAH1B3,POLE4,RACGAP1,SOCS1,SOCS3,TMEFF1,TOP2A
thapsigargin		chemical toxicant	Activated	2.528	1.82e-12	ADIPOR2,ATF3,BBC3,BIRC3,CCNG2,CLDN4,COL1A1,DDIT3,DDIT4,EDN1,EGR1,ERRFI1,ETS1,EVI2A,FN1,FOS,GADD45B,HERPUD1,HMGCR,HSPA5,IL1B,IL6,KPNA1,LIFR,MET,MMP9,NFIL3,NFKBIA,NGF,OLR1,PAX8,PPP2CA,SERPINI1,SESN2,SGK1,SRI,TNFSF10
YAP1		transcription regulator	Activated	2.466	2.29e-08	ANKRD1,AREG,BIRC5,CDK6,CTGF,CYR61,DICER1,EDN1,FGF1,IGF1R,NEGR1,PDGFB,PTEN,SOX9,TAGLN,UCA1
SIRT2		transcription regulator	Activated	2.449	0.000442	DHCR7,FDFT1,HMGCR,LSS,SC5D,SQLE
STAT5B		transcription regulator	Activated	2.448	0.000306	AKR1C1/AKR1C2,ANKRD1,BIRC3,CASP2,CASP4,CD276,CDK6,CRADD,FOS,IL6,IRF1,MDM2,PIM1,POU2F2,RASD1,RELA,SCD,SH3RF3,SLC39A10,SOCS1,SOCS3,TRAF4
farnesol		chemical reagent	Activated	2.437	0.000614	ATF3,CCNB1,CDK2,DDIT3,HERPUD1,HSPA5
Notch		group	Activated	2.429	0.00343	ADAM12,ANKRD1,BIRC5,DUSP1,GADD45B,ID3,IL6,JAG1,RELA,SMAD1,TAGLN
pitavastatin		chemical drug	Activated	2.415	0.00145	FDFT1,HMGCR,HMGCS1,LSS,PTGS2,SQLE
SB 216763		chemical toxicant	Activated	2.415	0.00755	CTGF,CYR61,IL1B,IL6,PTGS2,SCD,TNFSF10
F2		peptidase	Activated	2.411	5.6e-24	B4GALT1,BIRC3,CALD1,CASP1,CASP2,CCL20,CD44,COL1A1,COL4A1,CTGF,CTPS1,CYR61,DST,DUSP1,EDN1,EGR1,ELL2,ETS1,F2R,F2RL1,FAM46A,FGF2,FN1,FOS,FOSL1,FOSL2,GNA13,HBEGF,IGF1R,IGFBP4,IL1B,IL6,MEOX1,MMP1,MMP10,MMP9,NFKBIA,NUAK2,NUS1,PDCD1LG2,PDGFA,PDGFB,PGM2L1,PLAT,PRKCE,PROS1,PTGS2,RAC1,RAC2,RGS3,SAMD4A,SERPINE1,SKP2,SLC2A3,SLC2A6,SOD2,SRM,TFPI2,TGFB2,THBS1,TIMP2,TNFAIP3,TNFSF10,TXNRD2
miR-291a-3p (and other miRNAs w/seed AAGUGCU)		mature microrna	Activated	2.409	1.74e-07	C3,CD44,CD46,CDK19,CFL2,CNOT6,CYB5R4,DKK1,FYCO1,GBP3,HERPUD1,MARCH4,MKRN1,NIN,PBK,PCGF5,RECK,RELA,TBC1D2,TMEM14A
SMAD4		transcription regulator	Activated	2.385	4.61e-11	AREG,BBC3,BMP4,CCNG2,CDH2,CDH5,CTGF,EDN1,EGFR,FOS,FST,GADD45B,GJA1,IL11,IL1B,JAG1,LEF1,MDM2,MET,MMP1,NFKBIA,PDGFB,PGRMC2,PTEN,PTGS2,PTK2B,PTX3,RAC1,RUNX2,SCD,SERPINE1,SGK1,SMAD7,SNAI2,TGFB1,TGFB2,THBS1,TIMP3,TNC,TPM1
HIF1A		transcription regulator	Activated	2.376	1.2e-11	ADAM10,ADAMTS1,AKAP12,BHLHE41,BID,BIRC5,CD44,CDH2,CTGF,CTPS1,CYR61,EDN1,EGFR,ERGIC1,ERO1L,ETS1,FN1,FOS,GADD45B,GJA1,H2AFX,HK2,HSPA5,IGF2,IGFBP3,IL1B,IL6,ITGA5,ITGAV,JUP,KDM3A,LIFR,MET,MMP1,MMP9,MNX1,NPM1,PDGFA,PDGFB,PRKCA,PTGS2,QKI,RELA,SERPINE1,SESN2,SLC2A3,SMAD7,SOD2,SOX9,SPAG4,ST3GAL1,TFRC,TGFA,TGFB1,TGFB2,TMEM19,TMEM45A
IL13		cytokine	Activated	2.374	1.49e-09	ADA,ADORA2A,ALOX5AP,ARG2,ATF3,BCL2A1,BID,C3,CA2,CASP1,CCL20,CD44,COL1A1,CTGF,CXCL5,EGFR,EGR1,FLOT1,G0S2,IDO1,IFFO1,IFNGR1,IL11,IL18,IL1B,IL6,JAG1,MAP3K7CL,MMP1,MMP10,MMP9,MSMO1,PCM1,PDGFA,PID1,PTGS2,RIN2,SERPINA1,SERPINE1,SLC16A6,SLC7A2,SLC8A1,SNAI2,SOCS1,SOCS3,SORT1,SPINT1,STAT6,TGFB1,THBS1,TIMP2,TMC6,TNFRSF11B,TNFRSF1B
MKL1		transcription regulator	Activated	2.371	0.00414	CBFB,EGR1,F2R,FOS,G0S2,LCN2,MAPK13,MGST2,MMP9,NPPB,SCARB1,SERPINB2,TAGLN,TNC
medroxyprogesterone acetate		chemical drug	Activated	2.366	1.21e-06	BIRC5,CCNB1,CD44,CDKN1C,CYP1A1,CYR61,DNMT3B,ETS1,FGF2,FN1,IL1B,IL6,IL6R,KIF11,MET,MMP1,NCAPG,PBK,PTGS2,SGK1,TFPI2,TGFB1,TNC
tosedostat		chemical drug	Activated	2.36	4.22e-05	ATF3,CCNG2,CHAC1,CTH,DDIT3,DDIT4,SDC1,SESN2,TRIB3
PPRC1		transcription regulator	Activated	2.335	8.76e-06	AADAC,ALOX5AP,CCL20,DDIT4,DUSP5,ERRFI1,GDF15,HK2,LCN2,PTGS2,SPX,TM6SF1
EGR1	-8.412	transcription regulator	Activated	2.315	6.01e-09	ATF3,CD44,CDK5R1,COL1A1,EGFR,EGR1,FGF2,FN1,FOSL1,GADD45B,GDF15,HMGCR,IGF1R,IGF2,IL1B,MAP1LC3B,MMP9,PDGFA,PEG10,PTEN,PTGS2,SERPINE1,SGK1,SNAI2,SOCS1,SOD1,SOD2,SQLE,TGFB1,TGFBR2,THBS1,TNFSF10
tributyrin		chemical drug	Activated	2.303	5.28e-20	AKAP12,ATF3,BCL2A1,BIRC3,CCL20,CD46,CTGF,CXCL5,CYR61,DUSP1,EDN1,ETS1,GBP1,HBEGF,HSPA5,ID3,IL1B,IL6,INHBA,KRT17,MME,OCLN,OLR1,PTGS2,SAMD4A,SERPINB2,SNAPC1,SOD2,TNFAIP3,TUFT1
3-deazaneplanocin		chemical drug	Activated	2.3	6.35e-05	ADORA2A,ANXA8/ANXA8L1,DLX2,EZH2,IGFBP3,KRT17,MAP3K14,PRKCA,TGFB1,TIMP3,TRIM14,TSC22D3
SMARCB1		transcription regulator	Activated	2.286	1.45e-07	ATP1B1,BTG1,CD44,CDKN2C,CENPA,COL1A1,COL5A2,DHFR,DSC2,DSG2,F11R,FOS,GJA1,HBEGF,IFI16,IFNAR2,JUP,KIF11,MDM2,MMP1,MX1,NEO1,OAS1,PELI1,PRKAB2,RFC5,SKP2,SMC4,SPARC
aldosterone		chemical - endogenous mammalian	Activated	2.282	4.25e-05	ADAMTS1,ATP1B1,COL1A1,CTGF,EDN1,EGFR,FN1,FOS,IGF1R,IL6,MLLT3,NR3C2,OLR1,PDGFA,PTGS2,SERPINE1,SGK1,TGFB1,TSC22D3
IL3		cytokine	Activated	2.272	2.64e-08	ADA,ALOX5AP,AREG,ARHGAP29,ARHGDIB,BIRC3,CBFB,CD69,CEBPG,CPT1A,CSF2,CSF3,DDIT3,EGR1,EMR1,F2R,FOS,FOSL2,GADD45B,GNA13,HBEGF,HK2,HSPA5,IL1B,IL6,ITGAV,KIF1B,LCN2,LIF,MDM2,NEDD9,NRP1,ODC1,PIM1,PSME1,RALA,RAN,RPL10,SERPINB2,SLC2A3,SOCS1,SOCS3,SOD1,TAX1BP1,TNFRSF9,TNFSF10,ZFAND5
Tgf beta		group	Activated	2.264	5.53e-18	ADAM12,BACH1,BAMBI,BECN1,CASP1,CDH2,CDK2,CDK6,COL1A1,CSF2,CTGF,CYR61,DLX2,EDN1,FGF2,FN1,FOS,FST,FSTL1,GADD45B,IDO1,IGFBP3,IL1B,IL6,ITGA5,JAG1,KLF10,LAMA3,LIF,MET,MMP1,MMP10,MMP7,MMP9,NEDD9,PDGFA,PDGFB,PLAT,PTEN,PTGER2,PTGS2,RUNX2,SERPINE1,SMAD7,SOCS3,SPARC,TAGLN,TGFA,TGFB1,TGFBI,TIMP2,TIMP3,TNFRSF11B
ARNT		transcription regulator	Activated	2.259	0.000805	AHR,AREG,BHLHE41,CDK4,CSF3,CYP1A1,CYP1B1,EDN1,ERO1L,HK2,INSR,ITGAV,NQO1,SERPINE1,SLC2A3,TFRC
tryptase		group	Activated	2.236	3.59e-05	F2R,F2RL1,MMP9,PLAT,TNFAIP3
8-chlorophenylthio-adenosine 3',5'-cyclic monophosphate		chemical - kinase inhibitor	Activated	2.236	0.00467	ADRB1,AREG,BID,BIRC3,BIRC5,DDIT3,DUSP1,SH2D2A
MKL2		transcription regulator	Activated	2.236	0.0585	CBFB,F2R,G0S2,LCN2,MAPK13,MGST2,SCARB1,SERPINB2,TAGLN
miR-17-5p (and other miRNAs w/seed AAAGUGC)		mature microrna	Activated	2.229	0.00158	BAMBI,BIRC5,BMPR2,H2AFX,ITGB8,MAP3K12,PKD2,PTEN,RUNX2,TGFBR2
mir-486		microrna	Activated	2.219	0.0043	DCBLD2,PIK3AP1,PTEN,TWF1,UBASH3B
methyl-beta-cyclodextrin		chemical drug	Activated	2.219	0.0102	FDFT1,HMGCR,IL6,SCARB1,SERPINE1
SN-38		chemical drug	Activated	2.219	0.0163	BIRC3,CCL20,CCNB1,EGFR,GDF15,HK2
emodin		chemical drug	Activated	2.218	3.01e-06	BIRC5,CLDN4,CYP1A1,CYP1B1,FN1,HSPA5,IL1B,MKI67,MMP9,OCLN,SOD1,SOD2
perilla alcohol		chemical drug	Activated	2.216	0.000146	BCL2A1,CCNB1,CDK2,IL1B,NFKBIA
Nfat (family)		group	Activated	2.214	3.04e-06	B4GALT1,CALD1,CSF2,CYR61,ELL2,F2RL1,HBEGF,NUS1,PDCD1LG2,PDGFA,PDGFB,PGM2L1,PTGS2,RGS3,SAMD4A,SERPINE1,SOD2,TGFB2
ceruletide		biologic drug	Activated	2.209	0.00839	BIRC5,DDIT3,HSPA5,MME,PTGS2
epigallocatechin-gallate		chemical drug	Activated	2.206	1.57e-14	ADAM10,ADORA2A,AHR,BHLHE41,BIRC5,CA2,CASP1,CSF2,CSF3,CTGF,CXCL5,CYR61,EDN1,EGFR,EGR1,FN1,FOS,FOSL1,FOSL2,GADD45B,GBP3,GJA1,IGF1R,IL18,IL1B,IL6,IRF1,ITGAV,JUP,MDM2,MKI67,MMP1,MMP9,NFKBIA,OCLN,PRKCA,PRKCE,PTGS2,RBP4,RELA,SERPINE1,SNAI2,SOCS1,TACSTD2,TFRC,TGFB1,TNFSF10
carbonyl cyanide m-chlorophenyl hydrazone		chemical toxicant	Activated	2.206	2.18e-07	AADAC,ALOX5AP,CCL20,DDIT4,DUSP5,ERRFI1,GDF15,HK2,IGF1R,LCN2,PTGS2,SERPINE1,SPX,TGFB1,TM6SF1
ATG16L1		other	Activated	2.2	7.69e-05	IL18,IL1B,IL6,NFKBIA,SOD2
1-methyl-4-phenylpyridinium		chemical toxicant	Activated	2.2	0.00333	BBC3,DDIT3,DDIT4,SOD1,TFRC
miR-486-5p (and other miRNAs w/seed CCUGUAC)		mature microrna	Activated	2.2	0.0043	DCBLD2,PIK3AP1,PTEN,TWF1,UBASH3B
oxaliplatin		chemical drug	Activated	2.198	0.0123	BBC3,BIRC5,EGFR,GDF15,MMP7,SAT1
calcitriol		chemical drug	Activated	2.194	3.23e-13	ABCC3,ADAM19,AREG,BECN1,C3,CA2,CCL20,CCNB1,CDC45,CDK5R1,CENPA,COL4A1,CPOX,CSF2,CYP1A1,CYR61,DUSP1,EDN1,EGFR,EGR1,ERRFI1,EZH2,FBN1,FEN1,FN1,FOS,GRK5,HBEGF,IGF1R,IGFBP3,IL18,IL1B,IL6,KIAA0101,LCN2,MCM7,MMP1,NASP,NCAPD2,NEDD9,NGF,OCLN,ODC1,P3H2,PBK,PRKCA,PTEN,PTGER2,PTGS2,RAB38,RACGAP1,RELA,RRM2,SERPINA1,SKP2,SLC8A1,SOAT1,SOCS3,SOD1,TGFB1,TGFB2,THBS1,TJP1,TLR3,TNFAIP3,TNFRSF11B,TNFSF10,TXNIP,VDR
desipramine		chemical drug	Activated	2.192	0.0102	FGF2,FOS,IL1B,IL6,PDE4A
deoxycorticosterone acetate		chemical drug	Activated	2.19	0.0123	EDN1,EGFR,PTGS2,TGFB1,TNC
Collagen Alpha1		group	Activated	2.17	1.58e-05	CDH2,COL1A1,EGFR,MMP9,PTGS2,TIMP2
Smad		complex	Activated	2.164	0.0146	COL1A1,CTGF,ID3,SERPINE1,SMAD7
LTA		cytokine	Activated	2.157	0.000985	CCL20,EGFR,IL1B,IL6,ITGA5,ITGAV,ODC1,PTGS2,TNFRSF11B
FOXP3	4.558	transcription regulator	Activated	2.157	0.00151	ANXA1,BBC3,EZH2,FEN1,IL6,MMP9,NFIL3,NRP1,POLD3,SKP2,SMAD7,TGFB1,TNFAIP3
TAZ		enzyme	Activated	2.155	8.71e-18	ADAMTS1,AHNAK2,ANKRD1,ANXA1,ARHGAP29,CAMK2N1,CD44,CDH2,CTGF,CYP1B1,CYR61,DICER1,EDN1,F2RL1,FN1,IFI16,LCP1,MET,PRSS23,SCG5,SEMA3C,SERPINE1,SNAPC1,TAGLN,TFPI2,TGFB1,UPP1
proteasome inhibitor PSI		chemical - protease inhibitor	Activated	2.148	0.000281	CYP1A1,DDIT3,HSPA5,IL6,PRKCA,PRKCE,RUNX2,TJP1
diclofenac		chemical drug	Activated	2.133	0.0493	CLDN4,FOS,GDF15,IL6,PTGS2
(+)-MK-801		chemical drug	Activated	2.13	0.00306	EGR1,FGF2,FOS,GJA1,HSPA5,INPP4B,NFKBIA,PTGER2,PTPRF,RAC1,RUNX2
ATP7B		transporter	Activated	2.121	0.00183	FDFT1,HMGCR,HMGCS1,LSS,MSMO1,SMC4,SQLE,SREBF2
RUVBL1		transcription regulator	Activated	2.121	0.00217	ERGIC1,ETS1,GADD45B,IGFBP3,MNX1,QKI,SESN2,TMEM19
dexamethasone		chemical drug	Activated	2.115	6.45e-36	ABCC3,ADAM10,ADAM12,ADAMTS1,AKR1C1/AKR1C2,ALOX5AP,AMIGO2,AMPD3,ANK2,ANKRD1,ANXA1,APOL6,AREG,ARG2,ARL4C,ATP1B1,B4GALT4,BBC3,BCL2A1,BIRC3,BIRC5,BMP1,BTG1,BTN3A2,C3,C8orf4,CA2,CCL20,CCNG2,CD44,CD47,CD69,CDK2,CDK4,CDKN1C,CFB,COL1A1,COL4A1,COL6A1,CPA4,CPD,CPE,CRISPLD2,CSF2,CTGF,CYP1A1,CYP1B1,CYP2J2,CYR61,DAPK3,DDIT3,DDIT4,DECR1,DHFR,DHRS1,DNM1L,DST,DUSP1,DUSP16,DUSP5,DUT,EDN1,EDNRA,EGFR,EGR1,ENC1,EPB4…
H2AFB3 (includes others)		other	Activated	2.111	0.000169	ATF3,BBC3,CDKN1C,CHAC1,FOS,GMFG,IGFN1,LIPH,SAA1,SAA2,TNFRSF9
9,10-dimethyl-1,2-benzanthracene		chemical toxicant	Activated	2.085	5.68e-07	AHR,AREG,CYP1A1,CYP1B1,EGFR,HBEGF,IL6,MMP9,NQO1,PTGS2,SERPINE1,SNAI2,TGFA
HDAC6		transcription regulator	Activated	2.077	4.88e-06	ADAMTS1,BIRC5,COL1A1,CYP1A1,CYP1B1,IL6,PDGFB,SERPINE1,TAGLN,TGFB1I1,TGFBI
NRG1	3.648	growth factor	Activated	2.074	0.000387	COL1A1,CTGF,CYR61,DDIT3,DUSP1,EDN1,EGR1,ERRFI1,FGF1,FOS,FSTL1,GDA,HK2,HMGCR,IGF2,ITGAV,LIFR,MMP9,MNX1,PAFAH1B1,PDGFA,PTGS2,SDHA,SLC2A3,ZFP36L2,ZNF33B
PDGF BB		complex	Activated	2.07	7.06e-27	ACAT2,AKAP12,AREG,ARG2,ATF3,BMP4,C3,CALD1,CALM1 (includes others),CASP4,CCL20,CD44,CDK2,CDK4,CSF2,CTGF,CTH,CYR61,DCBLD2,DDIT3,DUSP1,DUSP5,EDN1,EGFR,EGR1,ETS1,FN1,FOS,FOSL1,GBP2,GDA,GDF15,GJA1,GLUL,HBEGF,HMGCR,HMGCS1,ID3,IGF1R,IGF2,IGFBP4,IL1B,IL6,INHBA,ITGA5,KLF10,LIF,MAT2A,MGST1,MGST2,MMP1,MMP9,NFIL3,ODC1,OLR1,PDGFA,PIM1,PLAT,PTGS2,RFC5,SAT1,SCD,SERPINE1,SGK1,SLC2A3,SOCS3,SOD2,TAGLN,TEAD4,TGFB1,…
IL1RN		cytokine	Activated	2.046	8.02e-14	ATF3,CCL20,CHAC1,CXCL5,CYLD,DDX58,GBP1,IFI27,IFI44,IFIH1,IFIT3,IFIT5,IGFBP4,IL1B,IL6,IRF1,IRF9,LIF,LIFR,MMP1,MMP9,MX1,NGF,OAS1,OAS2,OASL,PELI1,PTGS2,RELA,SAMD9,STAT2,TNFSF10,TRIM22
GLI1		transcription regulator	Activated	2.011	1.37e-07	BID,C11orf96,CDK2,COL1A1,DKK1,EPB41L4B,GALNT2,GMFG,IGF2,IGFBP6,IL6,INSIG1,JUP,MEST,MMP9,MNX1,NES,NR2F2,NREP,PDGFA,PGM2L1,PIM1,PRKCE,PVR,RUNX2,SCD5,SDHA,SOX9,TIMP3,TNC,TSC22D1,TTC13
FSHB		other	Activated	2.01	0.000146	CTGF,EGFR,INHBA,PDGFA,PLAT,SGK1,TJP1
CREM		transcription regulator	Activated	2.005	0.00019	ADRB1,ANXA4,ATF3,CCNB1,CSF2,DUSP1,EGR1,ERRFI1,FOS,GADD45B,HMGCR,HMGCS1,LSS,MEST,MKNK2,MNS1,MSMO1,NFIL3,SMC4,THBS1,TIPARP
NCF4		enzyme	Activated	2	0.00197	FUT4,IL1B,IL6,ST3GAL1
calmidazolium		chemical drug	Activated	2	0.00197	EGR1,FN1,FOS,SOX9
cyclomaltodextrin		chemical drug	Activated	2	0.00582	CSF3,IL1B,IL6,SCARB1
CX3CL1		cytokine	Activated	2	0.0102	EGFR,FGF2,IL6,MMP9,TGFB1
IL10RA		transmembrane receptor	Activated	2	0.0389	IL1B,IL6,SOCS3,TGFB1
UCN-01		chemical drug	Activated	2	0.0585	CDK2,CDK4,IL1B,RRM2
CYP1A2		enzyme	Activated	2	0.293	ETHE1,GSTM3,NQO1,QKI
SGK1	9.289	kinase	Activated	2	0.43	CDK6,CTGF,SLC1A5,SLC2A3
Atrial Natriuretic Peptide		group	Inhibited	-2	0.00197	CTGF,EDN1,SERPINE1,TNC
dipyridamole		chemical drug	Inhibited	-2	0.00333	IL6,MMP9,PTGS2,TGFB1,TIMP2
tetrathiomolybdate		chemical drug	Inhibited	-2	0.00423	COL1A1,MMP9,SERPINE1,SOD1
mangiferin		chemical - endogenous non-mammalian	Inhibited	-2	0.00681	MMP1,MMP9,NQO1,PTGS2,TGFB1
Mn(III)-tetrakis-(4-benzoic acid) porphyrin		chemical reagent	Inhibited	-2	0.00777	CLDN4,DDIT3,SERPINE1,TGFB1
amlodipine		chemical drug	Inhibited	-2	0.0128	COL1A1,EDN1,HMGCR,PTGS2
lycopene		chemical drug	Inhibited	-2	0.0237	CD69,MMP7,MMP9,PTGS2
ACTL6A	-2.909	other	Inhibited	-2	0.074	BBC3,CCNB1,CCNE2,CDK2
indican		chemical - endogenous mammalian	Inhibited	-2	0.0824	IL1B,PTGS2,RELA,THBS1
FAS		transmembrane receptor	Inhibited	-2.005	3.97e-19	AKAP9,API5,APPBP2,ARAP2,ARL4A,BCL2A1,BID,BIRC3,BIRC5,BTN3A3,CCL20,CD44,CDK5R1,COL1A1,COL4A1,COL6A1,CTGF,EGR1,F2RL1,FBN1,FOS,GBP1,GBP2,GIT2,GPR107,GRK5,HCAR3,HLA-F,IFIT1,IL18,IL1B,IL1RAP,IL6,IRF1,ITGAV,ITGB8,MET,MME,MMP1,MMP9,MPZL1,NFKBIA,NUAK2,P2RX4,P2RY2,PSD4,PTGER2,PTPRN2,PTX3,RELA,RGS3,RHEB,RND1,RRAGD,RUNX2,SDC1,SERPINB2,SERPINE1,SOD2,SORL1,STK17B,TBC1D1,TFRC,TGFB1,TNC,TNFAIP3,TNFRSF11B,TNFRSF…
Ige		complex	Inhibited	-2.038	0.176	CSF2,CSF3,IL1B,IL6,PTGS2
NTRK2		kinase	Inhibited	-2.064	0.00137	BID,CASP1,CCNE2,CDK4,CDKN2C,FOS,JAG1,PYCARD,SNAP25,TNFSF10
STAT2	-2.051	transcription regulator	Inhibited	-2.081	4.85e-08	GBP1,IFI27,IFI35,IFIT1,IFIT2,IFIT3,IL6,IRF1,IRF9,MX1,OAS1,OAS2,PSMB8,SOCS1,TNFSF10
PPARA		ligand-dependent nuclear receptor	Inhibited	-2.09	1.42e-12	AADAC,ACAT2,ACOT2,ALDH3A2,ALDH9A1,C1R,C1S,C3,CCNB1,CDK2,CDK4,CDKN2C,CPT1A,CROT,CTH,CYB5B,CYP1A1,DECR1,DHCR7,EDN1,ETHE1,F11R,FDFT1,FOS,G0S2,GLUL,GSTK1,GSTM3,H2AFX,HADHB,HMGCR,HMGCS1,HSD17B11,IGFBP3,IGFBP6,IL6,INSIG1,LIFR,LIPG,LSS,MAT2A,MGST1,MKI67,MMP9,MSMO1,NFKBIA,NPPB,OCLN,PTGS2,RBP4,RTN4,SAA1,SAT1,SC5D,SCARB1,SCD,SMC4,SQLE,SREBF2,SRM,TDG,TJP1,TOP2A,TPP1
heparin		chemical - endogenous mammalian	Inhibited	-2.133	0.00148	AREG,COL1A1,FN1,FOS,IGFBP3,MMP1,MMP9,PAPPA,PLAT,RUNX2,SDHA
SU6656		chemical toxicant	Inhibited	-2.157	9.68e-05	ATF3,CTGF,DDIT3,EGR1,INHBA,NFIL3,PTGS2,SOCS3,TNFRSF11B
D-galactosamine		chemical - endogenous mammalian	Inhibited	-2.158	0.003	CASP1,EDNRA,FOS,GDF15,IL18,IL6,SOD2,TNFSF10
IFN alpha/beta		group	Inhibited	-2.159	0.000248	BID,CD69,IDO1,IFI16,IFIT2,IFIT3,IL20RB,IL6,IRF1,MMP10,SOCS1,STAT2,TLR3,TNFSF10
FGF21		growth factor	Inhibited	-2.166	0.119	CPT1A,EGR1,LEPROT,SERPINE1,TGFB1
INSIG2		other	Inhibited	-2.183	0.00136	FDFT1,HMGCR,INSIG1,SCD,SREBF2
ursolic acid		chemical drug	Inhibited	-2.187	2.37e-06	ATF3,CD69,FGF2,FOS,GDF15,IL1B,MKI67,MMP1,MMP9,OLR1,PTGS2,RELA,SOD2
C3	-4.653	peptidase	Inhibited	-2.199	0.146	C3,CD46,IL1B,IL6,SMAD7,TGFB1
bromodeoxyuridine		chemical drug	Inhibited	-2.201	1.18e-10	IFI16,IFI27,IFI44,IFIH1,IFIT1,IFIT2,IFIT3,IGFBP3,IGFBP4,IL1B,IL6,INHBA,IRF1,MX1,OAS1,SERPINE1,TGFA,TGFBI,TNFSF10
TLR1		transmembrane receptor	Inhibited	-2.209	0.0043	CSF2,IL1B,IL6,TNFAIP3,VDR
SPTLC2		enzyme	Inhibited	-2.213	0.00136	COL1A1,CTGF,DDIT3,HSPA5,THBS1
PEX5L		ion channel	Inhibited	-2.219	0.000642	DHCR7,FDFT1,HMGCR,LSS,SREBF2
IL-17f dimer		complex	Inhibited	-2.219	0.00253	CSF2,CSF3,IL1B,IL6,LCN2
methylselenic acid		chemical reagent	Inhibited	-2.236	8.09e-19	ADAMTS1,AKR1C1/AKR1C2,ALDH3A2,ATAD2,ATF3,B4GALT1,BACH1,BCL2A1,BIRC3,BIRC5,BMP4,CAMK2N1,CCNB1,CD44,CDK2,CDK4,CDKN1C,CENPA,DDIT3,DHFR,E2F5,FN1,GDF15,HOXD8,HSD17B11,ID3,IGF1R,IGSF3,INPP4B,IRF1,KIF11,KIF20B,MCM7,MKI67,NEDD4L,NFIL3,NMI,NQO1,NREP,PPM1A,PRKCA,PTEN,RDH11,RFC5,RRM2,SAT1,SCD,SERPINB5,SGK1,SNAI2,ST7,TGFBR3,TNFAIP3,TOP2A,TUBB4B,UBE2B,UGT2B7
MAPKAP1		other	Inhibited	-2.236	7.69e-05	IFI16,IFIT2,OAS2,PHF11,PTEN
PARP9	-3.786	enzyme	Inhibited	-2.236	0.00253	IFI44,IFIT1,IFIT2,IFIT3,OAS2
CBX7		other	Inhibited	-2.236	0.0043	ANKRD1,AREG,CYP1B1,GDF15,PAPPA
bexarotene		chemical drug	Inhibited	-2.239	3.9e-10	ADIRF,AKR1C1/AKR1C2,CEBPG,CTH,CYR61,DDIT4,DHRS3,DKK1,DUSP1,DUSP5,EGFR,HERPUD1,IGFBP6,KLF10,KRT17,MMP1,MMP9,ODC1,PLAT,PNRC1,PTGS2,SCD,SPARC,TGFA,TSC22D3
clofibrate		chemical drug	Inhibited	-2.239	6.31e-05	ABCC3,ACOT2,CASP2,CCNB1,CPT1A,CROT,CYP1A1,DECR1,EGFR,HADHB,HMGCR,IL6,NAP1L1,NQO1,PTGS2,RTN4,SCD
HNF4A		transcription regulator	Inhibited	-2.292	9.19e-08	ABCC3,AGTPBP1,AKR1C1/AKR1C2,ANKHD1/ANKHD1-EIF4EBP3,APH1A,ARG2,ARL4C,BAG4,BARD1,BCCIP,BLOC1S1,BTG1,C11orf58,C1S,C3,C8orf4,CAMK2D,CASP2,CCDC53,CCNB1,CCNE2,CCNG2,CCP110,CD46,CDC45,CDK2,CENPU,CFL2,CPT1A,CRADD,CRIPT,CROT,CYLD,CYP1A1,CYP1B1,CYP2J2,DCAF8,DCLRE1B,DHRS4,DSC2,DTX3L,DUSP16,E2F5,EGR1,EIF4EBP2,ENC1,EPB41L4B,EPCAM,EPM2AIP1,ERO1L,F11R,FAM46A,FEN1,FLOT1,FOSL2,FUT8,FYCO1,G0S2,GALM,GDF15,GINS3,GLT…
CASP8		peptidase	Inhibited	-2.301	2.27e-06	BID,CASP1,CD44,CD69,FOS,IL18,IL1B,IL6,MMP9
TNFSF10	-3.069	cytokine	Inhibited	-2.308	9.1e-10	BIRC3,BIRC5,CD69,DPYD,EGFR,FOS,HLA-F,IFI16,IFI27,IFIT1,IGF1R,IL6,IRF9,MMP9,NFKBIA,PRKCE,PSME2,PTGS2,RELA,SERPINH1,TFRC,TNFAIP3,TNFSF10
EIF2AK2		kinase	Inhibited	-2.35	1.5e-10	ATF3,DDIT3,DDX58,EGR1,FOS,IFI27,IFI35,IFIT1,IFIT5,IL1B,IL6,IRF1,NEDD9,NFKBIA,NMI,OAS1,PARP9,PSMB10,SOCS3,SOD2,TNFAIP3,UBE2L6,ZC3HAV1,ZNF292
cholic acid		chemical - endogenous mammalian	Inhibited	-2.371	0.0338	ABCC3,CIRBP,DHCR7,FDFT1,HMGCR,MGST1,SQLE,SREBF2,TAGLN
TAF4		transcription regulator	Inhibited	-2.398	0.00256	AREG,CTGF,DLX2,EGFR,EHF,ETS1,HBEGF,OAS1,PBK,PDGFA,TAF10,TGFB1,THBS1
miR-27a-3p (and other miRNAs w/seed UCACAGU)		mature microrna	Inhibited	-2.408	0.0106	BBC3,CTNNBIP1,CYP1B1,FBXW7,ODC1,SRM
acetovanillone		chemical drug	Inhibited	-2.412	0.0123	EDN1,MMP9,NPPB,OLR1,PTGS2,SOD2
E2F2		transcription regulator	Inhibited	-2.414	0.00389	BIRC5,CCNB1,CDC45,CDKN2C,DHFR,EZH2,IL6,MCM7,RRM2,SERPINE1
IFN Beta		group	Inhibited	-2.428	7.25e-08	CD69,DDX58,FN1,HLA-B,IDO1,IFIH1,IFIT1,IFIT2,IFNAR2,IL1B,IL6,INSIG1,IRF1,IRF9,MMP9,MX1,OAS1,OAS2,SLC16A6,SOCS1,STAT2,TGFB1,TLR3,TNFSF10
NPPB	4.007	other	Inhibited	-2.431	6.07e-08	ACAT2,COL1A1,CTGF,FDFT1,FN1,HMGCR,HMGCS1,LSS,MSMO1,SCARB1,SMAD7,TGFB1
HIPK2		kinase	Inhibited	-2.433	0.115	EGR1,HBE1,MDM2,MMP10,RAC1,RAC2
mir-223		microrna	Inhibited	-2.442	3.83e-06	AMPD3,C15orf48,DNAJC6,FAM20C,FBXW7,GFPT1,HMGCS1,IFI16,IGF1R,IL6,LEF1,MSMO1,NFIA,NQO1,PARP1,PURB,RAB38,SCARB1,SERPINB2,SLC16A7,SOAT1,TGFBI
CYP51A1		enzyme	Inhibited	-2.449	5.29e-05	HMGCR,LSS,MSMO1,SC5D,SQLE,SREBF2
IFNK		cytokine	Inhibited	-2.449	0.00186	IFIH1,IRF1,MX1,OAS1,RARRES3,TLR3
KLF2		transcription regulator	Inhibited	-2.453	2.39e-07	BMP4,CDH2,COL4A1,CTGF,CYP1B1,EDN1,HBE1,ID3,IGF2,IL1B,IL6,NFKBIA,NQO1,PROS1,PTGS2,RALA,RGS3,RUNX2,SEMA3F,SERPINE1,SOX9,TFPI2,TFRC,TGFB1,TGFB2,THBS1
MSC		transcription regulator	Inhibited	-2.53	0.00182	AGPAT9,AMPD3,DDX60,IFI27,IFI44,IFIT1,PDP1,POU2F2,SYNE2,TRIB1
MAVS		other	Inhibited	-2.537	1.56e-05	DDX58,DHX58,IFIT1,IFIT2,IFIT3,IL6,OAS1,OAS2,OASL,SOCS1,SOCS3,STAT2,UBE2L6
CFTR		ion channel	Inhibited	-2.538	0.0317	FDFT1,HSD17B11,NFKBIA,OSBPL1A,PTGS2,SAA1,SCD,SOCS3,SQLE,TNFAIP3
imiquimod		chemical drug	Inhibited	-2.544	0.000141	FOS,FOSL1,IFI35,IL18,IL1B,IL6,MX1,OAS1,OASL,PTGS2,RNF213,SOD2,TGFB1,TNFSF10
poly rI:rC-RNA		chemical reagent	Inhibited	-2.59	6.8e-23	ADAM10,ANXA1,ATF3,BIRC3,BTN3A3,C3,CCL20,CD44,CD47,CD69,CFB,CHN1,CSF2,CSF3,DDX58,DHX58,DUSP1,DUSP5,EBI3,EDN1,EGR1,FGF2,FN1,FOS,GADD45B,GBP1,GBP2,GDF15,HFE,HLA-B,HLA-F,IDO1,IFI16,IFI27,IFIH1,IFIT1,IFIT2,IFIT3,IFIT5,IFNGR1,IGFBP6,IL11,IL1B,IL6,IRAK2,IRF1,IRF9,ITGA5,LIF,LIPG,MMP1,MMP9,MX1,NFIL3,NFKBIA,NMI,OAS1,OAS2,OASL,OLR1,PDCD1LG2,PIM1,PSMB8,PSMB9,PSME2,PTGS2,RARRES3,RELA,SAT1,SCARB1,SOCS1,SOD2,ST…
LPL		enzyme	Inhibited	-2.595	0.0113	CPT1A,GBP1,IL1B,IL6,SCARB1,TGFB1,THBS1
TRIB3	2.22	kinase	Inhibited	-2.63	0.000489	CTH,DDIT3,DDIT4,GDF15,HERPUD1,RUNX2,TRIB3
aldesleukin		chemical drug	Inhibited	-2.63	0.00537	GLUL,HLA-B,HLA-F,IFI35,IRF1,IRF9,MX1,PSMB9
TGM2		enzyme	Inhibited	-2.64	3.51e-11	BCL2A1,BIRC3,C20orf197,C3,CA2,CDK6,CSF3,DDX60,E2F5,EHD1,FN1,GIMAP2,GJA1,HLA-B,IFI35,IFIT1,IFIT2,IFIT3,IFIT5,IGF1R,IL1B,IL6,IRF9,MMP9,NLN,OAS1,OAS2,OASL,PARP9,PIM1,PNRC1,RARRES3,RNF213,RUNX2,SEMA7A,SERPINB2,SLC7A2,TGFB1,THBS1,TNFRSF11B,TRIM22,TSPAN14
CBFB	-2.025	transcription regulator	Inhibited	-2.646	0.0684	ARL4C,LGMN,LTB4R,NRP1,RUNX2,STAT6,TGFBR2,TGFBR3
pirinixic acid		chemical toxicant	Inhibited	-2.741	3.37e-07	AADAC,ABCC3,ACAT2,ACOT2,ADIPOR2,ALDH3A2,ALDH9A1,C3,CASP2,CCNB1,CDH2,CDK2,CDK4,COL1A1,CPT1A,CYP1A1,CYP2J2,DECR1,EGFR,FEN1,G0S2,GADD45B,GLUL,GRPEL2,GSTM3,HADHB,HMGCR,HMGCS1,HSD17B11,HSPE1,IL1B,IL6,INSIG1,KLF10,KPNA1,LCN2,LIFR,MEST,MET,MGST2,MMP9,NAP1L1,NFKBIA,NPPB,PCM1,PSME1,PTGS2,PTPRF,RTN4,SAA1,SC5D,SCD,SERPINE1,ST3GAL5
miR-125b-5p (and other miRNAs w/seed CCCUGAG)		mature microrna	Inhibited	-2.783	0.000205	ADAMTS1,ARID3A,ARID3B,BMF,C10orf54,CBFB,CDH5,CDK6,CEBPG,CYP1A1,DICER1,HK2,ID3,IGFBP3,SCD
IFNA1/IFNA13		cytokine	Inhibited	-2.793	1.7e-10	CD69,CYP1A1,DHX58,IFI27,IFIH1,IFIT1,IFIT2,IFNAR1,IL1B,IRF1,MX1,OAS1,OAS2,PTGS2,RARRES3,SOCS1,STAT2,TLR3,UBE2L6
MED1		transcription regulator	Inhibited	-2.809	6.71e-05	BIRC5,CCNB1,CDK2,CDK4,CENPA,CYP1A1,IGFBP3,LEF1,LIF,MDM2,MET,NF1,NFKBIA,ODC1,OLR1,PIM1,PODXL,POLE4,TET1,THBS1,VDR,ZMYND11
RABL6		other	Inhibited	-2.84	4.85e-06	CCNB1,CCNE2,CDK2,DRAM1,DUT,EZH2,FEN1,FERMT2,H2AFX,HBEGF,MCM7,NCAPG,PBK,SERPINH1,TOP2A
IRF1	-3.229	transcription regulator	Inhibited	-2.869	9.15e-16	C1R,CASP1,CASP2,CCNB1,CDK2,CDK4,CFB,DST,GBP2,IDO1,IFI35,IFIH1,IFIT1,IFIT2,IFIT3,IFIT5,IL18,IL1B,IL6,IRF1,IRF9,MMP9,MX1,OAS1,OAS2,ODC1,PDCD1LG2,PSMB10,PSMB8,PSMB9,PSME1,PSME2,PTGS2,RARRES3,SOCS1,STAT2,TGFB1,TLR3,TNFSF10,TRIM22
actinomycin D		chemical drug	Inhibited	-2.921	2.71e-09	BIRC5,CDH2,CPD,CTGF,CYP1A1,CYR61,DUSP1,EDN1,ERRFI1,ETS1,FN1,FOS,FOSL2,GDA,HBEGF,IFNGR1,IGF1R,IGFBP4,IL6,IRF1,LTB4R,MDM2,NGF,NPM1,NPPB,PAPPA,PTGS2,PTX3,SERPINE1,SMAD7,SOCS3,TGFA,TGFB1,TNFRSF1B,TP53I3,UBE2B,VDR
ABCB4		transporter	Inhibited	-2.983	4.22e-05	CCL20,COL1A1,COL4A1,CTGF,PDGFA,SERPINE1,SPARC,TGFB1,TGFB2
CD24		other	Inhibited	-2.99	2.91e-06	APOBEC3B,ATF3,CHAC1,DUSP5,FOS,GDF15,HS2ST1,LRPPRC,MBNL1,MCAM,OASL,PDGFB,PLCB1,RBBP6,SMC4,SYNE2,TFPI2,THBS1,TOP2A,TUFT1
IFN type 1		group	Inhibited	-3.017	4.2e-09	CD69,DDX58,DHX58,IDO1,IFI16,IFIH1,IFIT1,IFIT2,IL6,IRF1,MMP9,OASL,RARRES3,STAT2,TNFSF10,XDH
INSIG1	3.851	other	Inhibited	-3.031	0.000342	ALOX5AP,DHCR7,FDFT1,HMGCR,HMGCS1,IL6,LCN2,LIPG,LSS,OLR1,SCARB1,SCD,SQLE,SREBF2,STARD4,TGFB1
MYCN		transcription regulator	Inhibited	-3.07	7.79e-06	BID,BIRC5,CCNG2,COL1A1,COL4A1,COL5A2,CTGF,E2F5,EGFR,EZH2,FBN1,FKBP9,FN1,HK2,INHBA,MDM2,MSRB3,NPM1,ODC1,PGRMC2,RPL10,RPL13A,RPL22,RPL31,RPS23,SDC2,SERPINE1,SPARC,TAGLN,TIMP2,TM6SF1,TPM1,ZFAND5
miR-29b-3p (and other miRNAs w/seed AGCACCA)		mature microrna	Inhibited	-3.088	1.28e-09	CD276,CDK6,COL1A1,COL4A1,COL5A2,DCP2,DNMT3B,FBN1,GMFB,INSIG1,LAMC1,NASP,PMP22,PTEN,SHROOM2,SPARC,TDG,TET1,TUBB2A
IRF3		transcription regulator	Inhibited	-3.178	1.65e-10	ANXA4,APOBEC3B,ARG2,BIRC3,CD58,CD69,DDX58,DHX58,FGF1,FST,GBP1,HLA-F,IFI16,IFI27,IFI44,IFIH1,IFIT1,IFIT2,IFIT3,IL1B,IL6,MMP9,OAS1,OAS2,OASL,PHF11,PPP2R3A,PVR,SAP30,SORL1,STAT2,TIMP3,TNFAIP3,UBE2L6
REL		transcription regulator	Inhibited	-3.195	0.000199	AGPS,AHR,BARD1,BBC3,BCL2A1,BIRC5,CAMK2D,CMPK1,CSF2,DCLRE1B,DHFR,DUT,FN1,FOS,GADD45B,IFT74,IL18,IL6,JUP,MLLT3,MMP9,NFKBIA,PYCARD,RELA,SNAI2,SOD2,SORBS1,TNFAIP3
POR		enzyme	Inhibited	-3.326	9.87e-06	ABCC3,ACAT2,AHR,CCRN4L,CPT1A,CYB5B,CYP1A1,DHCR7,ETHE1,FDFT1,FGF1,GADD45B,GBP2,HADHB,HMGCR,HMGCS1,HSD17B11,INSIG1,JDP2,LSS,MSMO1,SC5D,SCD,SQLE,SREBF2,STARD4,TUBB2B
stallimycin		biologic drug	Inhibited	-3.343	3.49e-08	IFI16,IFI27,IFI44,IFIH1,IFIT1,IFIT2,IFIT3,IL1B,IL6,INHBA,IRF1,MX1,OAS1,TGFA,TNFSF10
TBX2		transcription regulator	Inhibited	-3.357	7.02e-06	ASF1B,ATF3,CCNB1,CDKN2C,CKAP2,DDIT3,E2F8,ELK3,EZH2,HELLS,MCM7,NCAPD2,NFIL3,SREBF2,TGFB2,TRIB3
STAT1		transcription regulator	Inhibited	-3.404	1.55e-16	ALDH1A3,APOBEC3B,APOL6,BIRC5,BTG1,C3,CASP1,CASP2,CASP4,CDK2,CFB,CSF2,EDN1,EGR1,FGF2,FOS,GBP1,GBP2,GBP3,IDO1,IFI16,IFI27,IFI35,IFIT1,IFIT2,IFIT3,IGF1R,IL1B,IL6,IRF1,IRF9,LCN2,MDM2,MMP9,MX1,OAS2,OASL,PDGFA,PIM1,PRKCE,PSMB10,PSMB8,PSMB9,PSME1,PSME2,PTGS2,RNF213,SMAD7,SOAT1,SOCS1,SOCS3,STAT2,TAPBPL,TLR3,TNFSF10,TRIM22
Ifn		group	Inhibited	-3.488	1.1e-09	ADAMTS1,APOBEC3A,CD44,CD58,CD69,DDX58,DHX58,EDN1,FOS,IDO1,IFI16,IFIH1,IFIT1,IFNAR1,IRF1,LCN2,MMP9,MX1,OAS2,OASL,RARRES3,SERPINE1,SOCS1,TFRC,TLR3,TRIM22,XDH
IRF5		transcription regulator	Inhibited	-3.634	3.96e-05	DDX58,DHX58,IFI44,IFIH1,IFIT1,IFIT2,IFIT3,IL6,OAS1,OAS2,OASL,STAT2,TNFSF10,UBE2L6
Interferon alpha		group	Inhibited	-4.332	1.29e-14	APOBEC3A,APOBEC3B,BCL2A1,BMP4,C3,CASP1,CD69,CSF2,CXCL5,DDX58,DHX58,EGFR,GBP1,GBP2,GBP3,HLA-B,IDO1,IFI16,IFI27,IFI35,IFIH1,IFIT1,IFIT2,IFIT3,IFNAR1,IFNAR2,IGFBP4,IL11,IL1B,IL6,IL6R,INSR,IRF1,IRF9,MDM2,MX1,NFKBIA,NMI,OAS1,OAS2,PHF11,PIM1,PLAT,PRKCE,PSMB8,PSMB9,PTGS2,RARRES3,RELA,SOCS1,SOCS3,SREBF2,STAT2,TGFB1,TLR3,TNFSF10,TRIB2,TRIM22,TRIOBP,UBE2L6,ZC3HAV1
IFNG		cytokine	Inhibited	-4.413	2.05e-35	ABLIM3,ADORA2A,AHR,ALDH1A3,ALOX5AP,APOL6,ARAP2,ARG2,ATF3,ATP1B1,BACH1,BBC3,BCL2A1,BECN1,BID,BMF,BTG1,BTN3A2,C1R,C3,CASP1,CASP2,CASP4,CCL20,CD276,CD44,CDK2,CDK4,CDK5R1,CFB,CHAC1,CHST11,CHST3,CIRBP,CLEC2D,COL1A1,COL5A2,CSF2,CSF3,CTGF,CYLD,DDIT3,DDX5,DDX58,DECR1,DKK1,DTX3L,DUSP1,DUSP5,E2F5,EBI3,EDN1,EDNRA,EGR1,EHF,F11R,F2R,F2RL1,FGF1,FGF2,FN1,FOS,GBP1,GBP2,GBP3,GDF15,GJA1,GLUL,GNA13,GPR158,HBEGF,HCA…
Ifnar		group	Inhibited	-4.428	1.85e-13	APOBEC3B,C3,DDX58,GBP2,IDO1,IFI16,IFI35,IFIH1,IFIT2,IFIT3,IFNGR1,IL1B,IL6,IRF1,IRF9,MMP9,OAS1,OAS2,OASL,PDCD1LG2,PSMB8,PSMB9,RNF213,STAT2,TLR3,TNFSF10,UBE2L6
IFNL1		cytokine	Inhibited	-4.51	5.26e-17	APOL6,ATF3,CHAC1,DDX58,DDX60,F2R,GBP1,IFI27,IFI35,IFI44,IFIH1,IFIT1,IFIT2,IFIT3,IFIT5,IL6,IRF9,MX1,OAS1,OAS2,OASL,PHF11,PSMB9,RARRES3,SAMD9,TRIM14,TRIM22,UBE2L6,ZC3HAV1
IRF7		transcription regulator	Inhibited	-4.572	1.23e-12	CASP4,CD69,DDX58,DHX58,DNAJA1,GBP1,GBP3,IDO1,IFI16,IFI35,IFI44,IFIH1,IFIT1,IFIT2,IFIT3,IRF1,IRF9,MICB,MX1,NMI,OAS1,OAS2,OASL,PELI1,PHF11,PSMB10,PSMB8,PSMB9,PSME1,PSME2,SAP30,SOCS1,STAT2,TNFSF10,TRIM22,UBE2L6,ZC3HAV1
IFNA2		cytokine	Inhibited	-5.151	3.45e-18	ANXA1,APOL6,BIRC5,C1R,C1S,CBFB,DDX58,DDX60,EMR1,EPB41L3,FAM134A,FGF2,GBP1,GBP2,HBEGF,HLA-B,HMGCS1,IFI16,IFI27,IFI27L2,IFI35,IFI44,IFIH1,IFIT1,IFIT2,IFIT3,IFIT5,IFNAR2,IL1B,IL6,IRF1,IRF9,MDM2,MET,MMP9,MX1,OAS1,OAS2,PARP9,PHF11,PLAT,PSME1,RARRES3,SAMD9,SDC1,SOCS1,SOCS3,TLR3,TNFSF10,TRIM14,UBE2L6,ZC3HAV1
IFNB1		cytokine	Inhibited	-5.163	2.8e-16	BTN3A3,CASP1,CCRN4L,CDH2,CYP1A1,DDX58,DHX58,DICER1,EBI3,F2R,FBN1,FGF2,FKBP9,FOS,GBP2,GBP3,HMGCR,HMGCS1,IDO1,IFI16,IFI27,IFIH1,IFIT1,IFIT2,IFIT3,IFNAR1,IFNGR1,IL1B,IL6,IRF1,IRF9,ITGAV,LAMB1,MGST2,MMP9,MX1,NMI,OAS1,OAS2,PHLDB2,PTGS2,RARRES3,RNASE4,SERPINB2,SIRPB1,SOCS1,SQLE,SREBF2,STARD4,STAT2,THBS1,TIMP2,TLR3,TNFSF10,VDR
