# Supplementary material for: Role of NRP1 in Bladder Cancer Pathogenesis and Progression
Source: Front Oncol. 2021 Jun 23;11:685980. doi: 10.3389/fonc.2021.685980 (PMC8261128; doi:10.3389/fonc.2021.685980)
Supplement: Supplementary file 12 [file Table_9.xlsx]

## Sheet: Sheet
Supplementary Table 9 | The regulatory effect network analysis using IPA®. The regulatory effect network analysis by IPA® shows the interaction between genes and regulators, and noted the functions according to IPKB. Each annotation was sorted by consistency score value.
Consistency Score	Regulator Total	Regulators	Target Total	Target Molecules in Dataset	Disease & Function Total	Diseases & Functions
15.875	13	AGT, EDN1, EGR1, F2, HIF1A, IGF1R, IL3, KLF2, PDGF BB, SMAD4, Tgf beta, TGFB1, TGFB3	7	F2R, FGF2, IL1B, MMP9, PTGS2, SMAD7, SOCS1	2	apoptosis of podocytes, myocarditis
10.776	8	ACKR2, IFN type 1, IFNL1, IL-17f dimer, IL5, IRF5, NTRK2, TLR1	41	CASP1, CD69, CSF2, CSF3, DDX21, DDX58, DDX60, DHX58, EGR1, F2R, FOS, HBEGF, IDO1, IFI44, IFIH1, IFIT1, IFIT2, IFIT3, IL1B, IL6, IRF1, ITGAV, LCN2, MMP9, MX1, OAS1, OAS2, OASL, PIM1, PYCARD, RARRES3, SGK1, SOCS1, STAT2, TGFB1, TNFRSF9, TNFSF10, TRIM14, TRIM22, UBE2L6, ZC3HAV1	4	antiviral response, function of antigen presenting cells, function of phagocytes, immune response of cells
9.128	7	ATG16L1, IFNK, IL-17f dimer, IL10RA, NCF4, RB1, TLR1	35	BARD1, BIRC5, CDK2, CSF2, CSF3, DEK, DHFR, EGR1, EZH2, FEN1, FGF2, FN1, FOS, FUT4, IFIH1, IGF1R, IL18, IL1B, IL6, IRF1, KIAA0101, LCN2, NFKBIA, PARP1, PTX3, RRM2, SERPINE1, SKP2, SOCS3, SOD2, TGFB1, TGFB2, TLR3, TNFAIP3, VDR	4	function of blood cells, immune response of cells, infection of mammalia, lymphoid cancer
8.008	5	IFN type 1, IFNL1, IL-17f dimer, IRF5, PRDM1	33	ADA, CD69, CSF2, CSF3, DDX58, DDX60, DHX58, F2R, FOSL1, IFI44, IFIH1, IFIT1, IFIT2, IFIT3, IL1B, IL6, IRF1, LCN2, MMP9, MX1, OAS1, OAS2, OASL, PSMB10, PSMB8, PSMB9, RARRES3, TNFSF10, TRIM14, TRIM22, TRIM38, UBE2L6, ZC3HAV1	3	antiviral response, blood protein disorder, immune response of cells
8	12	CDKN2A, CREM, EDN1, IL13, miR-29b-3p (and other miRNAs w/seed AGCACCA), MYCN, Nfat (family), NRG1, STAT6, Tgf beta, TGFB1, TREM1	36	ADA, B4GALT1, BID, BMP4, CSF2, CTGF, DUSP1, EGFR, ELK3, ERRFI1, FBN1, FEN1, FGF1, FGF2, FSTL1, FUT8, HBEGF, IGF2, LAMC1, LIF, MMP9, NEDD4L, NFIB, PDGFA, PDGFB, PTGS2, RPL13A, SERPINE1, SMAD7, SOX9, SPARC, TGFB2, TGFBR2, THBS1, TIMP3, TNFRSF1B	2	apoptosis of podocytes, formation of lung
5.757	16	ACKR2, BNIP3L, CASP8, CFTR, EIF2AK2, IFN alpha/beta, IL-17f dimer, IRF1, IRF7, LPL, MAVS, PPRC1, REL, STAT1, TGM2, TRIM24	29	AHR, BCL2A1, BIRC3, C3, CD47, CSF2, CSF3, DDX58, EGR1, FOS, GADD45B, GDF15, GJA1, IDO1, IFIH1, IL18, IL1B, IL6, LCN2, MMP9, NFKBIA, PDCD1LG2, PIM1, PTGS2, PTK2B, PYCARD, STAT2, TGFB1, TLR3	2	function of antigen presenting cells, function of phagocytes
5.376	2	Collagen Alpha1, miR-27a-3p (and other miRNAs w/seed UCACAGU)	10	BBC3, COL1A1, CTNNBIP1, CYP1B1, EGFR, FBXW7, MMP9, ODC1, PTGS2, TIMP2	5	development of body trunk, hematologic cancer, lymphoid cancer, proliferation of tumor cells, quantity of leukocytes
4.619	5	CYP1B1, FSHB, MIR17HG, MSC, tryptase	27	BMPR2, CYLD, DDX60, EGFR, F2R, F2RL1, IFI27, IFI44, IFIT1, INHBA, MCAM, MMP9, NQO1, PKD2, PLAT, POU2F2, PTEN, QKI, SGK1, SKP2, SYNE2, TAX1BP1, TGFBR2, TJP1, TNFAIP3, TNFSF10, TRIB1	5	antiviral response, hematologic cancer, lymphoid cancer, Ovarian Cancer and Tumors, proliferation of tumor cells
4.5	1	HCAR2	4	CCNE2, IL1B, IL6, PTGS2	3	function of blood cells, G1 phase, quantity of leukocytes
3.928	5	EGR2, GLI1, MKL1, Smad, YAP1	21	CTGF, CYR61, DICER1, DKK1, EDN1, F2R, FGF1, FGF2, HSPA5, ID3, IGF2, IL1B, MMP9, PDGFB, PIM1, PRKCE, PTEN, SCARB1, SERPINE1, TIMP3, TNFSF10	1	migration of endothelial cells
3.771	4	ABCB4, ATF4, Atrial Natriuretic Peptide, TAF4	18	AREG, ATF3, CTGF, DDIT3, DLX2, EDN1, EGFR, ETS1, GDF15, IL6, PDGFA, PMP22, SERPINE1, SPARC, TAF10, TGFB1, THBS1, TNC	2	G1 phase, organization of cytoskeleton
3.686	6	EDN1, F2, IFNB1, IL13, LTA, Nfat (family)	46	ADA, ADAM12, ANXA1, B4GALT1, BID, CASP2, CD44, CDH2, COL1A1, COL4A1, CSF2, CTGF, DICER1, DUSP1, EGFR, ERRFI1, FBN1, FGF2, FN1, GNA13, HBEGF, HMGCR, IFI16, IFIT2, IL1B, IL6, IRF1, MMP10, MMP9, NPM1, NRG1, OAS2, PDGFA, PDGFB, PTGS2, RIN2, SERPINE1, STAT6, TGFB1, TGFB2, THBS1, TIMP3, TLR3, TNC, TNFRSF1B, TNFSF10	2	formation of lung, malignant neoplasm of aerodigestive tract
3.536	5	IFN type 1, Ifnar, IL1RN, MSC, PARP9	18	DDX58, DDX60, DHX58, IFI44, IFIH1, IFIT1, IFIT2, IFIT3, IFNGR1, IL6, IRF1, MX1, OAS1, OAS2, OASL, RARRES3, TLR3, TRIM22	1	antiviral response
3.491	3	CX3CL1, TBX2, TCF3	21	ATF3, BID, CCNB1, CCNE2, CDH5, CDK6, CDKN2C, EGFR, ELK3, EZH2, FGF2, H2AFX, IL1B, IL6, MCM7, MMP9, NFIL3, SOCS1, SOCS3, TGFB1, TGFB2	3	development of body trunk, neovascularization, phosphorylation of protein
3	3	CX3CL1, FOXP3, IFNA2	9	NRP1, FGF2, IL1B, MMP9, PLAT, TGFB1, TLR3, TNFAIP3, TNFSF10	1	neovascularization
2.84	4	E2F2, Irgm1, Notch, TBX2	15	ATF3, BIRC5, CCNB1, CDKN2C, DDIT3, DUSP1, EZH2, GADD45B, ID3, IFI16, IL6, MCM7, RELA, SMAD1, TGFB2	2	G1 phase, phosphorylation of protein
2.739	11	Ifn, IFN Beta, IFNA1/IFNA13, IRF3, miR-17-5p (and other miRNAs w/seed AAAGUGC), MSC, NPPB, POR, RABL6, RUVBL1, SOCS1	30	AHR, BIRC3, BIRC5, CD44, CD58, CD69, CDK2, CDK4, ETS1, EZH2, FEN1, FN1, GADD45B, H2AFX, HMGCR, IFNAR1, IFNAR2, IGFBP3, IL1B, IL6, IRF1, MMP9, POU2F2, PTEN, RELA, TNFAIP3, TNFSF10, TOP2A, TUBB2B, XDH	1	lymphocytic cancer
2.041	2	HCAR2, SREBF1	6	IL1B, IL6, PTGS2, SCARB1, SERPINE1, TGFB1	1	quantity of leukocytes
1.633	2	F2, IL10	6	FGF2, LIF, PDGFB, PRKCE, TGFB1, TSC22D3	1	differentiation of stromal cells
1.633	2	TAZ, TGFBR1	6	AHR, BMP4, DICER1, MET, SMAD7, TGFB1	1	proliferation of hepatocytes
1.2	2	MED1, SMARCB1	25	BIRC5, CD44, CDK2, CDKN2C, COL1A1, DHFR, DSG2, F11R, FOS, GJA1, IFI16, IFNAR2, IGFBP3, JUP, MET, NF1, NFKBIA, ODC1, OLR1, PIM1, POLE4, SKP2, SPARC, THBS1, VDR	4	function of blood cells, malignant neoplasm of aerodigestive tract, migration of endothelial cells, proliferation of hepatocytes
0.898	4	IFNG, INSIG1, PRDM1, TNFSF10	31	ADA, BIRC5, C3, CDK2, CSF2, CYLD, DKK1, EGFR, F11R, FDFT1, FGF2, FN1, GDF15, HCAR3, IFIT2, IFIT3, IL1B, IL6, IL6R, LIF, MMP9, PRKCA, PSMB10, PSMB8, PSMB9, PTGS2, RUNX2, SCARB1, SOD2, TNFAIP3, TNFRSF11B	1	blood protein disorder
0.894	11	FAS, HDAC6, IFNB1, Interferon alpha, IRF3, LTA, MAPK1, MAPKAP1, miR-125b-5p (and other miRNAs w/seed CCCUGAG), mir-223, SMARCB1	45	ADAM12, ARID3B, BIRC5, BMP4, CD44, CDH2, CDK6, COL1A1, COL4A1, CTGF, DHFR, DSG2, DUSP1, EGFR, F11R, FBXW7, FGF1, FGF2, FN1, HK2, HLA-B, HMGCR, IFI16, IFIT2, IGFBP3, IL1B, IL6, IRF1, JUP, MAPK13, MET, MMP9, NQO1, OAS2, PTEN, PTGS2, RAB38, SERPINE1, TAGLN, TGFB1, TIMP3, TLR3, TNC, TNFSF10, TPM1	1	malignant neoplasm of aerodigestive tract
0.53	7	ARNT, CD24, CYP1B1, IRF3, NUPR1, PPARA, TNFSF10	32	CASP2, CDK2, CDK4, CSF3, EGFR, FAM72C/FAM72D, FGF1, FOS, GDF15, GINS1, H2AFX, IFI27, IFIH1, IGF2BP3, IGFBP3, IL6, MCAM, MKI67, MMP9, OCLN, PARP1, PTGS2, QKI, SERPINE1, SIPA1L2, SLC25A12, SMC4, STAT2, TFPI2, THBS1, TIMP3, TOP2A	1	Ovarian Cancer and Tumors
0	1	IRF3	15	BIRC3, CD58, CD69, FGF1, IFI16, IFI27, IFIH1, IFIT2, IL1B, IL6, MMP9, OAS2, STAT2, TIMP3, TNFAIP3	3	lymphocytic cancer, malignant neoplasm of aerodigestive tract, Ovarian Cancer and Tumors
0	1	TNFSF10	8	BIRC5, EGFR, FOS, IFI27, IL6, MMP9, PTGS2, TNFAIP3	2	blood protein disorder, Ovarian Cancer and Tumors
-6.928	1	TGFB1	3	AHR, HBEGF, JUP	1	thrombosis of atrium
-7.5	1	H2AFB3 (includes others)	4	ATF3, BBC3, FOS, TNFRSF9	1	function of blood cells
-7.506	1	SPTLC2	3	CTGF, HSPA5, THBS1	1	migration of endothelial cells
-8.083	1	CBX7	3	ANKRD1, AREG, GDF15	1	development of body trunk
