# Supplementary material for: Role of NRP1 in Bladder Cancer Pathogenesis and Progression
Source: Front Oncol. 2021 Jun 23;11:685980. doi: 10.3389/fonc.2021.685980 (PMC8261128; doi:10.3389/fonc.2021.685980)
Supplement: Supplementary file 13 [file Table_10.xlsx]

## Sheet: Sheet1
Supplementary Table 10 | List of mRNA correlated with NRP1 based on the expression data extracted from the 26 urinary tract cancer cell samples of CCLE.
Gene	Correlation coefficient	P-value
NRP1	1	0
AGPAT4	0.801	1.49736e-06
FAM171A1	0.789	2.75078e-06
MAMLD1	0.788	2.9748e-06
ASPHD1	0.776	5.07951e-06
DCBLD2	0.775	5.34812e-06
NMT2	0.774	5.56912e-06
MEX3B	0.773	5.83082e-06
KATNAL1	0.77	6.66816e-06
ST6GALNAC6	0.766	7.97286e-06
DNM1	0.759	1.08647e-05
PDGFC	0.757	1.20451e-05
GLIPR2	0.755	1.30699e-05
RBMS3	0.754	1.36088e-05
FGF2	0.75	1.60226e-05
TNIK	0.749	1.65642e-05
GNG11	0.744	2.00104e-05
ELFN2	0.741	2.23998e-05
MAP1B	0.737	2.60014e-05
IL6ST	0.736	2.77136e-05
SAMD14	0.734	2.95718e-05
ST3GAL2	0.729	3.61376e-05
NCS1	0.722	4.57748e-05
C11orf74	0.722	4.67044e-05
ANXA6	0.721	4.79444e-05
COL18A1	0.721	4.72577e-05
KIRREL	0.72	5.01958e-05
ACSL4	0.712	6.55589e-05
DAB2	0.711	6.80362e-05
RNF130	0.711	6.76402e-05
MSRB3	0.711	6.81139e-05
BIN1	0.71	6.91304e-05
STX2	0.709	7.25549e-05
PRICKLE1	0.707	7.87378e-05
IFI27L2	0.697	0.00010962
DBN1	0.696	0.000111202
RP11-553L6.5	0.694	0.000119568
CD320	0.693	0.000123453
IGFN1	0.688	0.000143601
TPST1	0.688	0.000142624
SEZ6L2	0.686	0.000153115
THRA	0.686	0.000152169
ZNF503	0.684	0.000162604
TMEM255B	0.684	0.000163109
HIPK2	0.683	0.000168915
TSPAN4	0.682	0.000172162
CEP170	0.678	0.000195694
PIP4K2A	0.676	0.00020982
CAMK1	0.672	0.000234843
UAP1L1	0.672	0.000231634
RP11-108P20.1	0.672	0.00023397
KANK2	0.67	0.000251487
EDIL3	0.669	0.000253514
USE1	0.666	0.00028144
MEIS3	0.664	0.000296621
CCDC28B	0.663	0.000305893
ITGB3	0.663	0.000307255
CDH2	0.663	0.000301351
TNNT1	0.663	0.000307658
FGFRL1	0.662	0.000310459
ARSJ	0.66	0.000335113
DYRK3	0.659	0.000343773
DDIT4L	0.659	0.000342074
GPX8	0.657	0.000356674
APBB1	0.657	0.000360798
IL12A	0.656	0.000365116
BLVRA	0.656	0.000375234
LIMK1	0.656	0.000374017
SCG2	0.655	0.000377554
F2R	0.655	0.000382316
NME7	0.654	0.000393992
SYNE1	0.654	0.000391039
CLTCL1	0.653	0.000400552
MAP3K12	0.649	0.000443576
MYL6B	0.649	0.000447527
TMSB10	0.648	0.000463365
NREP	0.647	0.000478444
FAM171A2	0.646	0.000484317
ZMAT5	0.646	0.000486289
EMP3	0.645	0.000505166
RELN	0.644	0.000507004
SMARCD3	0.643	0.000525866
HSCB	0.643	0.000529596
PVRL3	0.641	0.000561804
UBTD1	0.641	0.000550547
HOXA4	0.639	0.000577973
CORO2B	0.639	0.000579721
ZNF555	0.637	0.000622587
LIX1L	0.636	0.000638192
SMOX	0.636	0.000629933
ZSWIM6	0.635	0.0006557
PRAF2	0.634	0.000670514
FAM229B	0.633	0.000675447
SOCS2-AS1	0.633	0.000687133
RGS4	0.632	0.000708224
SNAPC2	0.631	0.000723271
CDC42EP1	0.631	0.000725089
RP3-428L16.2	0.629	0.000749148
DUSP5P1	0.628	0.000771582
LRP12	0.628	0.000774395
ZC3HC1	0.627	0.000786293
PECR	0.626	0.000820456
MGAT5B	0.626	0.000821381
PKIG	0.626	0.00081547
HOXA-AS4	0.624	0.000859392
LGALS1	0.624	0.000868321
SH2B3	0.621	0.0009195
ZCCHC18	0.621	0.000919218
EVA1A	0.62	0.000948725
WNK4	0.62	0.000957602
LYPD1	0.619	0.000981704
ZEB2	0.619	0.000978113
KCTD17	0.619	0.000980073
PAPPA	0.618	0.00100232
CKAP4	0.618	0.000987245
CSGALNACT2	0.617	0.00102043
GLI1	0.617	0.00102767
VCAM1	0.616	0.00103209
AIDA	0.614	0.00110548
CTGF	0.614	0.00110656
BNC2	0.614	0.00110468
SLC2A13	0.612	0.00113558
ETV1	0.611	0.00117024
FSD1L	0.61	0.00120584
MAGED1	0.609	0.00124215
PPM1M	0.608	0.0012715
DPY19L2P2	0.608	0.00127275
VASH1	0.608	0.00125553
BTN2A2	0.607	0.00129468
CREM	0.607	0.00129795
ALPK2	0.607	0.00129733
FGFR1	0.604	0.00139055
DIXDC1	0.604	0.00138243
GRAMD1A	0.604	0.00140205
SLC25A53	0.603	0.00141728
RAB24	0.602	0.00145161
MFGE8	0.602	0.0014435
FGD1	0.602	0.00145367
TRIM46	0.601	0.00149782
HPCAL1	0.601	0.00150241
GPSM1	0.601	0.00147455
HCFC1R1	0.601	0.00149474
ADORA1	0.6	0.00151007
WDR41	0.6	0.00151041
MAP3K4	0.599	0.00155462
BICD1	0.599	0.00157322
DNAJC22	0.599	0.00155893
SLC9A3R2	0.599	0.00156651
MMP24	0.598	0.00159152
STARD9	0.597	0.00162055
HOXB9	0.597	0.0016205
ADAMTS3	0.596	0.00165953
RASA3	0.596	0.00167085
SACS	0.595	0.00172147
RARA	0.595	0.0017201
TUBA1A	0.594	0.00176184
FMNL1	0.594	0.00173469
KDELC1	0.593	0.0017995
STMN3	0.593	0.00178237
CTA-211A9.5	0.593	0.00177061
FRMD5	0.592	0.00181163
DSEL	0.592	0.00181997
SYDE1	0.592	0.00184085
GXYLT2	0.591	0.00188227
ARHGAP24	0.591	0.0018623
DLG4	0.591	0.00185124
SLC30A4	0.59	0.00189556
BCORL1	0.59	0.00189868
CTD-2269F5.1	0.588	0.00201023
CCDC107	0.588	0.00201449
LRRC49	0.587	0.00205622
SIRPA	0.587	0.00204686
SPOCK1	0.586	0.00210068
RTN4RL2	0.586	0.00210141
FHOD3	0.586	0.00210207
DOCK10	0.585	0.00213121
MAPK8IP1	0.585	0.00212814
CTC-301O7.4	0.585	0.00213864
STARD4-AS1	0.584	0.00219636
HIP1	0.584	0.00218883
TMEM9	0.583	0.00221619
HRH1	0.583	0.00222902
UTRN	0.583	0.00221391
SLMO1	0.583	0.0022323
CTD-2162K18.5	0.583	0.00220378
RP11-412D9.4	0.582	0.00226958
PRKCA	0.582	0.00229618
FAM127B	0.582	0.00229116
C3orf67	0.581	0.00230707
TWF2	0.58	0.0023873
RP11-383H13.1	0.58	0.00235319
STIM1	0.58	0.00237255
LEPREL2	0.58	0.00238656
CSF1	0.579	0.00243663
GLRB	0.579	0.00240657
RP11-62F24.2	0.579	0.00241398
RP11-181C21.4	0.578	0.00249293
IL15	0.578	0.00247128
LOX	0.578	0.00246971
CNPY4	0.578	0.00247654
PMP22	0.578	0.00249666
PTPRJ	0.576	0.00260066
MRPL55	0.575	0.00265806
SGCB	0.575	0.00265461
AK1	0.575	0.00263759
IFFO1	0.575	0.00261355
RP11-620J15.3	0.574	0.00270837
MAGED2	0.574	0.0026898
CUL4B	0.574	0.00271027
RP4-545K15.5	0.573	0.00277893
ZBTB18	0.572	0.00279817
AC002454.1	0.572	0.00279287
TCN2	0.572	0.00283309
ZNF503-AS2	0.571	0.00286496
C2orf27A	0.57	0.00292295
GULP1	0.57	0.00296069
PLOD3	0.57	0.00292011
SLC25A29	0.57	0.00292568
PLCB4	0.57	0.00291455
MYRF	0.569	0.00298772
RRAS	0.569	0.00300539
MIR31HG	0.568	0.00304669
CLUAP1	0.567	0.00313247
CCDC74A	0.566	0.00317383
ZFHX4	0.566	0.00319013
FAM127A	0.566	0.00318649
TP53BP2	0.565	0.00321946
RAI14	0.565	0.00324241
B4GALNT1	0.565	0.00327223
RP3-460G2.2	0.564	0.00334649
LIF	0.564	0.00334626
KLHDC8B	0.563	0.00336125
ARSK	0.563	0.00339082
SYNPO	0.563	0.00337871
KLHL4	0.563	0.00340579
ZNF25	0.562	0.00348482
ABI3BP	0.561	0.00353955
AC005789.11	0.561	0.00353917
FAM129A	0.56	0.00362168
BDNF	0.56	0.00363521
LDOC1	0.56	0.00359685
IL6	0.559	0.00364937
EXOSC1	0.559	0.00367462
ADAMTS15	0.559	0.00367001
HOXC6	0.559	0.00366329
JMJD6	0.559	0.00369941
ADAMTS10	0.559	0.0036805
2020-09-06	0.559	0.00369246
VEGFC	0.558	0.00374629
RP11-479G22.8	0.558	0.00378568
DISP1	0.557	0.00383665
PXDN	0.557	0.00379366
ZEB1-AS1	0.556	0.0038669
BICC1	0.556	0.00391366
PVR	0.556	0.00387287
AK5	0.555	0.0039784
NTMT1	0.555	0.00397025
LINC00094	0.555	0.00396361
ZBED3	0.554	0.00403524
KIAA1191	0.554	0.00408141
RP4-584D14.7	0.554	0.00404092
TENC1	0.554	0.00407429
CNTNAP1	0.554	0.00408779
LOXL2	0.553	0.00417136
MYBL1	0.553	0.0041737
HKDC1	0.553	0.0041584
ATP6AP1L	0.552	0.00422975
CNKSR3	0.552	0.00423678
GPC6	0.552	0.00426531
MALT1	0.552	0.00426656
RP11-112L6.4	0.552	0.00420472
GPR173	0.552	0.00423409
CIDECP	0.551	0.00429724
NNMT	0.551	0.00426741
CLMP	0.551	0.00431009
MAP3K7CL	0.551	0.00429712
RP11-350N15.4	0.55	0.00442658
TNFAIP6	0.549	0.00448941
CALU	0.549	0.00451081
RRAS2	0.547	0.00465192
NAT9	0.547	0.00462583
ELL2	0.546	0.00470586
PDGFRB	0.546	0.00476277
LARP6	0.546	0.00477699
MICAL3	0.545	0.00488054
TTC28	0.545	0.00483165
BTN2A3P	0.544	0.00491167
TBXAS1	0.544	0.00492551
COLEC10	0.543	0.00498984
PARP11	0.543	0.00506704
FICD	0.543	0.00504043
CUTA	0.542	0.00514281
GAS6-AS2	0.542	0.00517057
TTLL7	0.541	0.00521028
AC093724.2	0.541	0.00519794
LRRC61	0.541	0.00519606
PRTFDC1	0.541	0.00519796
TBKBP1	0.541	0.00524283
RP11-1151B14.4	0.541	0.00518846
DOCK11	0.541	0.0052696
PAM	0.54	0.00536291
SIRT4	0.54	0.00537718
SLC26A10	0.539	0.00544717
VKORC1	0.539	0.00543446
CTD-2195B23.3	0.539	0.00543806
MAPK11	0.539	0.00541286
KIAA0754	0.538	0.00557028
HEMK1	0.538	0.00550537
AC012531.25	0.538	0.00551967
ANXA5	0.537	0.00559794
CREB5	0.537	0.00561554
PHLDB1	0.537	0.00562626
NT5DC3	0.537	0.00560492
METRN	0.537	0.00559304
MFI2	0.536	0.00577172
VCAN	0.536	0.00577496
YWHAG	0.536	0.00569873
NAGPA	0.535	0.00582985
NPHP1	0.534	0.00595572
PAQR8	0.532	0.00618203
CDK6	0.532	0.00615592
TOX	0.532	0.00620778
TOR1B	0.532	0.00614932
HOXC8	0.532	0.00614351
C1QL1	0.532	0.00621534
CCDC106	0.532	0.00620446
HMGN5	0.532	0.00624348
LINC00342	0.531	0.0062681
DPYSL3	0.531	0.00626389
AXL	0.531	0.00629491
RP11-371I1.2	0.53	0.00643704
PAX8	0.53	0.00648464
DNAJC1	0.53	0.00640879
FZD2	0.53	0.00639434
SCN1B	0.53	0.00643071
PLK2	0.529	0.0065123
KLF12	0.529	0.0065282
CGNL1	0.529	0.00657149
FAM127C	0.529	0.00655973
SLC29A4	0.528	0.00663714
UBA52P6	0.528	0.00665981
CUEDC2	0.528	0.00671784
ZBED6CL	0.527	0.00679246
LPAR1	0.527	0.00677492
ARHGEF25	0.527	0.00680272
DAPK3	0.527	0.00685508
ZC4H2	0.527	0.00681051
DNAJB5	0.526	0.00690839
SPHK1	0.526	0.00688869
DPYD	0.525	0.00709348
C1R	0.525	0.00706714
SDSL	0.525	0.00706504
KIFAP3	0.524	0.0071417
FAM196B	0.524	0.00721551
PLA2G4C	0.524	0.00722707
RP11-706J10.1	0.523	0.00725001
MRC2	0.523	0.00727066
TEAD2	0.523	0.00725006
FAM132B	0.522	0.00745337
NEFM	0.522	0.00737486
SNAI1	0.522	0.007426
AC108463.1	0.521	0.00757368
PTPRG	0.521	0.00759664
PSMB7	0.521	0.00758996
PRKD1	0.521	0.00753601
ANKS3	0.52	0.00765968
SOGA3	0.519	0.00788566
SNF8	0.519	0.00784648
NKAP	0.519	0.00789523
KCNK2	0.518	0.00798888
PRR7	0.518	0.00796308
OGFRL1	0.518	0.00802706
STX11	0.518	0.00800588
SOD2	0.518	0.00798096
ZNF467	0.518	0.00803434
NBEA	0.518	0.00799465
ITPKA	0.518	0.00796308
KIFC3	0.518	0.00799585
MIR155HG	0.518	0.00798111
LRCH2	0.518	0.00801698
UROD	0.517	0.0080771
BMP2K	0.517	0.00811975
TMEM205	0.517	0.0081713
MIR4435-1HG	0.516	0.00824137
UGT2B7	0.516	0.00825478
C9orf91	0.516	0.0083451
PDZD8	0.516	0.00825774
THOC5	0.516	0.00833517
DENND5B	0.515	0.00844041
HAPLN3	0.515	0.00846473
TTLL1	0.515	0.00845637
SOAT1	0.514	0.00853489
CDH6	0.514	0.00864175
ZNF214	0.514	0.00858631
ARMCX6	0.514	0.00865207
C1QL4	0.513	0.00872041
RP11-631N16.2	0.513	0.00869508
SYCE1L	0.513	0.00879737
APCDD1L-AS1	0.513	0.00873
RBMX2	0.513	0.00867923
PTGFR	0.512	0.00890503
RAB7L1	0.512	0.00892904
TICAM2	0.512	0.00888874
PDE1C	0.512	0.00882234
IFNWP19	0.512	0.00883224
FTL	0.512	0.00887853
RNF115	0.511	0.00909745
RAB3IL1	0.511	0.00899153
SLC4A8	0.511	0.00906107
MAP1A	0.511	0.00899403
KDELR3	0.511	0.0090021
CERK	0.511	0.008992
ARMCX2	0.511	0.00908629
RP11-499E18.1	0.51	0.00925021
P4HA2	0.51	0.00927399
MAGI2-AS3	0.51	0.00919885
ZHX2	0.51	0.00926098
TGFB3	0.51	0.00928101
NXPE3	0.509	0.00943519
AKR1B1	0.509	0.00931059
PAPSS2	0.509	0.00938534
C15orf65	0.509	0.00934261
PTRF	0.509	0.00928435
SEMA6B	0.509	0.00928186
APLP1	0.509	0.00939995
RP1-102K2.8	0.509	0.00942574
DSTYK	0.508	0.00957737
GLS	0.508	0.00944798
AC027307.3	0.508	0.00947177
TNFSF9	0.508	0.00954463
BX322557.10	0.508	0.009576
GDI1	0.508	0.00948517
KCNAB2	0.507	0.00965349
PTX3	0.507	0.00961981
PHF17	0.507	0.00973169
CD44	0.507	0.00972834
WWC2	0.506	0.00983567
PROB1	0.506	0.00987318
TIMD4	0.506	0.0098436
RP11-25K19.1	0.506	0.00983703
MTMR10	0.506	0.00978569
CCDC40	0.506	0.00993338
RGS14	0.505	0.00996747
hsa-mir-8072	0.505	0.00995807
FAM104B	0.505	0.00998874
FRS2	-0.505	0.00997883
ZNF530	-0.505	0.00994954
TESK2	-0.506	0.00983047
CLCA2	-0.506	0.00988493
C1orf116	-0.506	0.00985142
TET3	-0.507	0.00964307
ANXA8L2	-0.507	0.00976409
IL4R	-0.507	0.00972672
ZNF813	-0.508	0.00944894
SLC52A3	-0.508	0.00960093
HES2	-0.509	0.00928484
TMPRSS13	-0.509	0.00939586
SLC11A2	-0.509	0.00934067
GMCL1	-0.51	0.00912653
MLLT4	-0.51	0.00919054
SYT16	-0.51	0.00912514
TC2N	-0.51	0.00920053
CEP170B	-0.51	0.00915793
CLUHP3	-0.51	0.00921183
FGFR3	-0.511	0.00905178
POU2F3	-0.511	0.00908598
LRG1	-0.511	0.0090614
KIAA1522	-0.512	0.00885281
CYP4B1	-0.512	0.00882381
IGSF3	-0.512	0.00881792
SPRR1A	-0.512	0.00886844
DCUN1D1	-0.512	0.00889541
SNCG	-0.512	0.00886485
WEE1	-0.512	0.0088668
GYLTL1B	-0.512	0.00895513
MGME1	-0.512	0.00892663
PTPRU	-0.513	0.00867789
GALNT3	-0.513	0.008793
AC083799.1	-0.513	0.00870833
TNNI2	-0.513	0.008718
CTSE	-0.514	0.00861009
ALDH1L1	-0.514	0.00857046
HCAR3	-0.514	0.00860258
CAPNS2	-0.514	0.00859567
KRT16	-0.514	0.00857335
SLC35A3	-0.515	0.00842143
ZDHHC3	-0.515	0.00848027
TP63	-0.515	0.00844798
TMC7	-0.516	0.0082309
ZNF211	-0.516	0.00831159
GRHL3	-0.517	0.00811324
SOWAHA	-0.517	0.00812128
LRRC1	-0.517	0.00816663
CLDN4	-0.517	0.00810499
SRSF5	-0.517	0.00814678
MST4	-0.517	0.00809731
RREB1	-0.518	0.00800898
SH3PXD2A	-0.518	0.00799934
ANO9	-0.518	0.0080556
TMEM63A	-0.519	0.00783757
TNK2	-0.519	0.00787245
ICA1	-0.519	0.00787704
ATG9B	-0.519	0.00778854
CD69	-0.519	0.00784015
DSC2	-0.519	0.00782714
SMEK2	-0.52	0.00766263
FASTKD2	-0.52	0.00777038
AC114494.1	-0.521	0.00757014
LY6G6C	-0.521	0.00763854
SLFNL1	-0.522	0.00741601
SDC1	-0.522	0.00744338
TIGD2	-0.522	0.0074942
OXR1	-0.522	0.00737566
TRPM4	-0.522	0.00741641
HSD17B7	-0.523	0.00732809
TDG	-0.523	0.00733576
HIP1R	-0.523	0.00729044
LYPD5	-0.523	0.00724118
ZNF888	-0.523	0.00736926
RABGAP1L	-0.524	0.00712662
RP11-206M11.7	-0.524	0.00714944
ADK	-0.524	0.0071917
OSR2	-0.525	0.00699594
SPTLC2	-0.525	0.0070393
MAB21L3	-0.526	0.00688436
C2ORF15	-0.526	0.00688785
GM2A	-0.526	0.00694852
RP11-367G18.1	-0.526	0.00692625
RP11-355I22.7	-0.526	0.00687337
WNT9A	-0.527	0.00679213
MREG	-0.527	0.00682067
STYK1	-0.527	0.00682594
AMFR	-0.527	0.00675885
GLMN	-0.528	0.00669734
RAD51	-0.528	0.00663989
LIMK2	-0.528	0.00661359
COL4A5	-0.528	0.00665346
PLA2G2F	-0.529	0.00653423
NBEAL2	-0.529	0.00651
NAT1	-0.529	0.00650452
TGS1	-0.529	0.00649687
ZNF304	-0.529	0.00652464
SYDE2	-0.53	0.00640438
MROH1	-0.53	0.00648353
FBXO21	-0.53	0.00638977
CBR3-AS1	-0.53	0.00645342
FANCE	-0.531	0.0063362
ASCC3	-0.531	0.00633315
PSCA	-0.531	0.00626989
ELF5	-0.531	0.00637019
MCF2L	-0.531	0.00633766
ZNF761	-0.531	0.00632731
LRMP	-0.532	0.00624883
ZNF385A	-0.532	0.00618442
TPM3P9	-0.532	0.00619276
ZNF543	-0.532	0.00621211
ZNF552	-0.532	0.00624307
GGCT	-0.533	0.00605707
TRIM34	-0.534	0.00596445
LINC00355	-0.534	0.00593606
RP11-480I12.5	-0.535	0.00584268
SRPK1	-0.535	0.00590751
YBX1P6	-0.535	0.00584731
GLTP	-0.535	0.00589442
ASCL2	-0.536	0.00579258
NTF4	-0.536	0.00580114
RP11-385J1.2	-0.537	0.00567385
ADAP1	-0.537	0.00564129
SLC7A2	-0.537	0.00562869
TTC9	-0.537	0.0056873
KCNN4	-0.537	0.00561713
SIRPB2	-0.537	0.00563323
FAM84A	-0.539	0.0054536
ACOXL	-0.539	0.00544183
SQLE	-0.539	0.00547025
SLC29A2	-0.539	0.00547315
GLRX5	-0.539	0.00546935
SEMA4A	-0.54	0.00536891
ARFGEF1	-0.54	0.0053547
FAM25C	-0.54	0.00538063
GGT6	-0.54	0.00534306
MTA3	-0.541	0.00521681
RP11-485G4.2	-0.541	0.00518654
RP1-313I6.12	-0.541	0.00518939
SYT8	-0.541	0.00519049
CTD-2003C8.2	-0.541	0.00521982
DHRS2	-0.541	0.0052319
TIAM1	-0.541	0.00519556
TPD52	-0.542	0.00511518
IDI1	-0.542	0.00515174
BMS1P3	-0.542	0.00510278
LPAR5	-0.542	0.00514474
NUBPL	-0.542	0.00517287
RAB17	-0.543	0.00500239
SLC1A3	-0.543	0.00506176
SH2D3A	-0.543	0.00505191
TMEM40	-0.544	0.00490444
GCH1	-0.544	0.00495981
ATP6V1B1	-0.545	0.0048436
ANKS1A	-0.545	0.00485955
TSTA3	-0.545	0.00481935
AP001372.2	-0.545	0.00486803
ERP27	-0.545	0.00480356
HSD11B2	-0.545	0.00487689
TEAD3	-0.546	0.00473792
HID1	-0.546	0.00479652
TASP1	-0.546	0.00474974
TFAP2C	-0.546	0.00478286
DAPP1	-0.547	0.00468773
POF1B	-0.547	0.0047006
DOK7	-0.548	0.00460959
TMEM184A	-0.548	0.0045995
RP11-96C23.11	-0.548	0.00456446
LLGL2	-0.548	0.00460326
C1orf21	-0.55	0.00436513
C2orf54	-0.55	0.00443524
RASL11B	-0.55	0.0043903
ARHGAP27	-0.55	0.00439142
ZNF845	-0.55	0.00436223
GRTP1	-0.551	0.00431433
NIPAL2	-0.552	0.00425628
DENND2D	-0.553	0.0041282
KIAA0040	-0.553	0.0041314
CROT	-0.553	0.00410471
PAK6	-0.553	0.00417019
DIRC2	-0.554	0.0040223
MST1R	-0.555	0.00399271
YTHDC1	-0.555	0.00400129
RP11-902B17.1	-0.555	0.00400825
RAB15	-0.555	0.0039983
REL	-0.556	0.00393067
EIF4E3	-0.556	0.00391609
RP11-1275H24.1	-0.556	0.00393001
HIBCH	-0.557	0.00381982
FMR1	-0.557	0.0038044
GJB4	-0.558	0.00371752
FZD5	-0.558	0.00377409
SSH3	-0.558	0.00372497
PRICKLE3	-0.558	0.00374082
CYP2J2	-0.559	0.00366487
IRF6	-0.56	0.00360798
N4BP3	-0.56	0.00362129
RP11-415J8.7	-0.561	0.00349828
RP11-800A3.4	-0.561	0.00352579
LYPD3	-0.561	0.00349794
RP3-406A7.7	-0.562	0.00342556
SP6	-0.562	0.00347532
AIM1L	-0.563	0.00337365
SLC5A6	-0.563	0.00337322
PSD4	-0.563	0.00340979
TINCR	-0.563	0.00337658
DSP	-0.564	0.00332708
REEP4	-0.564	0.00335041
RHOBTB2	-0.564	0.0033015
ZNF488	-0.564	0.00332366
TNS4	-0.564	0.00333433
SLITRK6	-0.565	0.00326935
MKNK1	-0.566	0.00318049
PRSS16	-0.566	0.00319046
ASAH1	-0.566	0.00319353
KHNYN	-0.566	0.00318889
ITSN2	-0.567	0.00310778
CAND1	-0.567	0.00310006
N4BP2	-0.568	0.00307012
USP46-AS1	-0.568	0.00307248
ZNF704	-0.568	0.00304458
PHF11	-0.568	0.00307756
FRAT2	-0.569	0.00300768
SPRR3	-0.57	0.00291981
ZBED5-AS1	-0.57	0.00295432
TEN1	-0.57	0.00295365
FXYD3	-0.57	0.00295162
ALS2CL	-0.571	0.00285634
RP11-363E7.4	-0.571	0.00288396
ESRRA	-0.571	0.00289189
RMI2	-0.571	0.00288082
CRB3	-0.571	0.00288013
S100P	-0.572	0.00283826
SYTL1	-0.573	0.0027432
CSTA	-0.573	0.00274426
MYO6	-0.573	0.00278302
PRR15	-0.573	0.00275537
AQP3	-0.573	0.00273514
PKP3	-0.573	0.00274206
PPP2R2A	-0.574	0.00271281
DLX3	-0.574	0.00268578
CTC-550B14.7	-0.574	0.00270034
CCSAP	-0.575	0.00263941
ADI1	-0.576	0.00256788
SCRIB	-0.576	0.00257086
BAIAP3	-0.576	0.0025905
FAM83F	-0.576	0.00260733
KIAA1211L	-0.577	0.00254331
VWA1	-0.578	0.00245203
TRPV6	-0.578	0.00246117
SLC35D1	-0.579	0.00244783
SC5D	-0.579	0.00242668
S100A14	-0.581	0.00232527
IKZF2	-0.581	0.00229838
RBBP8NL	-0.581	0.0023411
C14orf1	-0.582	0.00226386
IVL	-0.583	0.00223501
TMEM69	-0.584	0.00219059
MIR205HG	-0.584	0.00216142
CPVL	-0.584	0.00217193
PRR15L	-0.584	0.00219367
HECA	-0.585	0.00215105
CXCL16	-0.585	0.00211868
SPINK5	-0.586	0.00206903
BLNK	-0.586	0.00207784
NR2F6	-0.586	0.00206353
EPHA1	-0.587	0.00205348
DDI2	-0.588	0.00199254
RASEF	-0.588	0.00201094
ANK3	-0.588	0.00200243
SLC16A5	-0.588	0.00198695
PKN2	-0.59	0.00191363
ACKR2	-0.59	0.00190838
P2RY2	-0.59	0.00190247
RDH13	-0.592	0.0018123
MYLIP	-0.593	0.00177525
ARHGDIB	-0.593	0.00179678
EML2	-0.593	0.00178742
LAD1	-0.595	0.00170617
ZFP36L2	-0.595	0.00169384
DUSP11	-0.595	0.00171723
MMRN2	-0.595	0.00170194
DENND1C	-0.595	0.00169103
ARHGAP32	-0.596	0.00167588
NHLRC1	-0.597	0.00163686
B4GALT4	-0.598	0.00158902
TACSTD2	-0.599	0.00154602
AUNIP	-0.6	0.00151792
GTF2B	-0.601	0.00149424
ARHGAP30	-0.602	0.00145259
ALOX5	-0.602	0.00146442
ABHD17C	-0.602	0.00146572
LRP11	-0.603	0.00142486
CAPN1	-0.603	0.00142012
CNKSR1	-0.604	0.00139486
CAB39L	-0.604	0.00138774
SMIM22	-0.604	0.00139838
OVOL1	-0.605	0.00135907
RNF223	-0.606	0.0013266
ACSL3	-0.606	0.00133146
CPNE3	-0.606	0.00132537
MCM4	-0.607	0.00130202
MPZL3	-0.607	0.0012871
U47924.27	-0.607	0.0012906
ATP2A2	-0.607	0.00130353
CTB-39G8.3	-0.607	0.00128582
MARK1	-0.608	0.0012702
SH3TC2	-0.608	0.0012675
ACER2	-0.608	0.00125468
MYO1D	-0.608	0.00126102
ZNF362	-0.609	0.00122965
C4orf32	-0.609	0.00124481
ZNF551	-0.609	0.00123899
LINC00885	-0.61	0.00119994
CDS1	-0.61	0.00119838
PLEKHG6	-0.611	0.00118403
INO80D	-0.612	0.00113774
B3GNT3	-0.612	0.00115349
XG	-0.612	0.00115184
CASQ1	-0.613	0.00113156
RAB5B	-0.613	0.00112577
PRSS8	-0.613	0.00111275
LIPT2	-0.614	0.00108286
TGFBR3	-0.615	0.00106514
ANXA9	-0.615	0.00106402
TRAK1	-0.615	0.00106301
SH3D19	-0.615	0.00106199
PERP	-0.616	0.00105221
PRKCH	-0.616	0.0010515
NYNRIN	-0.617	0.00102843
TMEM30B	-0.617	0.00102647
ESRP1	-0.618	0.000985058
ABAT	-0.618	0.000989902
MAOA	-0.618	0.000988807
IGSF9	-0.619	0.000966117
INPP4A	-0.621	0.000924255
ABCB10	-0.622	0.000908854
HPGD	-0.622	0.000901835
RP11-22C11.2	-0.624	0.000865
ARHGEF16	-0.625	0.000836016
PACSIN3	-0.625	0.000832885
EXOC6B	-0.626	0.000823712
MAP7	-0.628	0.000770976
CCDC115	-0.629	0.000753316
C1orf172	-0.632	0.000696508
CTNND1	-0.632	0.000703999
EIF2B5	-0.633	0.000681169
CHN2	-0.635	0.000645426
KCNMB4	-0.637	0.000610253
ACOT11	-0.638	0.000607141
SMIM5	-0.638	0.000604342
GRHL2	-0.639	0.000583604
CCDC64B	-0.639	0.00058995
TRMT10C	-0.64	0.000568557
C1orf210	-0.641	0.000548107
ACOX1	-0.641	0.000549643
EVPL	-0.641	0.000556008
HSH2D	-0.641	0.00055206
GJB5	-0.642	0.000546401
MAST4-AS1	-0.642	0.000546372
CHMP4C	-0.642	0.000535799
FERMT1	-0.642	0.00053444
OVOL2	-0.642	0.000540557
TMEM125	-0.643	0.000527845
PROM2	-0.643	0.000527517
GCNT4	-0.643	0.000527408
ST14	-0.643	0.000519899
DICER1	-0.644	0.000513398
RBMXL1	-0.645	0.000504899
VGLL1	-0.645	0.000498393
SERINC5	-0.646	0.000492557
BSPRY	-0.646	0.000491542
FAAH	-0.647	0.000469926
PGAP1	-0.647	0.000467452
LNX1	-0.648	0.000455693
RP11-229C3.2	-0.648	0.000464428
MARVELD3	-0.648	0.000465069
UPK2	-0.649	0.000451017
EPN3	-0.65	0.000439956
CD9	-0.651	0.000426867
EPPK1	-0.652	0.000412764
MOB3B	-0.652	0.000416446
ELF1	-0.653	0.000406167
TSPAN1	-0.654	0.000395285
GATA2	-0.655	0.000378164
PWWP2B	-0.656	0.000369695
PRRG2	-0.656	0.000372689
TRIM29	-0.657	0.000360559
CPT2	-0.661	0.000325218
ESRP2	-0.662	0.000312943
RAB11FIP4	-0.662	0.000312003
RP11-666A8.9	-0.662	0.000316563
GJB3	-0.664	0.000297651
EMB	-0.664	0.000296169
RP11-244K5.8	-0.669	0.000257988
FDFT1	-0.67	0.000250102
IL17D	-0.67	0.000245548
SOX13	-0.671	0.000243931
RP11-532F12.5	-0.673	0.000224909
MPZL2	-0.674	0.000222658
EPS8L1	-0.674	0.000219753
UPK1B	-0.675	0.000212892
C11orf52	-0.675	0.000216453
CDC42BPG	-0.679	0.000188348
SPIDR	-0.682	0.000172648
PLEKHF2	-0.684	0.000162591
DGKA	-0.684	0.000163962
IL17RE	-0.688	0.0001437
MYCL	-0.69	0.000134465
FAM83H-AS1	-0.69	0.000133941
CLDN23	-0.691	0.00012953
CGN	-0.692	0.000128403
MYH14	-0.692	0.000128235
TMBIM1	-0.694	0.000120819
CAPN8	-0.697	0.00010821
ST6GALNAC2	-0.697	0.000109386
AC110619.1	-0.707	7.72045e-05
SOWAHB	-0.707	7.70069e-05
GRHL1	-0.713	6.44042e-05
ERBB3	-0.713	6.41497e-05
EXPH5	-0.716	5.80465e-05
AC110619.2	-0.717	5.51262e-05
MAST4	-0.718	5.31449e-05
RAB25	-0.728	3.69104e-05
FAM83B	-0.728	3.65625e-05
GLB1L2	-0.728	3.70201e-05
WIBG	-0.73	3.45304e-05
RP3-523K23.2	-0.733	3.03749e-05
EGLN3	-0.739	2.42985e-05
PVRL4	-0.743	2.07605e-05
FAM110A	-0.75	1.57711e-05
RP11-475N22.4	-0.751	1.51601e-05
FAM169A	-0.774	5.56946e-06
